# Supplementary material for: Tuning electron delocalization of hydrogen-bonded organic framework cathode for high-performance zinc-organic batteries
Source: Nat Commun. 2023 Aug 28;14:5235. doi: 10.1038/s41467-023-40969-5 (PMC10462634; doi:10.1038/s41467-023-40969-5)
Supplement: Supplementary file 3 — Source Data [file 41467_2023_40969_MOESM3_ESM.xlsx]

## Sheet: Figure 1e
Figure 1e
		Femi energy		C		N		O		Total
	0	-20.3458		-23.2848	0	-23.2848	0	-23.2848	0	-23.3053	0
	0.03772	-20.346		-23.2738	0	-23.2738	0	-23.2738	0	-23.2943	0
	0.07545	-20.3463		-22.118	0.000130299	-22.151	0.000122029	-22.0079	0.000120008	-22.1825	0.000108837
	0.11317	-20.3467		-22.107	0.000172856	-22.14	0.000155339	-21.9969	0.000147507	-22.1715	0.000171546
	0.15089	-20.3468		-22.096	0.000219543	-22.129	0.000197148	-21.9859	0.000180784	-22.1605	0.000218496
	0.1858	-20.3458		-22.085	0.000281204	-22.118	0.000271062	-21.9749	0.00022093	-22.1495	0.000277462
	0.22071	-20.3429		-22.074	0.000352585	-22.107	0.00036116	-21.9639	0.000270229	-22.1384	0.000384062
	0.25563	-20.3384		-22.063	0.000461255	-22.096	0.000459099	-21.9529	0.00032863	-22.1274	0.000485504
	0.29054	-20.3329		-22.052	0.000585503	-22.085	0.000587877	-21.9419	0.000398697	-22.1164	0.000661041
	0.32545	-20.3268		-22.0409	0.000729028	-22.074	0.000737266	-21.9309	0.00048182	-22.1054	0.000832018
	0.36036	-20.3208		-22.0299	0.000905101	-22.063	0.000965254	-21.9199	0.000580614	-22.0944	0.00108
	0.39527	-20.3156		-22.0189	0.00112	-22.052	0.00123	-21.9089	0.000698107	-22.0834	0.00138
	0.43018	-20.3115		-22.0079	0.00139	-22.0409	0.00153	-21.8978	0.000836504	-22.0724	0.00176
	0.46509	-20.3089		-21.9969	0.00172	-22.0299	0.0019	-21.8868	0.000999919	-22.0614	0.00219
	0.5	-20.3081		-21.9859	0.00211	-22.0189	0.00235	-21.8758	0.00119	-22.0504	0.00272
	0.53772	-20.3082		-21.9749	0.00258	-22.0079	0.00292	-21.8648	0.00142	-22.0394	0.00341
	0.57545	-20.3086		-21.9639	0.00316	-21.9969	0.0036	-21.8538	0.00168	-22.0284	0.00421
	0.61317	-20.3089		-21.9529	0.00385	-21.9859	0.00442	-21.8428	0.00198	-22.0174	0.00519
	0.65089	-20.309		-21.9419	0.00468	-21.9749	0.00541	-21.8318	0.00233	-22.0064	0.00638
	0.6858	-20.3098		-21.9309	0.00566	-21.9639	0.00663	-21.8208	0.00274	-21.9953	0.00787
	0.72071	-20.3123		-21.9199	0.00684	-21.9529	0.00809	-21.8098	0.00321	-21.9843	0.00966
	0.75563	-20.3163		-21.9089	0.00824	-21.9419	0.00984	-21.7988	0.00375	-21.9733	0.01177
	0.79054	-20.3213		-21.8978	0.00989	-21.9309	0.01192	-21.7878	0.00437	-21.9623	0.01431
	0.82545	-20.3271		-21.8868	0.01185	-21.9199	0.01439	-21.7768	0.00508	-21.9513	0.01738
	0.86036	-20.333		-21.8758	0.01414	-21.9089	0.01735	-21.7658	0.00588	-21.9403	0.02101
	0.89527	-20.3383		-21.8648	0.01683	-21.8978	0.02083	-21.7548	0.0068	-21.9293	0.02536
	0.93018	-20.3424		-21.8538	0.01998	-21.8868	0.02496	-21.7437	0.00783	-21.9183	0.03049
	0.96509	-20.345		-21.8428	0.02364	-21.8758	0.02981	-21.7327	0.009	-21.9073	0.03655
	1	-20.3458		-21.8318	0.02791	-21.8648	0.03549	-21.7217	0.01031	-21.8963	0.0437
	0	--		-21.8208	0.03284	-21.8538	0.04214	-21.7107	0.01178	-21.8852	0.05209
	0	-20.3435		-21.8098	0.03854	-21.8428	0.04989	-21.6997	0.01342	-21.8742	0.06192
	0.03772	-20.3434		-21.7988	0.04511	-21.8318	0.0589	-21.6887	0.01525	-21.8632	0.0734
	0.07545	-20.3432		-21.7878	0.05265	-21.8208	0.06935	-21.6777	0.01727	-21.8522	0.08677
	0.11317	-20.343		-21.7768	0.06127	-21.8098	0.08142	-21.6667	0.01952	-21.8412	0.10228
	0.15089	-20.343		-21.7658	0.07112	-21.7988	0.09532	-21.6557	0.022	-21.8302	0.12023
	0.1858	-20.3418		-21.7548	0.08231	-21.7878	0.11129	-21.6447	0.02472	-21.8192	0.14093
	0.22071	-20.3384		-21.7437	0.095	-21.7768	0.12957	-21.6337	0.02771	-21.8082	0.16474
	0.25563	-20.3334		-21.7327	0.10934	-21.7658	0.15043	-21.6227	0.03097	-21.7972	0.19204
	0.29054	-20.3274		-21.7217	0.12551	-21.7548	0.17417	-21.6117	0.03452	-21.7862	0.22324
	0.32545	-20.3211		-21.7107	0.14366	-21.7437	0.2011	-21.6007	0.03838	-21.7752	0.2588
	0.36036	-20.3151		-21.6997	0.16399	-21.7327	0.23156	-21.5896	0.04255	-21.7642	0.29918
	0.39527	-20.31		-21.6887	0.18668	-21.7217	0.26589	-21.5786	0.04705	-21.7532	0.34492
	0.43018	-20.3061		-21.6777	0.21194	-21.7107	0.30447	-21.5676	0.05189	-21.7421	0.39655
	0.46509	-20.3037		-21.6667	0.23995	-21.6997	0.34769	-21.5566	0.05707	-21.7311	0.45465
	0.5	-20.3029		-21.6557	0.27092	-21.6887	0.39596	-21.5456	0.06259	-21.7201	0.51984
	0.53772	-20.3027		-21.6447	0.30506	-21.6777	0.44971	-21.5346	0.06847	-21.7091	0.59275
	0.57545	-20.3023		-21.6337	0.34258	-21.6667	0.50936	-21.5236	0.07471	-21.6981	0.67403
	0.61317	-20.302		-21.6227	0.38366	-21.6557	0.57535	-21.5126	0.08129	-21.6871	0.76436
	0.65089	-20.3019		-21.6117	0.42851	-21.6447	0.64813	-21.5016	0.08823	-21.6761	0.86445
	0.6858	-20.3027		-21.6007	0.47732	-21.6337	0.72814	-21.4906	0.0955	-21.6651	0.97497
	0.72071	-20.3052		-21.5896	0.53026	-21.6227	0.81582	-21.4796	0.1031	-21.6541	1.09665
	0.75563	-20.3092		-21.5786	0.5875	-21.6117	0.9116	-21.4686	0.11101	-21.6431	1.23016
	0.79054	-20.3144		-21.5676	0.64918	-21.6007	1.01589	-21.4576	0.11922	-21.6321	1.37621
	0.82545	-20.3205		-21.5566	0.71542	-21.5896	1.12908	-21.4465	0.1277	-21.6211	1.53543
	0.86036	-20.327		-21.5456	0.78632	-21.5786	1.25153	-21.4355	0.13642	-21.61	1.70846
	0.89527	-20.3333		-21.5346	0.86196	-21.5676	1.38357	-21.4245	0.14537	-21.599	1.89589
	0.93018	-20.3385		-21.5236	0.94239	-21.5566	1.52548	-21.4135	0.1545	-21.588	2.09823
	0.96509	-20.3421		-21.5126	1.0276	-21.5456	1.67749	-21.4025	0.16378	-21.577	2.31595
	1	-20.3435		-21.5016	1.11758	-21.5346	1.83977	-21.3915	0.17317	-21.566	2.54943
	0	--		-21.4906	1.21225	-21.5236	2.01244	-21.3805	0.18263	-21.555	2.79897
	0	-19.8951		-21.4796	1.31151	-21.5126	2.19554	-21.3695	0.19211	-21.544	3.06476
	0.03772	-19.8951		-21.4686	1.4152	-21.5016	2.38903	-21.3585	0.20157	-21.533	3.34689
	0.07545	-19.8951		-21.4576	1.52313	-21.4906	2.59279	-21.3475	0.21096	-21.522	3.64531
	0.11317	-19.895		-21.4465	1.63505	-21.4796	2.8066	-21.3365	0.22022	-21.511	3.95984
	0.15089	-19.895		-21.4355	1.75066	-21.4686	3.03017	-21.3255	0.22931	-21.5	4.29016
	0.1858	-19.8911		-21.4245	1.86963	-21.4576	3.26308	-21.3145	0.23817	-21.4889	4.63581
	0.22071	-19.8794		-21.4135	1.99157	-21.4465	3.50485	-21.3034	0.24674	-21.4779	4.99616
	0.25563	-19.8611		-21.4025	2.11603	-21.4355	3.75486	-21.2924	0.25499	-21.4669	5.3704
	0.29054	-19.8373		-21.3915	2.24255	-21.4245	4.0124	-21.2814	0.26288	-21.4559	5.75759
	0.32545	-19.8103		-21.3805	2.37059	-21.4135	4.27665	-21.2704	0.27037	-21.4449	6.15658
	0.36036	-19.7825		-21.3695	2.4996	-21.4025	4.54672	-21.2594	0.27739	-21.4339	6.56609
	0.39527	-19.7567		-21.3585	2.62898	-21.3915	4.82157	-21.2484	0.28395	-21.4229	6.98464
	0.43018	-19.7356		-21.3475	2.7581	-21.3805	5.10012	-21.2374	0.29002	-21.4119	7.41061
	0.46509	-19.7219		-21.3365	2.8863	-21.3695	5.38116	-21.2264	0.2955	-21.4009	7.84221
	0.5	-19.7171		-21.3255	3.01291	-21.3585	5.66342	-21.2154	0.30033	-21.3899	8.27752
	0.53772	-19.7171		-21.3145	3.13723	-21.3475	5.94557	-21.2044	0.30446	-21.3789	8.71448
	0.57545	-19.717		-21.3034	3.25856	-21.3365	6.22619	-21.1934	0.30793	-21.3679	9.15091
	0.61317	-19.7169		-21.2924	3.37621	-21.3255	6.50382	-21.1824	0.31072	-21.3569	9.58454
	0.65089	-19.7168		-21.2814	3.48973	-21.3145	6.77699	-21.1714	0.31277	-21.3458	10.013
	0.6858	-19.7216		-21.2704	3.59844	-21.3034	7.04417	-21.1604	0.31408	-21.3348	10.4338
	0.72071	-19.7354		-21.2594	3.70165	-21.2924	7.30385	-21.1493	0.31463	-21.3238	10.8447
	0.75563	-19.7564		-21.2484	3.79923	-21.2814	7.55503	-21.1383	0.31448	-21.3128	11.243
	0.79054	-19.7823		-21.2374	3.8908	-21.2704	7.79621	-21.1273	0.31366	-21.3018	11.6271
	0.82545	-19.8101		-21.2264	3.97524	-21.2594	8.02592	-21.1163	0.31208	-21.2908	11.9946
	0.86036	-19.8372		-21.2154	4.05146	-21.2484	8.24378	-21.1053	0.30973	-21.2798	12.3426
	0.89527	-19.861		-21.2044	4.11894	-21.2374	8.44899	-21.0943	0.30665	-21.2688	12.6709
	0.93018	-19.8794		-21.1934	4.17778	-21.2264	8.63913	-21.0833	0.30289	-21.2578	12.977
	0.96509	-19.8911		-21.1824	4.22798	-21.2154	8.81181	-21.0723	0.29849	-21.2468	13.2583
	1	-19.8951		-21.1714	4.26878	-21.2044	8.96588	-21.0613	0.29343	-21.2358	13.5127
	0	--		-21.1604	4.29974	-21.1934	9.10141	-21.0503	0.28774	-21.2248	13.7369
	0	-19.781		-21.1493	4.32058	-21.1824	9.21847	-21.0393	0.28153	-21.2137	13.9308
	0.03772	-19.7813		-21.1383	4.33196	-21.1714	9.31534	-21.0283	0.27484	-21.2027	14.0932
	0.07545	-19.782		-21.1273	4.33431	-21.1604	9.39098	-21.0173	0.2677	-21.1917	14.2236
	0.11317	-19.7827		-21.1163	4.32659	-21.1493	9.44468	-21.0062	0.26014	-21.1807	14.3212
	0.15089	-19.783		-21.1053	4.30837	-21.1383	9.4778	-20.9952	0.25218	-21.1697	14.3843
	0.1858	-19.78		-21.0943	4.27981	-21.1273	9.49131	-20.9842	0.24391	-21.1587	14.4144
	0.22071	-19.7712		-21.0833	4.24168	-21.1163	9.48293	-20.9732	0.23538	-21.1477	14.4111
	0.25563	-19.7573		-21.0723	4.19427	-21.1053	9.4516	-20.9622	0.22664	-21.1367	14.3729
	0.29054	-19.7395		-21.0613	4.13743	-21.0943	9.39761	-20.9512	0.21775	-21.1257	14.2985
	0.32545	-19.7193		-21.0503	4.07158	-21.0833	9.32251	-20.9402	0.20873	-21.1147	14.1901
	0.36036	-19.6986		-21.0393	3.99775	-21.0723	9.22691	-20.9292	0.19965	-21.1037	14.0487
	0.39527	-19.6794		-21.0283	3.91675	-21.0613	9.11045	-20.9182	0.19054	-21.0926	13.8736
	0.43018	-19.6638		-21.0173	3.82913	-21.0503	8.97404	-20.9072	0.18146	-21.0816	13.6664
	0.46509	-19.6537		-21.0062	3.73528	-21.0393	8.81983	-20.8962	0.17246	-21.0706	13.4312
	0.5	-19.6502		-20.9952	3.63539	-21.0283	8.64959	-20.8852	0.16359	-21.0596	13.1714
	0.53772	-19.6501		-20.9842	3.53066	-21.0173	8.46464	-20.8742	0.15488	-21.0486	12.8867
	0.57545	-19.65		-20.9732	3.4218	-21.0062	8.26578	-20.8631	0.14637	-21.0376	12.5774
	0.61317	-19.6499		-20.9622	3.30958	-20.9952	8.05327	-20.8521	0.13811	-21.0266	12.2475
	0.65089	-19.6498		-20.9512	3.19476	-20.9842	7.82983	-20.8411	0.13012	-21.0156	11.8996
	0.6858	-19.6533		-20.9402	3.07759	-20.9732	7.59705	-20.8301	0.12245	-21.0046	11.5361
	0.72071	-19.6634		-20.9292	2.95884	-20.9622	7.35658	-20.8191	0.1151	-20.9936	11.1598
	0.75563	-19.6789		-20.9182	2.83928	-20.9512	7.11008	-20.8081	0.10812	-20.9826	10.7714
	0.79054	-19.6979		-20.9072	2.71966	-20.9402	6.85807	-20.7971	0.10151	-20.9716	10.3739
	0.82545	-19.7184		-20.8962	2.60072	-20.9292	6.60225	-20.7861	0.0953	-20.9606	9.96987
	0.86036	-19.7383		-20.8852	2.48317	-20.9182	6.34433	-20.7751	0.0895	-20.9495	9.56206
	0.89527	-19.7558		-20.8742	2.36772	-20.9072	6.086	-20.7641	0.08412	-20.9385	9.15316
	0.93018	-19.7694		-20.8631	2.25502	-20.8962	5.82894	-20.7531	0.07917	-20.9275	8.74582
	0.96509	-19.7781		-20.8521	2.14572	-20.8852	5.57478	-20.7421	0.07464	-20.9165	8.34262
	1	-19.781		-20.8411	2.0404	-20.8742	5.32512	-20.731	0.07056	-20.9055	7.94606
	0	--		-20.8301	1.93964	-20.8631	5.08148	-20.7201	0.0669	-20.8945	7.55851
	0	-17.9718		-20.8191	1.84395	-20.8521	4.84534	-20.709	0.06367	-20.8835	7.18227
	0.03772	-17.972		-20.8081	1.75379	-20.8411	4.6181	-20.698	0.06088	-20.8725	6.81948
	0.07545	-17.9725		-20.7971	1.6696	-20.8301	4.40106	-20.687	0.05848	-20.8615	6.47213
	0.11317	-17.973		-20.7861	1.59176	-20.8191	4.19545	-20.676	0.05648	-20.8505	6.1421
	0.15089	-17.9732		-20.7751	1.52058	-20.8081	4.0024	-20.665	0.05486	-20.8395	5.83107
	0.1858	-17.9733		-20.7641	1.45636	-20.7971	3.82293	-20.654	0.05361	-20.8285	5.54057
	0.22071	-17.9739		-20.7531	1.39931	-20.7861	3.65796	-20.643	0.05272	-20.8174	5.27197
	0.25563	-17.9751		-20.7421	1.3496	-20.7751	3.50829	-20.632	0.05217	-20.8064	5.02645
	0.29054	-17.9772		-20.731	1.30736	-20.7641	3.37462	-20.621	0.05194	-20.7954	4.805
	0.32545	-17.98		-20.7201	1.27263	-20.7531	3.2575	-20.61	0.05198	-20.7844	4.60847
	0.36036	-17.9836		-20.709	1.24545	-20.7421	3.15739	-20.599	0.05232	-20.7734	4.43747
	0.39527	-17.9875		-20.698	1.22576	-20.731	3.07462	-20.5879	0.05289	-20.7624	4.29248
	0.43018	-17.9911		-20.687	1.21346	-20.7201	3.00936	-20.577	0.05369	-20.7514	4.17376
	0.46509	-17.9937		-20.676	1.20841	-20.709	2.96169	-20.5659	0.0547	-20.7404	4.08141
	0.5	-17.9946		-20.665	1.21039	-20.698	2.93154	-20.5549	0.0559	-20.7294	4.01531
	0.53772	-17.9946		-20.654	1.21917	-20.687	2.91872	-20.5439	0.05727	-20.7184	3.97519
	0.57545	-17.9948		-20.643	1.23443	-20.676	2.92291	-20.5329	0.05876	-20.7074	3.96064
	0.61317	-17.9949		-20.632	1.25584	-20.665	2.94365	-20.5219	0.06038	-20.6963	3.97097
	0.65089	-17.9949		-20.621	1.28299	-20.654	2.98037	-20.5109	0.06211	-20.6853	4.00539
	0.6858	-17.994		-20.61	1.31544	-20.643	3.03236	-20.4999	0.06394	-20.6743	4.06293
	0.72071	-17.9914		-20.599	1.35273	-20.632	3.09881	-20.4889	0.06583	-20.6633	4.14246
	0.75563	-17.9876		-20.5879	1.39431	-20.621	3.17877	-20.4779	0.0678	-20.6523	4.24267
	0.79054	-17.9835		-20.577	1.43965	-20.61	3.27119	-20.4669	0.06984	-20.6413	4.36215
	0.82545	-17.9797		-20.5659	1.48818	-20.599	3.37493	-20.4559	0.07193	-20.6303	4.4993
	0.86036	-17.9765		-20.5549	1.53929	-20.5879	3.48873	-20.4449	0.0741	-20.6193	4.65239
	0.89527	-17.9742		-20.5439	1.59237	-20.577	3.61125	-20.4338	0.07634	-20.6083	4.81955
	0.93018	-17.9728		-20.5329	1.64676	-20.5659	3.74108	-20.4228	0.07868	-20.5973	4.99884
	0.96509	-17.972		-20.5219	1.70182	-20.5549	3.87673	-20.4118	0.08112	-20.5863	5.18821
	1	-17.9718		-20.5109	1.75691	-20.5439	4.01668	-20.4008	0.08371	-20.5753	5.38554
	0	--		-20.4999	1.8114	-20.5329	4.15932	-20.3898	0.08647	-20.5643	5.58867
	0	-17.8961		-20.4889	1.86463	-20.5219	4.30306	-20.3788	0.08946	-20.5532	5.79529
	0.03772	-17.8959		-20.4779	1.916	-20.5109	4.44629	-20.3678	0.09276	-20.5422	6.00314
	0.07545	-17.8955		-20.4669	1.96492	-20.4999	4.58737	-20.3568	0.09644	-20.5312	6.20996
	0.11317	-17.895		-20.4559	2.01083	-20.4889	4.72472	-20.3458	0.10057	-20.5202	6.41348
	0.15089	-17.8949		-20.4449	2.0532	-20.4779	4.85678	-20.3348	0.10521	-20.5092	6.6115
	0.1858	-17.8954		-20.4338	2.09155	-20.4669	4.98202	-20.3238	0.11044	-20.4982	6.80182
	0.22071	-17.8969		-20.4228	2.12545	-20.4559	5.09901	-20.3128	0.11633	-20.4872	6.98236
	0.25563	-17.8994		-20.4118	2.15453	-20.4449	5.2064	-20.3018	0.12298	-20.4762	7.15115
	0.29054	-17.9031		-20.4008	2.17846	-20.4338	5.30292	-20.2907	0.13052	-20.4652	7.30634
	0.32545	-17.9079		-20.3898	2.19699	-20.4228	5.38742	-20.2797	0.13907	-20.4542	7.44623
	0.36036	-17.9133		-20.3788	2.21009	-20.4118	5.45888	-20.2687	0.14877	-20.4431	7.56927
	0.39527	-17.9187		-20.3678	2.21843	-20.4008	5.51643	-20.2577	0.15977	-20.4321	7.67411
	0.43018	-17.9235		-20.3568	2.22235	-20.3898	5.55931	-20.2467	0.17223	-20.4211	7.75961
	0.46509	-17.9268		-20.3458	2.22192	-20.3788	5.58736	-20.2357	0.18631	-20.4101	7.82484
	0.5	-17.928		-20.3348	2.21757	-20.3678	5.60213	-20.2247	0.20219	-20.3991	7.86993
	0.53772	-17.9282		-20.3238	2.20857	-20.3568	5.60435	-20.2137	0.22004	-20.3881	7.89695
	0.57545	-17.9286		-20.3128	2.19413	-20.3458	5.5941	-20.2027	0.24006	-20.3771	7.90676
	0.61317	-17.929		-20.3018	2.17453	-20.3348	5.57236	-20.1917	0.26244	-20.3661	7.89987
	0.65089	-17.9292		-20.2907	2.15005	-20.3238	5.53701	-20.1807	0.28736	-20.3551	7.87781
	0.6858	-17.928		-20.2797	2.12107	-20.3128	5.48589	-20.1697	0.31502	-20.3441	7.83775
	0.72071	-17.9248		-20.2687	2.08801	-20.3018	5.4194	-20.1587	0.34562	-20.3331	7.77689
	0.75563	-17.92		-20.2577	2.05137	-20.2907	5.33807	-20.1476	0.37935	-20.3221	7.69593
	0.79054	-17.9145		-20.2467	2.01166	-20.2797	5.24257	-20.1366	0.41638	-20.3111	7.59589
	0.82545	-17.9091		-20.2357	1.96945	-20.2687	5.13368	-20.1256	0.45689	-20.3	7.47793
	0.86036	-17.9044		-20.2247	1.92536	-20.2577	5.01237	-20.1146	0.50104	-20.289	7.34339
	0.89527	-17.9007		-20.2137	1.87998	-20.2467	4.87965	-20.1036	0.54898	-20.278	7.19388
	0.93018	-17.8981		-20.2027	1.834	-20.2357	4.7366	-20.0926	0.60084	-20.267	7.03104
	0.96509	-17.8966		-20.1917	1.78806	-20.2247	4.58442	-20.0816	0.65674	-20.256	6.85677
	1	-17.8961		-20.1807	1.74282	-20.2137	4.42428	-20.0706	0.71675	-20.245	6.67297
	0	--		-20.1697	1.69894	-20.2027	4.25751	-20.0596	0.78094	-20.234	6.48169
	0	-16.5409		-20.1587	1.65707	-20.1917	4.08539	-20.0486	0.84933	-20.223	6.28503
	0.03772	-16.5398		-20.1476	1.61784	-20.1807	3.90916	-20.0376	0.92192	-20.212	6.08513
	0.07545	-16.5369		-20.1366	1.58185	-20.1697	3.73012	-20.0266	0.99867	-20.201	5.88412
	0.11317	-16.5339		-20.1256	1.54968	-20.1587	3.54948	-20.0156	1.0795	-20.19	5.68408
	0.15089	-16.5326		-20.1146	1.52185	-20.1476	3.36849	-20.0046	1.16429	-20.179	5.48718
	0.1858	-16.5276		-20.1036	1.49887	-20.1366	3.18829	-19.9935	1.25288	-20.1679	5.29541
	0.22071	-16.5131		-20.0926	1.48118	-20.1256	3.00995	-19.9825	1.34506	-20.1569	5.11072
	0.25563	-16.49		-20.0816	1.46917	-20.1146	2.83448	-19.9715	1.44059	-20.1459	4.93492
	0.29054	-16.4603		-20.0706	1.46318	-20.1036	2.66285	-19.9605	1.53915	-20.1349	4.76982
	0.32545	-16.4264		-20.0596	1.46347	-20.0926	2.49588	-19.9495	1.64042	-20.1239	4.61701
	0.36036	-16.3916		-20.0486	1.47026	-20.0816	2.33436	-19.9385	1.744	-20.1129	4.47792
	0.39527	-16.3592		-20.0376	1.48369	-20.0706	2.17893	-19.9275	1.84947	-20.1019	4.35381
	0.43018	-16.3328		-20.0266	1.50385	-20.0596	2.03014	-19.9165	1.95634	-20.0909	4.24586
	0.46509	-16.3155		-20.0156	1.53074	-20.0486	1.88849	-19.9055	2.0641	-20.0799	4.15496
	0.5	-16.3095		-20.0046	1.5643	-20.0376	1.75431	-19.8945	2.1722	-20.0689	4.0819
	0.53772	-16.3099		-19.9935	1.6044	-20.0266	1.62794	-19.8835	2.28007	-20.0579	4.02724
	0.57545	-16.311		-19.9825	1.65085	-20.0156	1.50954	-19.8725	2.3871	-20.0468	3.99133
	0.61317	-16.312		-19.9715	1.70339	-20.0046	1.3992	-19.8615	2.49264	-20.0358	3.97438
	0.65089	-16.3124		-19.9605	1.76169	-19.9935	1.29697	-19.8504	2.59607	-20.0248	3.97636
	0.6858	-16.3185		-19.9495	1.82536	-19.9825	1.20278	-19.8394	2.6967	-20.0138	3.99709
	0.72071	-16.3359		-19.9385	1.89396	-19.9715	1.11653	-19.8284	2.7939	-20.0028	4.03617
	0.75563	-16.3626		-19.9275	1.96698	-19.9605	1.03804	-19.8174	2.88699	-19.9918	4.09306
	0.79054	-16.3956		-19.9165	2.04386	-19.9495	0.96707	-19.8064	2.97575	-19.9808	4.16701
	0.82545	-16.4312		-19.9055	2.12402	-19.9385	0.90334	-19.7954	3.05955	-19.9698	4.25715
	0.86036	-16.466		-19.8945	2.20679	-19.9275	0.84653	-19.7844	3.13735	-19.9588	4.36242
	0.89527	-16.4967		-19.8835	2.29152	-19.9165	0.79629	-19.7734	3.20943	-19.9478	4.48163
	0.93018	-16.5206		-19.8725	2.37748	-19.9055	0.75223	-19.7624	3.27521	-19.9368	4.61346
	0.96509	-16.5357		-19.8615	2.46395	-19.8945	0.71394	-19.7514	3.33336	-19.9258	4.75648
	1	-16.5409		-19.8504	2.55018	-19.8835	0.68101	-19.7404	3.38341	-19.9148	4.90914
	0	--		-19.8394	2.63541	-19.8725	0.65301	-19.7294	3.42495	-19.9037	5.06982
	0	-16.4431		-19.8284	2.71889	-19.8615	0.62949	-19.7184	3.45766	-19.8927	5.2368
	0.03772	-16.4443		-19.8174	2.79987	-19.8504	0.61003	-19.7074	3.48163	-19.8817	5.40832
	0.07545	-16.4472		-19.8064	2.87797	-19.8394	0.59419	-19.6963	3.49751	-19.8707	5.58257
	0.11317	-16.4502		-19.7954	2.95247	-19.8284	0.58154	-19.6853	3.50481	-19.8597	5.75772
	0.15089	-16.4516		-19.7844	3.02231	-19.8174	0.57167	-19.6743	3.50333	-19.8487	5.93193
	0.1858	-16.4457		-19.7734	3.08758	-19.8064	0.56422	-19.6633	3.49309	-19.8377	6.10336
	0.22071	-16.4287		-19.7624	3.14766	-19.7954	0.5588	-19.6523	3.47342	-19.8267	6.2702
	0.25563	-16.4018		-19.7514	3.20119	-19.7844	0.55502	-19.6413	3.44447	-19.8157	6.43152
	0.29054	-16.3673		-19.7404	3.24765	-19.7734	0.55259	-19.6303	3.4073	-19.8047	6.58563
	0.32545	-16.3281		-19.7294	3.28657	-19.7624	0.55119	-19.6193	3.36297	-19.7937	6.73003
	0.36036	-16.2878		-19.7184	3.31755	-19.7514	0.55045	-19.6083	3.31095	-19.7827	6.86484
	0.39527	-16.2505		-19.7074	3.34061	-19.7404	0.55009	-19.5973	3.25091	-19.7716	6.98863
	0.43018	-16.2202		-19.6963	3.35629	-19.7294	0.54986	-19.5863	3.1833	-19.7606	7.09835
	0.46509	-16.2004		-19.6853	3.36402	-19.7184	0.54954	-19.5753	3.10938	-19.7496	7.19278
	0.5	-16.1935		-19.6743	3.36363	-19.7074	0.54903	-19.5643	3.0297	-19.7386	7.27087
	0.53772	-16.1927		-19.6633	3.35506	-19.6963	0.54819	-19.5532	2.9441	-19.7276	7.33169
	0.57545	-16.191		-19.6523	3.3376	-19.6853	0.54678	-19.5422	2.85317	-19.7166	7.37534
	0.61317	-16.1892		-19.6413	3.31134	-19.6743	0.5448	-19.5312	2.75757	-19.7056	7.40292
	0.65089	-16.1885		-19.6303	3.27726	-19.6633	0.54215	-19.5202	2.65795	-19.6946	7.41484
	0.6858	-16.1954		-19.6193	3.23636	-19.6523	0.53854	-19.5092	2.55498	-19.6836	7.40913
	0.72071	-16.2151		-19.6083	3.18812	-19.6413	0.53391	-19.4982	2.44932	-19.6726	7.38399
	0.75563	-16.2452		-19.5973	3.13214	-19.6303	0.52824	-19.4872	2.34165	-19.6616	7.33948
	0.79054	-16.2823		-19.5863	3.06883	-19.6193	0.5217	-19.4762	2.23261	-19.6505	7.27584
	0.82545	-16.322		-19.5753	2.99944	-19.6083	0.51422	-19.4652	2.12284	-19.6395	7.1957
	0.86036	-16.3606		-19.5643	2.92447	-19.5973	0.50566	-19.4542	2.01296	-19.6285	7.10075
	0.89527	-16.3945		-19.5532	2.84368	-19.5863	0.49602	-19.4432	1.90355	-19.6175	6.9894
	0.93018	-16.4208		-19.5422	2.75766	-19.5753	0.4855	-19.4322	1.79515	-19.6065	6.86132
	0.96509	-16.4374		-19.5312	2.667	-19.5643	0.47416	-19.4212	1.68829	-19.5955	6.71746
	1	-16.4431		-19.5202	2.57233	-19.5532	0.46189	-19.4102	1.58343	-19.5845	6.56053
	0	--		-19.5092	2.47429	-19.5422	0.44877	-19.3991	1.48101	-19.5735	6.39168
	0	-15.673		-19.4982	2.37351	-19.5312	0.43488	-19.3881	1.3814	-19.5625	6.21043
	0.03772	-15.6749		-19.4872	2.27063	-19.5202	0.4203	-19.3771	1.28493	-19.5515	6.01806
	0.07545	-15.6792		-19.4762	2.16628	-19.5092	0.40512	-19.3661	1.19191	-19.5405	5.8159
	0.11317	-15.6835		-19.4652	2.06109	-19.4982	0.38943	-19.3551	1.10257	-19.5295	5.60533
	0.15089	-15.6853		-19.4542	1.95563	-19.4872	0.37334	-19.3441	1.0171	-19.5185	5.38775
	0.1858	-15.6807		-19.4432	1.85048	-19.4762	0.35694	-19.3331	0.93566	-19.5074	5.16457
	0.22071	-15.6676		-19.4322	1.74619	-19.4652	0.34032	-19.3221	0.85836	-19.4964	4.93717
	0.25563	-15.6469		-19.4212	1.64324	-19.4542	0.32359	-19.3111	0.78526	-19.4854	4.70695
	0.29054	-15.6205		-19.4102	1.5421	-19.4432	0.3068	-19.3001	0.71638	-19.4744	4.47522
	0.32545	-15.5908		-19.3991	1.44322	-19.4322	0.2901	-19.2891	0.65173	-19.4634	4.24326
	0.36036	-15.5604		-19.3881	1.34696	-19.4212	0.27353	-19.2781	0.59126	-19.4524	4.01235
	0.39527	-15.5326		-19.3771	1.25364	-19.4102	0.25719	-19.2671	0.53491	-19.4414	3.78361
	0.43018	-15.5102		-19.3661	1.16356	-19.3991	0.2412	-19.256	0.48258	-19.4304	3.55814
	0.46509	-15.4956		-19.3551	1.07697	-19.3881	0.22557	-19.245	0.43414	-19.4194	3.33698
	0.5	-15.4906		-19.3441	0.99405	-19.3771	0.21036	-19.234	0.38948	-19.4084	3.12097
	0.53772	-15.4897		-19.3331	0.91497	-19.3661	0.19563	-19.223	0.34843	-19.3974	2.91091
	0.57545	-15.4877		-19.3221	0.83984	-19.3551	0.18142	-19.212	0.31084	-19.3864	2.70752
	0.61317	-15.4857		-19.3111	0.76874	-19.3441	0.16777	-19.201	0.27652	-19.3753	2.5114
	0.65089	-15.4848		-19.3001	0.70169	-19.3331	0.15471	-19.19	0.2453	-19.3643	2.32305
	0.6858	-15.4898		-19.2891	0.63871	-19.3221	0.14227	-19.179	0.21699	-19.3533	2.1429
	0.72071	-15.5042		-19.2781	0.57976	-19.3111	0.13046	-19.168	0.19141	-19.3423	1.97124
	0.75563	-15.5263		-19.2671	0.52477	-19.3001	0.11929	-19.157	0.16837	-19.3313	1.80832
	0.79054	-15.5535		-19.256	0.47368	-19.2891	0.10877	-19.146	0.14768	-19.3203	1.65426
	0.82545	-15.5829		-19.245	0.42635	-19.2781	0.0989	-19.135	0.12917	-19.3093	1.50913
	0.86036	-15.6115		-19.234	0.38269	-19.2671	0.08967	-19.124	0.11266	-19.2983	1.3729
	0.89527	-15.6368		-19.223	0.34252	-19.256	0.08108	-19.113	0.09798	-19.2873	1.2455
	0.93018	-15.6564		-19.212	0.30572	-19.245	0.0731	-19.1019	0.08497	-19.2763	1.12678
	0.96509	-15.6688		-19.201	0.27209	-19.234	0.06572	-19.0909	0.07348	-19.2653	1.01652
	1	-15.673		-19.19	0.24149	-19.223	0.05891	-19.0799	0.06337	-19.2542	0.9145
	0	--		-19.179	0.21372	-19.212	0.05267	-19.0689	0.05449	-19.2432	0.82042
	0	-15.073		-19.168	0.18861	-19.201	0.04695	-19.0579	0.04672	-19.2322	0.73396
	0.03772	-15.0699		-19.157	0.16598	-19.19	0.04173	-19.0469	0.03994	-19.2212	0.65477
	0.07545	-15.0626		-19.146	0.14566	-19.179	0.03699	-19.0359	0.03405	-19.2102	0.58249
	0.11317	-15.0553		-19.135	0.12746	-19.168	0.03269	-19.0249	0.02895	-19.1992	0.51673
	0.15089	-15.0523		-19.124	0.11121	-19.157	0.02881	-19.0139	0.02454	-19.1882	0.45711
	0.1858	-15.0478		-19.113	0.09677	-19.146	0.02532	-19.0029	0.02074	-19.1772	0.40323
	0.22071	-15.0347		-19.1019	0.08396	-19.135	0.02219	-18.9919	0.01748	-19.1662	0.3547
	0.25563	-15.0141		-19.0909	0.07263	-19.124	0.01939	-18.9809	0.01469	-19.1552	0.31113
	0.29054	-14.9879		-19.0799	0.06266	-19.113	0.01689	-18.9699	0.01231	-19.1442	0.27215
	0.32545	-14.9584		-19.0689	0.0539	-19.1019	0.01468	-18.9588	0.01029	-19.1332	0.23737
	0.36036	-14.9286		-19.0579	0.04624	-19.0909	0.01272	-18.9478	0.00857	-19.1222	0.20646
	0.39527	-14.9014		-19.0469	0.03955	-19.0799	0.01098	-18.9368	0.00712	-19.1111	0.17906
	0.43018	-14.8796		-19.0359	0.03373	-19.0689	0.00946	-18.9258	0.0059	-19.1001	0.15486
	0.46509	-14.8655		-19.0249	0.02869	-19.0579	0.00813	-18.9148	0.00487	-19.0891	0.13355
	0.5	-14.8606		-19.0139	0.02433	-19.0469	0.00696	-18.9038	0.00402	-19.0781	0.11484
	0.53772	-14.8627		-19.0029	0.02057	-19.0359	0.00594	-18.8928	0.0033	-19.0671	0.09848
	0.57545	-14.8676		-18.9919	0.01734	-19.0249	0.00506	-18.8818	0.00269	-19.0561	0.08421
	0.61317	-14.8726		-18.9809	0.01458	-19.0139	0.0043	-18.8708	0.0022	-19.0451	0.0718
	0.65089	-14.8746		-18.9699	0.01222	-19.0029	0.00364	-18.8598	0.00179	-19.0341	0.06104
	0.6858	-14.8795		-18.9588	0.01022	-18.9919	0.00307	-18.8488	0.00144	-19.0231	0.05175
	0.72071	-14.8938		-18.9478	0.00852	-18.9809	0.00259	-18.8378	0.00119	-19.0121	0.04375
	0.75563	-14.916		-18.9368	0.00708	-18.9699	0.00217	-18.8268	0.000987939	-19.001	0.03688
	0.79054	-14.9438		-18.9258	0.00587	-18.9588	0.00182	-18.8157	0.000846216	-18.99	0.031
	0.82545	-14.9746		-18.9148	0.00485	-18.9478	0.00152	-18.8047	0.00072081	-18.979	0.02598
	0.86036	-15.0052		-18.9038	0.00399	-18.9368	0.00126	-18.7937	0.000629862	-18.968	0.02171
	0.89527	-15.0327		-18.8928	0.00328	-18.9258	0.00105	-18.7827	0.000564376	-18.957	0.01809
	0.93018	-15.0544		-18.8818	0.00268	-18.9148	0.000866038	-18.7717	0.000540847	-18.946	0.01503
	0.96509	-15.0682		-18.8708	0.00219	-18.9038	0.000714424	-18.7607	0.000565819	-18.935	0.01246
	1	-15.073		-18.8598	0.00179	-18.8928	0.000587647	-18.7497	0.000606768	-18.924	0.01029
	0	--		-18.8488	0.00144	-18.8818	0.000481403	-18.7387	0.000699372	-18.913	0.00848
	0	-14.2309		-18.8378	0.00118	-18.8708	0.00039371	-18.7277	0.000815175	-18.902	0.00696
	0.03772	-14.2237		-18.8268	0.000971151	-18.8598	0.000321056	-18.7167	0.000971468	-18.891	0.00569
	0.07545	-14.2062		-18.8157	0.000815978	-18.8488	0.000260044	-18.7057	0.00116	-18.88	0.00465
	0.11317	-14.1883		-18.8047	0.000682787	-18.8378	0.000211085	-18.6947	0.00141	-18.869	0.00379
	0.15089	-14.1807		-18.7937	0.000581809	-18.8268	0.000170983	-18.6837	0.00174	-18.8579	0.00305
	0.1858	-14.1774		-18.7827	0.000503644	-18.8157	0.00013839	-18.6726	0.00214	-18.8469	0.0025
	0.22071	-14.1676		-18.7717	0.000458549	-18.8047	0.000111691	-18.6616	0.00264	-18.8359	0.00208
	0.25563	-14.1522		-18.7607	0.000454884	-18.7937	9.00935e-05	-18.6506	0.00323	-18.8249	0.00176
	0.29054	-14.1329		-18.7497	0.000462204	-18.6176	0.000113956	-18.6396	0.00397	-18.8139	0.00148
	0.32545	-14.1116		-18.7387	0.0005117	-18.6066	0.000139551	-18.6286	0.00486	-18.8029	0.00128
	0.36036	-14.0905		-18.7277	0.000578937	-18.5956	0.000170393	-18.6176	0.00593	-18.7919	0.00112
	0.39527	-14.0718		-18.7167	0.000675098	-18.5846	0.000207443	-18.6066	0.00722	-18.7809	0.00104
	0.43018	-14.0572		-18.7057	0.000792065	-18.5736	0.000251807	-18.5956	0.00876	-18.7699	0.00104
	0.46509	-14.048		-18.6947	0.000950296	-18.5626	0.000304764	-18.5846	0.0106	-18.7589	0.00114
	0.5	-14.0449		-18.6837	0.00117	-18.5516	0.000367777	-18.5736	0.01279	-18.7479	0.00126
	0.53772	-14.0499		-18.6726	0.00143	-18.5405	0.000442517	-18.5626	0.01538	-18.7369	0.00145
	0.57545	-14.062		-18.6616	0.00176	-18.5296	0.000530884	-18.5516	0.01845	-18.7258	0.00171
	0.61317	-14.0738		-18.6506	0.00215	-18.5185	0.00063503	-18.5405	0.02205	-18.7148	0.00202
	0.65089	-14.0786		-18.6396	0.00264	-18.5075	0.000757379	-18.5296	0.02629	-18.7038	0.00245
	0.6858	-14.0818		-18.6286	0.00324	-18.4965	0.000900652	-18.5185	0.03125	-18.6928	0.00301
	0.72071	-14.0913		-18.6176	0.00395	-18.4855	0.00107	-18.5075	0.03703	-18.6818	0.0037
	0.75563	-14.1067		-18.6066	0.00481	-18.4745	0.00126	-18.4965	0.04375	-18.6708	0.00455
	0.79054	-14.1269		-18.5956	0.00583	-18.4635	0.00149	-18.4855	0.05154	-18.6598	0.00556
	0.82545	-14.1502		-18.5846	0.00706	-18.4525	0.00175	-18.4745	0.06054	-18.6488	0.00683
	0.86036	-14.1744		-18.5736	0.00851	-18.4415	0.00205	-18.4635	0.0709	-18.6378	0.00836
	0.89527	-14.1968		-18.5626	0.01024	-18.4305	0.00239	-18.4525	0.08279	-18.6268	0.01021
	0.93018	-14.215		-18.5516	0.01228	-18.4195	0.00279	-18.4415	0.09638	-18.6158	0.01242
	0.96509	-14.2268		-18.5405	0.01468	-18.4085	0.00324	-18.4305	0.11188	-18.6047	0.01507
	1	-14.2309		-18.5296	0.0175	-18.3975	0.00375	-18.4195	0.12949	-18.5937	0.01823
	0	--		-18.5185	0.0208	-18.3864	0.00433	-18.4085	0.14942	-18.5827	0.02199
	0	-13.6843		-18.5075	0.02465	-18.3754	0.00499	-18.3975	0.17192	-18.5717	0.02645
	0.03772	-13.6837		-18.4965	0.02913	-18.3644	0.00573	-18.3864	0.19722	-18.5607	0.03171
	0.07545	-13.6825		-18.4855	0.03432	-18.3534	0.00656	-18.3754	0.22557	-18.5497	0.03791
	0.11317	-13.6817		-18.4745	0.04031	-18.3424	0.00748	-18.3644	0.25725	-18.5387	0.04519
	0.15089	-13.6816		-18.4635	0.04721	-18.3314	0.00851	-18.3534	0.2925	-18.5277	0.05371
	0.1858	-13.6788		-18.4525	0.05513	-18.3204	0.00966	-18.3424	0.33161	-18.5167	0.06364
	0.22071	-13.6707		-18.4415	0.06419	-18.3094	0.01092	-18.3314	0.37485	-18.5057	0.07519
	0.25563	-13.6584		-18.4305	0.07451	-18.2984	0.01232	-18.3204	0.42247	-18.4947	0.08856
	0.29054	-13.643		-18.4195	0.08624	-18.2874	0.01386	-18.3094	0.47474	-18.4837	0.10401
	0.32545	-13.6264		-18.4085	0.09952	-18.2764	0.01554	-18.2984	0.53191	-18.4727	0.1218
	0.36036	-13.6103		-18.3975	0.11451	-18.2654	0.01737	-18.2874	0.59422	-18.4616	0.14221
	0.39527	-13.5964		-18.3864	0.13137	-18.2544	0.01936	-18.2764	0.66186	-18.4506	0.16554
	0.43018	-13.5858		-18.3754	0.15027	-18.2433	0.02152	-18.2654	0.73505	-18.4396	0.19214
	0.46509	-13.5793		-18.3644	0.17137	-18.2323	0.02384	-18.2544	0.81392	-18.4286	0.22235
	0.5	-13.5771		-18.3534	0.19487	-18.2213	0.02635	-18.2433	0.89861	-18.4176	0.25655
	0.53772	-13.5759		-18.3424	0.22094	-18.2103	0.02902	-18.2323	0.9892	-18.4066	0.29513
	0.57545	-13.5735		-18.3314	0.24975	-18.1993	0.03188	-18.2213	1.08572	-18.3956	0.33852
	0.61317	-13.5715		-18.3204	0.2815	-18.1883	0.03491	-18.2103	1.18816	-18.3846	0.38715
	0.65089	-13.5708		-18.3094	0.31635	-18.1773	0.03812	-18.1993	1.29644	-18.3736	0.44146
	0.6858	-13.5732		-18.2984	0.35446	-18.1663	0.0415	-18.1883	1.41044	-18.3626	0.50189
	0.72071	-13.5804		-18.2874	0.396	-18.1553	0.04505	-18.1773	1.52996	-18.3516	0.56893
	0.75563	-13.592		-18.2764	0.4411	-18.1443	0.04875	-18.1663	1.65474	-18.3406	0.64301
	0.79054	-13.607		-18.2654	0.4899	-18.1333	0.05261	-18.1553	1.78444	-18.3295	0.7246
	0.82545	-13.6244		-18.2544	0.5425	-18.1223	0.05661	-18.1443	1.91866	-18.3185	0.81414
	0.86036	-13.6424		-18.2433	0.59898	-18.1113	0.06072	-18.1333	2.05693	-18.3075	0.91205
	0.89527	-13.659		-18.2323	0.6594	-18.1002	0.06495	-18.1223	2.19869	-18.2965	1.01872
	0.93018	-13.6725		-18.2213	0.72378	-18.0892	0.06926	-18.1113	2.34332	-18.2855	1.13452
	0.96509	-13.6812		-18.2103	0.79211	-18.0782	0.07365	-18.1002	2.49015	-18.2745	1.25977
	1	-13.6843		-18.1993	0.86435	-18.0672	0.07808	-18.0892	2.63842	-18.2635	1.39473
	0	--		-18.1883	0.9404	-18.0562	0.08253	-18.0782	2.78732	-18.2525	1.5396
	0	-13.515		-18.1773	1.02015	-18.0452	0.08698	-18.0672	2.93599	-18.2415	1.69452
	0.03772	-13.5158		-18.1663	1.10341	-18.0342	0.0914	-18.0562	3.08352	-18.2305	1.85954
	0.07545	-13.5174		-18.1553	1.18996	-18.0232	0.09576	-18.0452	3.22898	-18.2195	2.03463
	0.11317	-13.5185		-18.1443	1.27953	-18.0122	0.10003	-18.0342	3.37139	-18.2084	2.21966
	0.15089	-13.5188		-18.1333	1.37182	-18.0012	0.10418	-18.0232	3.50977	-18.1974	2.4144
	0.1858	-13.5161		-18.1223	1.46644	-17.9902	0.10819	-18.0122	3.64312	-18.1864	2.6185
	0.22071	-13.5083		-18.1113	1.563	-17.9792	0.11202	-18.0012	3.77046	-18.1754	2.8315
	0.25563	-13.4961		-18.1002	1.66102	-17.9682	0.11564	-17.9902	3.89082	-18.1644	3.05284
	0.29054	-13.4809		-18.0892	1.76002	-17.9571	0.11902	-17.9792	4.00327	-18.1534	3.2818
	0.32545	-13.4643		-18.0782	1.85946	-17.9461	0.12214	-17.9682	4.1069	-18.1424	3.51756
	0.36036	-13.4478		-18.0672	1.95875	-17.9351	0.12497	-17.9571	4.20087	-18.1314	3.75919
	0.39527	-13.433		-18.0562	2.05729	-17.9241	0.12749	-17.9461	4.28442	-18.1204	4.00561
	0.43018	-13.4213		-18.0452	2.15447	-17.9131	0.12969	-17.9351	4.35682	-18.1094	4.25564
	0.46509	-13.4138		-18.0342	2.24962	-17.9021	0.13156	-17.9241	4.41749	-18.0984	4.508
	0.5	-13.4112		-18.0232	2.34209	-17.8911	0.13309	-17.9131	4.46689	-18.0874	4.7613
	0.53772	-13.4099		-18.0122	2.43121	-17.8801	0.13424	-17.9021	4.50561	-18.0764	5.01407
	0.57545	-13.4066		-18.0012	2.51634	-17.8691	0.13501	-17.8911	4.53383	-18.0653	5.26475
	0.61317	-13.4029		-17.9902	2.59682	-17.8581	0.13538	-17.8801	4.55026	-18.0543	5.51172
	0.65089	-13.4012		-17.9792	2.67202	-17.8471	0.13539	-17.8691	4.55328	-18.0433	5.75335
	0.6858	-13.404		-17.9682	2.74135	-17.8361	0.1351	-17.8581	4.54283	-18.0323	5.98793
	0.72071	-13.4122		-17.9571	2.80424	-17.8251	0.13448	-17.8471	4.52002	-18.0213	6.21378
	0.75563	-13.4248		-17.9461	2.86018	-17.8141	0.13354	-17.8361	4.48601	-18.0103	6.42922
	0.79054	-13.4407		-17.9351	2.90869	-17.803	0.13225	-17.8251	4.44078	-17.9993	6.63261
	0.82545	-13.4583		-17.9241	2.94936	-17.792	0.13059	-17.8141	4.38456	-17.9883	6.82234
	0.86036	-13.4758		-17.9131	2.98251	-17.781	0.12857	-17.803	4.31718	-17.9773	6.99691
	0.89527	-13.4916		-17.9021	3.00853	-17.77	0.1262	-17.792	4.23839	-17.9663	7.15488
	0.93018	-13.5041		-17.8911	3.02752	-17.759	0.12351	-17.781	4.14886	-17.9553	7.29495
	0.96509	-13.5122		-17.8801	3.03866	-17.748	0.12052	-17.77	4.04933	-17.9443	7.41593
	1	-13.515		-17.8691	3.04083	-17.737	0.11725	-17.759	3.94063	-17.9332	7.5168
	0	--		-17.8581	3.03402	-17.726	0.11373	-17.748	3.82361	-17.9222	7.59836
	0	-13.3727		-17.8471	3.01894	-17.715	0.10999	-17.737	3.69922	-17.9112	7.66218
	0.03772	-13.3752		-17.8361	2.99638	-17.704	0.10606	-17.726	3.56839	-17.9002	7.70796
	0.07545	-13.3811		-17.8251	2.96633	-17.693	0.10196	-17.715	3.43212	-17.8892	7.73307
	0.11317	-13.3866		-17.8141	2.92894	-17.682	0.09773	-17.704	3.29138	-17.8782	7.73528
	0.15089	-13.3887		-17.803	2.8841	-17.671	0.0934	-17.693	3.14718	-17.8672	7.7146
	0.1858	-13.3863		-17.792	2.83164	-17.6599	0.089	-17.682	3.00048	-17.8562	7.67289
	0.22071	-13.3795		-17.781	2.77199	-17.6489	0.08455	-17.671	2.85225	-17.8452	7.61222
	0.25563	-13.3695		-17.77	2.70565	-17.6379	0.08008	-17.6599	2.7034	-17.8342	7.53396
	0.29054	-13.3576		-17.759	2.63318	-17.6269	0.07563	-17.6489	2.55482	-17.8232	7.4371
	0.32545	-13.3457		-17.748	2.55514	-17.6159	0.07121	-17.6379	2.40734	-17.8121	7.31995
	0.36036	-13.3351		-17.737	2.47216	-17.6049	0.06685	-17.6269	2.26172	-17.8011	7.1835
	0.39527	-13.3269		-17.726	2.38487	-17.5939	0.06257	-17.6159	2.11869	-17.7901	7.0289
	0.43018	-13.3212		-17.715	2.29393	-17.5829	0.05839	-17.6049	1.97889	-17.7791	6.85745
	0.46509	-13.318		-17.704	2.2	-17.5719	0.05433	-17.5939	1.84291	-17.7681	6.67054
	0.5	-13.317		-17.693	2.10374	-17.5609	0.0504	-17.5829	1.71124	-17.7571	6.46968
	0.53772	-13.3156		-17.682	2.0058	-17.5499	0.04661	-17.5719	1.58432	-17.7461	6.25646
	0.57545	-13.3119		-17.671	1.90682	-17.5389	0.04298	-17.5609	1.46252	-17.7351	6.0325
	0.61317	-13.3078		-17.6599	1.80742	-17.5279	0.03952	-17.5499	1.34612	-17.7241	5.79948
	0.65089	-13.306		-17.6489	1.70819	-17.5169	0.03622	-17.5389	1.23536	-17.7131	5.5591
	0.6858	-13.3067		-17.6379	1.60967	-17.5058	0.03311	-17.5279	1.13039	-17.7021	5.31304
	0.72071	-13.3091		-17.6269	1.5124	-17.4948	0.03017	-17.5169	1.0313	-17.6911	5.06296
	0.75563	-13.3135		-17.6159	1.41684	-17.4838	0.02741	-17.5058	0.93815	-17.6801	4.81048
	0.79054	-13.3207		-17.6049	1.32343	-17.4728	0.02482	-17.4948	0.8509	-17.669	4.55717
	0.82545	-13.3303		-17.5939	1.23256	-17.4618	0.02242	-17.4838	0.76951	-17.658	4.30453
	0.86036	-13.3417		-17.5829	1.14456	-17.4508	0.02019	-17.4728	0.69386	-17.647	4.05394
	0.89527	-13.3534		-17.5719	1.05973	-17.4398	0.01812	-17.4618	0.62381	-17.636	3.80673
	0.93018	-13.3635		-17.5609	0.97832	-17.4288	0.01622	-17.4508	0.55919	-17.625	3.5641
	0.96509	-13.3703		-17.5499	0.90051	-17.4178	0.01447	-17.4398	0.49979	-17.614	3.32712
	1	-13.3727		-17.5389	0.82647	-17.4068	0.01288	-17.4288	0.44539	-17.603	3.09678
	0	--		-17.5279	0.75628	-17.3958	0.01142	-17.4178	0.39575	-17.592	2.87391
	0	-12.7461		-17.5169	0.69003	-17.3848	0.0101	-17.4068	0.35061	-17.581	2.65925
	0.03772	-12.7556		-17.5058	0.62774	-17.3738	0.00891	-17.3958	0.3097	-17.57	2.45338
	0.07545	-12.7787		-17.4948	0.56939	-17.3627	0.00783	-17.3848	0.27277	-17.5589	2.2568
	0.11317	-12.8022		-17.4838	0.51496	-17.3517	0.00686	-17.3738	0.23953	-17.548	2.06987
	0.15089	-12.812		-17.4728	0.46436	-17.3407	0.006	-17.3627	0.20973	-17.5369	1.89284
	0.1858	-12.8118		-17.4618	0.4175	-17.3297	0.00523	-17.3517	0.18309	-17.5259	1.72586
	0.22071	-12.8115		-17.4508	0.37428	-17.3187	0.00454	-17.3407	0.15937	-17.5149	1.56898
	0.25563	-12.8113		-17.4398	0.33454	-17.3077	0.00394	-17.3297	0.13831	-17.5039	1.42217
	0.29054	-12.812		-17.4288	0.29814	-17.2967	0.0034	-17.3187	0.11969	-17.4929	1.2853
	0.32545	-12.814		-17.4178	0.26493	-17.2857	0.00293	-17.3077	0.10327	-17.4819	1.15818
	0.36036	-12.817		-17.4068	0.23472	-17.2747	0.00252	-17.2967	0.08884	-17.4709	1.04057
	0.39527	-12.8207		-17.3958	0.20735	-17.2637	0.00216	-17.2857	0.0762	-17.4599	0.93215
	0.43018	-12.8243		-17.3848	0.18263	-17.2527	0.00184	-17.2747	0.06517	-17.4489	0.83256
	0.46509	-12.8269		-17.3738	0.1604	-17.2417	0.00157	-17.2637	0.05557	-17.4379	0.74143
	0.5	-12.8278		-17.3627	0.14045	-17.2307	0.00134	-17.2527	0.04725	-17.4269	0.65833
	0.53772	-12.8205		-17.3517	0.12263	-17.2197	0.00114	-17.2417	0.04006	-17.4158	0.58282
	0.57545	-12.803		-17.3407	0.10676	-17.2086	0.000971932	-17.2307	0.03387	-17.4048	0.51445
	0.61317	-12.7859		-17.3297	0.09269	-17.1976	0.000828717	-17.2197	0.02855	-17.3938	0.45276
	0.65089	-12.7789		-17.3187	0.08025	-17.1866	0.000709022	-17.2086	0.024	-17.3828	0.3973
	0.6858	-12.7777		-17.3077	0.06927	-17.1756	0.000610305	-17.1976	0.02013	-17.3718	0.3476
	0.72071	-12.7744		-17.2967	0.05964	-17.1646	0.000530385	-17.1866	0.01684	-17.3608	0.30322
	0.75563	-12.7696		-17.2857	0.05122	-17.1536	0.000467431	-17.1756	0.01405	-17.3498	0.26375
	0.79054	-12.7641		-17.2747	0.04389	-17.1426	0.000420754	-17.1646	0.0117	-17.3388	0.22873
	0.82545	-12.7586		-17.2637	0.03752	-17.1316	0.000388295	-17.1536	0.00973	-17.3278	0.19778
	0.86036	-12.7539		-17.2527	0.03202	-17.1206	0.000368958	-17.1426	0.00809	-17.3168	0.17052
	0.89527	-12.7503		-17.2417	0.02731	-17.1096	0.000362589	-17.1316	0.00672	-17.3058	0.14661
	0.93018	-12.7479		-17.2307	0.02332	-17.0986	0.000368938	-17.1206	0.00559	-17.2948	0.12568
	0.96509	-12.7465		-17.2197	0.01991	-17.0876	0.000388049	-17.1096	0.00467	-17.2837	0.10743
	1	-12.7461		-17.2086	0.01706	-17.0766	0.00042025	-17.0986	0.00393	-17.2727	0.09158
	0	--		-17.1976	0.01469	-17.0655	0.000466163	-17.0876	0.00334	-17.2617	0.07786
	0	-12.5768		-17.1866	0.01277	-17.0545	0.000526694	-17.0766	0.00288	-17.2507	0.06604
	0.03772	-12.5699		-17.1756	0.01125	-17.0435	0.000603431	-17.0655	0.00253	-17.2397	0.05588
	0.07545	-12.5534		-17.1646	0.0101	-17.0325	0.000697289	-17.0545	0.00228	-17.2287	0.04719
	0.11317	-12.5374		-17.1536	0.00929	-17.0215	0.000810245	-17.0435	0.00213	-17.2177	0.03981
	0.15089	-12.5309		-17.1426	0.00884	-17.0105	0.000944482	-17.0325	0.00205	-17.2067	0.03359
	0.1858	-12.5314		-17.1316	0.00871	-16.9995	0.0011	-17.0215	0.00205	-17.1957	0.02834
	0.22071	-12.5329		-17.1206	0.00887	-16.9885	0.00129	-17.0105	0.00212	-17.1847	0.02396
	0.25563	-12.5347		-17.1096	0.00934	-16.9775	0.0015	-16.9995	0.00226	-17.1737	0.02034
	0.29054	-12.5361		-17.0986	0.01015	-16.9665	0.00175	-16.9885	0.00245	-17.1626	0.01741
	0.32545	-12.5364		-17.0876	0.0113	-16.9555	0.00203	-16.9775	0.00271	-17.1516	0.01507
	0.36036	-12.535		-17.0766	0.01284	-16.9445	0.00236	-16.9665	0.00304	-17.1406	0.01327
	0.39527	-12.5322		-17.0655	0.01479	-16.9335	0.00273	-16.9555	0.00347	-17.1296	0.01198
	0.43018	-12.5288		-17.0545	0.01719	-16.9225	0.00315	-16.9445	0.00398	-17.1186	0.01113
	0.46509	-12.526		-17.0435	0.02014	-16.9114	0.00362	-16.9335	0.00457	-17.1076	0.01073
	0.5	-12.525		-17.0325	0.02365	-16.9004	0.00416	-16.9225	0.00524	-17.0966	0.0107
	0.53772	-12.531		-17.0215	0.02782	-16.8894	0.00477	-16.9114	0.00601	-17.0856	0.01108
	0.57545	-12.5457		-17.0105	0.03271	-16.8784	0.00545	-16.9004	0.0069	-17.0746	0.01187
	0.61317	-12.5604		-16.9995	0.03845	-16.8674	0.0062	-16.8894	0.0079	-17.0636	0.01308
	0.65089	-12.5666		-16.9885	0.04511	-16.8564	0.00705	-16.8784	0.00904	-17.0526	0.01473
	0.6858	-12.5678		-16.9775	0.05284	-16.8454	0.00799	-16.8674	0.01032	-17.0416	0.01687
	0.72071	-12.5712		-16.9665	0.06175	-16.8344	0.00902	-16.8564	0.01175	-17.0306	0.01953
	0.75563	-12.5753		-16.9555	0.07203	-16.8234	0.01017	-16.8454	0.01334	-17.0195	0.0228
	0.79054	-12.579		-16.9445	0.08381	-16.8124	0.01143	-16.8344	0.01511	-17.0085	0.02672
	0.82545	-12.5811		-16.9335	0.09725	-16.8014	0.01281	-16.8234	0.01707	-16.9975	0.03134
	0.86036	-12.5814		-16.9225	0.11256	-16.7904	0.01432	-16.8124	0.01922	-16.9865	0.03678
	0.89527	-12.5804		-16.9114	0.12992	-16.7794	0.01596	-16.8014	0.02159	-16.9755	0.04317
	0.93018	-12.5787		-16.9004	0.14958	-16.7683	0.01774	-16.7904	0.02419	-16.9645	0.05063
	0.96509	-12.5773		-16.8894	0.17174	-16.7573	0.01968	-16.7794	0.02703	-16.9535	0.05927
	1	-12.5768		-16.8784	0.19667	-16.7463	0.02176	-16.7683	0.03012	-16.9425	0.06924
	0	--		-16.8674	0.22461	-16.7353	0.024	-16.7573	0.03348	-16.9315	0.08066
	0	-11.9152		-16.8564	0.25583	-16.7243	0.0264	-16.7463	0.03711	-16.9205	0.09374
	0.03772	-11.9125		-16.8454	0.2906	-16.7133	0.02896	-16.7353	0.04103	-16.9095	0.10867
	0.07545	-11.9062		-16.8344	0.32922	-16.7023	0.03169	-16.7243	0.04525	-16.8985	0.12569
	0.11317	-11.9156		-16.8234	0.37197	-16.6913	0.03458	-16.7133	0.04977	-16.8874	0.14499
	0.15089	-11.9268		-16.8124	0.41915	-16.6803	0.03764	-16.7023	0.0546	-16.8764	0.16679
	0.1858	-11.928		-16.8014	0.47106	-16.6693	0.04087	-16.6913	0.05974	-16.8654	0.19136
	0.22071	-11.9315		-16.7904	0.52799	-16.6583	0.04425	-16.6803	0.06519	-16.8544	0.21894
	0.25563	-11.9373		-16.7794	0.59024	-16.6473	0.04779	-16.6693	0.07096	-16.8434	0.24983
	0.29054	-11.9454		-16.7683	0.65808	-16.6363	0.05148	-16.6583	0.07704	-16.8324	0.28431
	0.32545	-11.9557		-16.7573	0.7318	-16.6252	0.05531	-16.6473	0.08342	-16.8214	0.32268
	0.36036	-11.9673		-16.7463	0.81163	-16.6142	0.05927	-16.6363	0.09011	-16.8104	0.36525
	0.39527	-11.979		-16.7353	0.89781	-16.6032	0.06336	-16.6252	0.09708	-16.7994	0.41233
	0.43018	-11.989		-16.7243	0.99056	-16.5922	0.06755	-16.6142	0.10433	-16.7884	0.46424
	0.46509	-11.9958		-16.7133	1.09004	-16.5812	0.07184	-16.6032	0.11183	-16.7774	0.5213
	0.5	-11.9982		-16.7023	1.19641	-16.5702	0.0762	-16.5922	0.11956	-16.7663	0.58382
	0.53772	-11.9887		-16.6913	1.30975	-16.5592	0.08062	-16.5812	0.12751	-16.7553	0.65211
	0.57545	-11.9655		-16.6803	1.43013	-16.5482	0.08509	-16.5702	0.13565	-16.7443	0.72647
	0.61317	-11.9419		-16.6693	1.55756	-16.5372	0.08957	-16.5592	0.14394	-16.7333	0.80719
	0.65089	-11.932		-16.6583	1.692	-16.5262	0.09406	-16.5482	0.15236	-16.7223	0.89452
	0.6858	-11.9295		-16.6473	1.83333	-16.5152	0.09852	-16.5372	0.16087	-16.7113	0.98872
	0.72071	-11.9226		-16.6363	1.98141	-16.5042	0.10294	-16.5262	0.16944	-16.7003	1.08998
	0.75563	-11.9125		-16.6252	2.13601	-16.4931	0.10729	-16.5152	0.17801	-16.6893	1.1985
	0.79054	-11.9007		-16.6142	2.29684	-16.4821	0.11154	-16.5042	0.18656	-16.6783	1.31441
	0.82545	-11.8897		-16.6032	2.46354	-16.4711	0.11568	-16.4931	0.19503	-16.6673	1.4378
	0.86036	-11.8863		-16.5922	2.63568	-16.4601	0.11967	-16.4821	0.20339	-16.6563	1.56873
	0.89527	-11.8954		-16.5812	2.81277	-16.4491	0.12351	-16.4711	0.21159	-16.6453	1.70719
	0.93018	-11.9058		-16.5702	2.99425	-16.4381	0.12718	-16.4601	0.21958	-16.6343	1.85312
	0.96509	-11.9128		-16.5592	3.17947	-16.4271	0.13065	-16.4491	0.22734	-16.6232	2.00638
	1	-11.9152		-16.5482	3.36775	-16.4161	0.13389	-16.4381	0.23483	-16.6122	2.1668
	0	--		-16.5372	3.55833	-16.4051	0.1369	-16.4271	0.242	-16.6012	2.3341
	0	-11.848		-16.5262	3.75039	-16.3941	0.13969	-16.4161	0.24877	-16.5902	2.50796
	0.03772	-11.8597		-16.5152	3.94306	-16.3831	0.14219	-16.4051	0.25516	-16.5792	2.68798
	0.07545	-11.8877		-16.5042	4.13543	-16.3721	0.14437	-16.3941	0.26116	-16.5682	2.87368
	0.11317	-11.8998		-16.4931	4.32655	-16.3611	0.14623	-16.3831	0.26665	-16.5572	3.06451
	0.15089	-11.8975		-16.4821	4.51543	-16.35	0.14777	-16.3721	0.27159	-16.5462	3.25984
	0.1858	-11.8946		-16.4711	4.70104	-16.3391	0.14897	-16.3611	0.27596	-16.5352	3.45898
	0.22071	-11.8865		-16.4601	4.88239	-16.328	0.1498	-16.35	0.27976	-16.5242	3.66117
	0.25563	-11.8739		-16.4491	5.05894	-16.317	0.15029	-16.3391	0.28293	-16.5132	3.86559
	0.29054	-11.858		-16.4381	5.2299	-16.306	0.15048	-16.328	0.28545	-16.5022	4.07133
	0.32545	-11.8402		-16.4271	5.39375	-16.295	0.15036	-16.317	0.28732	-16.4911	4.27747
	0.36036	-11.8221		-16.4161	5.5492	-16.284	0.14989	-16.306	0.28864	-16.4801	4.48301
	0.39527	-11.8056		-16.4051	5.69659	-16.273	0.14905	-16.295	0.28937	-16.4691	4.68692
	0.43018	-11.7923		-16.3941	5.83524	-16.262	0.14786	-16.284	0.28941	-16.4581	4.88815
	0.46509	-11.7838		-16.3831	5.96294	-16.251	0.14633	-16.273	0.28875	-16.4471	5.08561
	0.5	-11.7808		-16.3721	6.0786	-16.24	0.14447	-16.262	0.28739	-16.4361	5.27818
	0.53772	-11.7838		-16.3611	6.1817	-16.229	0.14229	-16.251	0.28536	-16.4251	5.46562
	0.57545	-11.7913		-16.35	6.27207	-16.218	0.13985	-16.24	0.28267	-16.4141	5.64681
	0.61317	-11.7991		-16.3391	6.34886	-16.207	0.1372	-16.229	0.27934	-16.4031	5.81982
	0.65089	-11.8025		-16.328	6.41101	-16.1959	0.13431	-16.218	0.27546	-16.3921	5.98388
	0.6858	-11.8052		-16.317	6.45891	-16.1849	0.13119	-16.207	0.27113	-16.3811	6.13935
	0.72071	-11.8131		-16.306	6.49434	-16.1739	0.12785	-16.1959	0.26633	-16.37	6.28497
	0.75563	-11.8253		-16.295	6.51651	-16.1629	0.12432	-16.1849	0.261	-16.359	6.41838
	0.79054	-11.8403		-16.284	6.52321	-16.1519	0.12062	-16.1739	0.25521	-16.348	6.5387
	0.82545	-11.8555		-16.273	6.51416	-16.1409	0.11677	-16.1629	0.24898	-16.337	6.64542
	0.86036	-11.8639		-16.262	6.48944	-16.1299	0.11282	-16.1519	0.24237	-16.326	6.7384
	0.89527	-11.8597		-16.251	6.44927	-16.1189	0.1088	-16.1409	0.23543	-16.315	6.81673
	0.93018	-11.8535		-16.24	6.39396	-16.1079	0.10474	-16.1299	0.22819	-16.304	6.87935
	0.96509	-11.8494		-16.229	6.32394	-16.0969	0.10066	-16.1189	0.22078	-16.293	6.92698
	1	-11.848		-16.218	6.24131	-16.0859	0.09657	-16.1079	0.21326	-16.282	6.96153
	0	--		-16.207	6.14826	-16.0749	0.09251	-16.0969	0.20561	-16.271	6.98168
	0	-11.0929		-16.1959	6.04391	-16.0639	0.08849	-16.0859	0.1979	-16.26	6.98509
	0.03772	-11.0981		-16.1849	5.92746	-16.0528	0.08454	-16.0749	0.19016	-16.249	6.97175
	0.07545	-11.1097		-16.1739	5.79973	-16.0418	0.0807	-16.0639	0.18245	-16.238	6.94181
	0.11317	-11.1201		-16.1629	5.66165	-16.0308	0.07697	-16.0528	0.17483	-16.2269	6.89553
	0.15089	-11.1241		-16.1519	5.51417	-16.0198	0.07339	-16.0418	0.16734	-16.2159	6.83327
	0.1858	-11.1229		-16.1409	5.35833	-16.0088	0.06998	-16.0308	0.16004	-16.2049	6.75666
	0.22071	-11.1198		-16.1299	5.1952	-15.9978	0.06675	-16.0198	0.15297	-16.1939	6.66687
	0.25563	-11.1151		-16.1189	5.02719	-15.9868	0.06372	-16.0088	0.14617	-16.1829	6.56512
	0.29054	-11.1096		-16.1079	4.85568	-15.9758	0.06092	-15.9978	0.1397	-16.1719	6.45161
	0.32545	-11.104		-16.0969	4.68049	-15.9648	0.05835	-15.9868	0.13358	-16.1609	6.32552
	0.36036	-11.0989		-16.0859	4.50245	-15.9538	0.05604	-15.9758	0.12787	-16.1499	6.18775
	0.39527	-11.0948		-16.0749	4.3227	-15.9428	0.05399	-15.9648	0.12259	-16.1389	6.03931
	0.43018	-11.0917		-16.0639	4.14233	-15.9318	0.05221	-15.9538	0.11777	-16.1279	5.88125
	0.46509	-11.0899		-16.0528	3.96242	-15.9208	0.05071	-15.9428	0.11346	-16.1168	5.71469
	0.5	-11.0893		-16.0418	3.78405	-15.9098	0.04951	-15.9318	0.10966	-16.1059	5.54079
	0.53772	-11.0861		-16.0308	3.60823	-15.8987	0.0486	-15.9208	0.10641	-16.0948	5.36158
	0.57545	-11.0777		-16.0198	3.43594	-15.8877	0.048	-15.9098	0.10372	-16.0838	5.17913
	0.61317	-11.068		-16.0088	3.26811	-15.8767	0.04769	-15.8987	0.10161	-16.0728	4.99379
	0.65089	-11.0635		-15.9978	3.10562	-15.8657	0.04769	-15.8877	0.1001	-16.0618	4.80594
	0.6858	-11.064		-15.9868	2.94931	-15.8547	0.04798	-15.8767	0.09918	-16.0508	4.61676
	0.72071	-11.0656		-15.9758	2.79994	-15.8437	0.04858	-15.8657	0.09886	-16.0398	4.42745
	0.75563	-11.0684		-15.9648	2.65819	-15.8327	0.04946	-15.8547	0.09915	-16.0288	4.23917
	0.79054	-11.0721		-15.9538	2.52472	-15.8217	0.05063	-15.8437	0.10003	-16.0178	4.05304
	0.82545	-11.0765		-15.9428	2.40007	-15.8107	0.05208	-15.8327	0.10151	-16.0068	3.87017
	0.86036	-11.0813		-15.9318	2.28475	-15.7997	0.05378	-15.8217	0.10357	-15.9958	3.69159
	0.89527	-11.0858		-15.9208	2.17917	-15.7887	0.05574	-15.8107	0.1062	-15.9848	3.5183
	0.93018	-11.0896		-15.9098	2.08368	-15.7777	0.05794	-15.7997	0.10937	-15.9737	3.35124
	0.96509	-11.0921		-15.8987	1.99856	-15.7667	0.06035	-15.7887	0.11306	-15.9627	3.19126
	1	-11.0929		-15.8877	1.92402	-15.7556	0.06297	-15.7777	0.11725	-15.9517	3.03919
	0	--		-15.8767	1.86017	-15.7446	0.06577	-15.7667	0.12191	-15.9407	2.89576
	0	-10.9614		-15.8657	1.80709	-15.7336	0.06872	-15.7556	0.127	-15.9297	2.76161
	0.03772	-10.9611		-15.8547	1.76477	-15.7226	0.07182	-15.7446	0.13248	-15.9187	2.63734
	0.07545	-10.9607		-15.8437	1.73313	-15.7116	0.07503	-15.7336	0.13831	-15.9077	2.52344
	0.11317	-10.9604		-15.8327	1.712	-15.7006	0.07833	-15.7226	0.14446	-15.8967	2.42035
	0.15089	-10.9604		-15.8217	1.70119	-15.6896	0.08169	-15.7116	0.15087	-15.8857	2.32839
	0.1858	-10.9605		-15.8107	1.70041	-15.6786	0.08509	-15.7006	0.15749	-15.8747	2.24783
	0.22071	-10.9609		-15.7997	1.70932	-15.6676	0.0885	-15.6896	0.16428	-15.8637	2.17886
	0.25563	-10.9615		-15.7887	1.72753	-15.6566	0.09189	-15.6786	0.17118	-15.8527	2.12154
	0.29054	-10.9624		-15.7777	1.75459	-15.6456	0.09523	-15.6676	0.17813	-15.8416	2.07592
	0.32545	-10.9637		-15.7667	1.79	-15.6346	0.0985	-15.6566	0.18509	-15.8306	2.04192
	0.36036	-10.9651		-15.7556	1.83318	-15.6236	0.10167	-15.6456	0.19199	-15.8196	2.01939
	0.39527	-10.9667		-15.7446	1.88351	-15.6126	0.10471	-15.6346	0.19879	-15.8086	2.0081
	0.43018	-10.9681		-15.7336	1.94037	-15.6015	0.1076	-15.6236	0.20542	-15.7976	2.00777
	0.46509	-10.9691		-15.7226	2.00305	-15.5905	0.11031	-15.6126	0.21184	-15.7866	2.01801
	0.5	-10.9694		-15.7116	2.07083	-15.5795	0.11283	-15.6015	0.21799	-15.7756	2.0384
	0.53772	-10.9692		-15.7006	2.14297	-15.5685	0.11514	-15.5905	0.22383	-15.7646	2.06843
	0.57545	-10.9687		-15.6896	2.21868	-15.5575	0.11724	-15.5795	0.2293	-15.7536	2.10754
	0.61317	-10.9688		-15.6786	2.29716	-15.5465	0.11909	-15.5685	0.23441	-15.7426	2.15509
	0.65089	-10.9691		-15.6676	2.37759	-15.5355	0.1207	-15.5575	0.23914	-15.7316	2.21039
	0.6858	-10.9686		-15.6566	2.45915	-15.5245	0.12209	-15.5465	0.24341	-15.7205	2.27271
	0.72071	-10.9675		-15.6456	2.54104	-15.5135	0.1232	-15.5355	0.24725	-15.7095	2.34128
	0.75563	-10.9658		-15.6346	2.62244	-15.5025	0.12401	-15.5245	0.25067	-15.6985	2.41527
	0.79054	-10.9641		-15.6236	2.70255	-15.4915	0.12449	-15.5135	0.25358	-15.6875	2.49385
	0.82545	-10.9627		-15.6126	2.78058	-15.4805	0.12466	-15.5025	0.25593	-15.6765	2.57612
	0.86036	-10.9617		-15.6015	2.8558	-15.4695	0.12452	-15.4915	0.25769	-15.6655	2.66119
	0.89527	-10.9613		-15.5905	2.92748	-15.4584	0.12408	-15.4805	0.25888	-15.6545	2.74814
	0.93018	-10.9613		-15.5795	2.99494	-15.4474	0.12339	-15.4695	0.2595	-15.6435	2.83605
	0.96509	-10.9614		-15.5685	3.05808	-15.4364	0.12243	-15.4584	0.25959	-15.6325	2.92401
	1	-10.9614		-15.5575	3.11654	-15.4254	0.12118	-15.4474	0.25926	-15.6215	3.01112
	0	--		-15.5465	3.16933	-15.4144	0.11966	-15.4364	0.25848	-15.6105	3.09648
	0	-9.86927		-15.5355	3.21672	-15.4034	0.11789	-15.4254	0.25721	-15.5995	3.17924
	0.03772	-9.87289		-15.5245	3.25882	-15.3924	0.11586	-15.4144	0.25548	-15.5884	3.25857
	0.07545	-9.88132		-15.5135	3.29432	-15.3814	0.11367	-15.4034	0.25334	-15.5774	3.33368
	0.11317	-9.88971		-15.5025	3.32246	-15.3704	0.11133	-15.3924	0.25082	-15.5664	3.40439
	0.15089	-9.89324		-15.4915	3.34307	-15.3594	0.10881	-15.3814	0.2481	-15.5554	3.47031
	0.1858	-9.89381		-15.4805	3.35605	-15.3484	0.10613	-15.3704	0.24522	-15.5444	3.53025
	0.22071	-9.89556		-15.4695	3.36143	-15.3374	0.10333	-15.3594	0.24214	-15.5334	3.58393
	0.25563	-9.89849		-15.4584	3.3598	-15.3263	0.10042	-15.3484	0.2389	-15.5224	3.63199
	0.29054	-9.90247		-15.4474	3.35231	-15.3154	0.09743	-15.3374	0.23556	-15.5114	3.67345
	0.32545	-9.90717		-15.4364	3.33871	-15.3043	0.09438	-15.3263	0.2322	-15.5004	3.70685
	0.36036	-9.91196		-15.4254	3.31832	-15.2933	0.09131	-15.3154	0.22886	-15.4894	3.73196
	0.39527	-9.91618		-15.4144	3.29154	-15.2823	0.08823	-15.3043	0.22562	-15.4784	3.74861
	0.43018	-9.91923		-15.4034	3.25883	-15.2713	0.08518	-15.2933	0.22254	-15.4674	3.75676
	0.46509	-9.921		-15.3924	3.22071	-15.2603	0.08217	-15.2823	0.21967	-15.4564	3.75642
	0.5	-9.92154		-15.3814	3.17928	-15.2493	0.07922	-15.2713	0.21707	-15.4453	3.7489
	0.53772	-9.92135		-15.3704	3.13522	-15.2383	0.07635	-15.2603	0.21479	-15.4343	3.73495
	0.57545	-9.92255		-15.3594	3.08768	-15.2273	0.07359	-15.2493	0.21289	-15.4233	3.71377
	0.61317	-9.92603		-15.3484	3.03734	-15.2163	0.07095	-15.2383	0.21141	-15.4123	3.68517
	0.65089	-9.92813		-15.3374	2.98495	-15.2053	0.06844	-15.2273	0.21038	-15.4013	3.64962
	0.6858	-9.92677		-15.3263	2.93126	-15.1943	0.06607	-15.2163	0.20984	-15.3903	3.60769
	0.72071	-9.92277		-15.3154	2.87703	-15.1833	0.06386	-15.2053	0.20982	-15.3793	3.56083
	0.75563	-9.91643		-15.3043	2.82303	-15.1723	0.06182	-15.1943	0.21034	-15.3683	3.51056
	0.79054	-9.90824		-15.2933	2.76999	-15.1612	0.05994	-15.1833	0.2114	-15.3573	3.45676
	0.82545	-9.89907		-15.2823	2.71868	-15.1502	0.05824	-15.1723	0.21302	-15.3463	3.39941
	0.86036	-9.88984		-15.2713	2.66984	-15.1392	0.05672	-15.1612	0.2152	-15.3353	3.33926
	0.89527	-9.88151		-15.2603	2.62409	-15.1282	0.05536	-15.1502	0.21792	-15.3242	3.27714
	0.93018	-9.87493		-15.2493	2.58208	-15.1172	0.05418	-15.1392	0.22117	-15.3132	3.21392
	0.96509	-9.87074		-15.2383	2.54437	-15.1062	0.05316	-15.1282	0.22491	-15.3022	3.15045
	1	-9.86927		-15.2273	2.51148	-15.0952	0.05231	-15.1172	0.22913	-15.2912	3.08759
	0	--		-15.2163	2.48385	-15.0842	0.0516	-15.1062	0.23378	-15.2802	3.02617
	0	-9.63283		-15.2053	2.46185	-15.0732	0.05103	-15.0952	0.23882	-15.2692	2.96703
	0.03772	-9.64031		-15.1943	2.44577	-15.0622	0.0506	-15.0842	0.2442	-15.2582	2.91095
	0.07545	-9.65544		-15.1833	2.43585	-15.0512	0.05028	-15.0732	0.24986	-15.2472	2.8587
	0.11317	-9.66491		-15.1723	2.4322	-15.0402	0.05006	-15.0622	0.25573	-15.2362	2.81096
	0.15089	-9.66467		-15.1612	2.43488	-15.0291	0.04994	-15.0512	0.26177	-15.2252	2.76836
	0.1858	-9.66682		-15.1502	2.44382	-15.0181	0.04989	-15.0402	0.26789	-15.2142	2.73145
	0.22071	-9.67318		-15.1392	2.45891	-15.0071	0.04991	-15.0291	0.27403	-15.2032	2.70074
	0.25563	-9.68352		-15.1282	2.47994	-14.9961	0.04997	-15.0181	0.28012	-15.1921	2.67661
	0.29054	-9.69713		-15.1172	2.5066	-14.9851	0.05006	-15.0071	0.28609	-15.1811	2.6594
	0.32545	-9.71283		-15.1062	2.53854	-14.9741	0.05017	-14.9961	0.29185	-15.1701	2.64931
	0.36036	-9.72921		-15.0952	2.5753	-14.9631	0.0503	-14.9851	0.29735	-15.1591	2.6465
	0.39527	-9.74464		-15.0842	2.61638	-14.9521	0.05042	-14.9741	0.30254	-15.1481	2.65101
	0.43018	-9.75749		-15.0732	2.6612	-14.9411	0.05051	-14.9631	0.30737	-15.1371	2.66278
	0.46509	-9.76606		-15.0622	2.70914	-14.9301	0.05059	-14.9521	0.31179	-15.1261	2.68165
	0.5	-9.76908		-15.0512	2.75952	-14.9191	0.05063	-14.9411	0.31571	-15.1151	2.70737
	0.53772	-9.76834		-15.0402	2.81165	-14.9081	0.05063	-14.9301	0.31912	-15.1041	2.73961
	0.57545	-9.76812		-15.0291	2.86478	-14.8971	0.05056	-14.9191	0.32203	-15.0931	2.77794
	0.61317	-9.77		-15.0181	2.91815	-14.886	0.05042	-14.9081	0.32433	-15.0821	2.82185
	0.65089	-9.77134		-15.0071	2.97102	-14.875	0.0502	-14.8971	0.32595	-15.0711	2.87078
	0.6858	-9.76766		-14.9961	3.02261	-14.864	0.04989	-14.886	0.32683	-15.0601	2.92406
	0.72071	-9.75697		-14.9851	3.07215	-14.853	0.04949	-14.875	0.32694	-15.049	2.98099
	0.75563	-9.74037		-14.9741	3.11916	-14.842	0.04901	-14.864	0.32627	-15.038	3.04081
	0.79054	-9.71961		-14.9631	3.16318	-14.831	0.04846	-14.853	0.32483	-15.027	3.10272
	0.82545	-9.69691		-14.9521	3.20353	-14.82	0.04782	-14.842	0.32272	-15.016	3.16588
	0.86036	-9.67493		-14.9411	3.23932	-14.809	0.04708	-14.831	0.31994	-15.005	3.22944
	0.89527	-9.65629		-14.9301	3.27046	-14.798	0.04625	-14.82	0.31642	-14.994	3.29253
	0.93018	-9.6429		-14.9191	3.29689	-14.787	0.04534	-14.809	0.31214	-14.983	3.35428
	0.96509	-9.63525		-14.9081	3.31762	-14.776	0.04436	-14.798	0.30714	-14.972	3.41383
	1	-9.63283		-14.8971	3.33177	-14.765	0.04332	-14.787	0.30146	-14.961	3.47034
	0	--		-14.886	3.3387	-14.754	0.04221	-14.776	0.29522	-14.95	3.52327
	0	-9.55628		-14.875	3.33815	-14.743	0.04105	-14.765	0.28849	-14.939	3.5724
	0.03772	-9.57106		-14.864	3.32992	-14.7319	0.03982	-14.754	0.28124	-14.9279	3.61673
	0.07545	-9.60407		-14.853	3.31415	-14.7209	0.03855	-14.743	0.27348	-14.9169	3.65558
	0.11317	-9.6362		-14.842	3.2918	-14.7099	0.03725	-14.7319	0.26525	-14.9059	3.68915
	0.15089	-9.65182		-14.831	3.26291	-14.6989	0.03591	-14.7209	0.25662	-14.8949	3.7166
	0.1858	-9.65335		-14.82	3.22658	-14.6879	0.03456	-14.7099	0.24765	-14.8839	3.73661
	0.22071	-9.65776		-14.809	3.18275	-14.6769	0.03321	-14.6989	0.23839	-14.8729	3.74846
	0.25563	-9.66445		-14.798	3.13168	-14.6659	0.03186	-14.6879	0.22892	-14.8619	3.75184
	0.29054	-9.67269		-14.787	3.07392	-14.6549	0.03052	-14.6769	0.21929	-14.8509	3.7465
	0.32545	-9.68151		-14.776	3.01062	-14.6439	0.02921	-14.6659	0.20957	-14.8399	3.73229
	0.36036	-9.68995		-14.765	2.94246	-14.6329	0.02793	-14.6549	0.19981	-14.8289	3.71027
	0.39527	-9.69721		-14.754	2.86916	-14.6219	0.02671	-14.6439	0.19009	-14.8179	3.68103
	0.43018	-9.70271		-14.743	2.79076	-14.6109	0.02554	-14.6329	0.18045	-14.8069	3.64356
	0.46509	-9.70614		-14.7319	2.7078	-14.5999	0.02444	-14.6219	0.17095	-14.7958	3.59746
	0.5	-9.70728		-14.7209	2.62089	-14.5889	0.02342	-14.6109	0.16166	-14.7848	3.54301
	0.53772	-9.70352		-14.7099	2.53065	-14.5778	0.02249	-14.5999	0.15261	-14.7738	3.48055
	0.57545	-9.69019		-14.6989	2.43772	-14.5668	0.02166	-14.5889	0.14385	-14.7628	3.41134
	0.61317	-9.66981		-14.6879	2.34276	-14.5558	0.02094	-14.5778	0.13543	-14.7518	3.33671
	0.65089	-9.65863		-14.6769	2.24642	-14.5448	0.02033	-14.5668	0.1274	-14.7408	3.25633
	0.6858	-9.65642		-14.6659	2.14939	-14.5338	0.01985	-14.5558	0.11978	-14.7298	3.16994
	0.72071	-9.65		-14.6549	2.05231	-14.5228	0.01951	-14.5448	0.1126	-14.7188	3.07817
	0.75563	-9.63969		-14.6439	1.95584	-14.5118	0.0193	-14.5338	0.10591	-14.7078	2.98167
	0.79054	-9.62619		-14.6329	1.86062	-14.5008	0.01925	-14.5228	0.09972	-14.6968	2.88113
	0.82545	-9.61052		-14.6219	1.76727	-14.4898	0.01934	-14.5118	0.09405	-14.6858	2.77727
	0.86036	-9.59411		-14.6109	1.67637	-14.4788	0.0196	-14.5008	0.08892	-14.6747	2.67083
	0.89527	-9.57887		-14.5999	1.58851	-14.4678	0.02003	-14.4898	0.08436	-14.6638	2.56256
	0.93018	-9.56665		-14.5889	1.50424	-14.4568	0.02063	-14.4788	0.08036	-14.6527	2.45321
	0.96509	-9.55892		-14.5778	1.42405	-14.4458	0.0214	-14.4678	0.07693	-14.6417	2.34351
	1	-9.55628		-14.5668	1.34841	-14.4347	0.02236	-14.4568	0.07409	-14.6307	2.23421
	0	--		-14.5558	1.27779	-14.4237	0.02349	-14.4458	0.07183	-14.6197	2.12604
	0	-9.52192		-14.5448	1.21257	-14.4127	0.02481	-14.4347	0.07015	-14.6087	2.01968
	0.03772	-9.52545		-14.5338	1.15313	-14.4017	0.02632	-14.4237	0.06904	-14.5977	1.91581
	0.07545	-9.54026		-14.5228	1.09981	-14.3907	0.02801	-14.4127	0.06851	-14.5867	1.81511
	0.11317	-9.56143		-14.5118	1.05293	-14.3797	0.02988	-14.4017	0.06853	-14.5757	1.71817
	0.15089	-9.57174		-14.5008	1.01276	-14.3687	0.03193	-14.3907	0.06911	-14.5647	1.62557
	0.1858	-9.57073		-14.4898	0.97949	-14.3577	0.03416	-14.3797	0.07022	-14.5537	1.53786
	0.22071	-9.56771		-14.4788	0.95333	-14.3467	0.03656	-14.3687	0.07184	-14.5427	1.45554
	0.25563	-9.56284		-14.4678	0.93444	-14.3357	0.03912	-14.3577	0.07396	-14.5316	1.37909
	0.29054	-9.55658		-14.4568	0.92293	-14.3247	0.04184	-14.3467	0.07656	-14.5206	1.30891
	0.32545	-9.54973		-14.4458	0.91892	-14.3137	0.04471	-14.3357	0.07961	-14.5096	1.24543
	0.36036	-9.54311		-14.4347	0.92245	-14.3026	0.04771	-14.3247	0.08309	-14.4986	1.189
	0.39527	-9.53745		-14.4237	0.93353	-14.2917	0.05085	-14.3137	0.08696	-14.4876	1.1399
	0.43018	-9.53318		-14.4127	0.95214	-14.2806	0.05409	-14.3026	0.0912	-14.4766	1.09843
	0.46509	-9.53057		-14.4017	0.97821	-14.2696	0.05743	-14.2917	0.09577	-14.4656	1.06478
	0.5	-9.5297		-14.3907	1.01166	-14.2586	0.06085	-14.2806	0.10064	-14.4546	1.03913
	0.53772	-9.5248		-14.3797	1.05236	-14.2476	0.06433	-14.2696	0.10577	-14.4436	1.02168
	0.57545	-9.51658		-14.3687	1.10015	-14.2366	0.06786	-14.2586	0.11112	-14.4326	1.01255
	0.61317	-9.51571		-14.3577	1.1548	-14.2256	0.07142	-14.2476	0.11666	-14.4216	1.01177
	0.65089	-9.51868		-14.3467	1.21607	-14.2146	0.07499	-14.2366	0.12235	-14.4106	1.01941
	0.6858	-9.51898		-14.3357	1.28367	-14.2036	0.07854	-14.2256	0.12813	-14.3995	1.03544
	0.72071	-9.51993		-14.3247	1.35724	-14.1926	0.08206	-14.2146	0.13397	-14.3885	1.05982
	0.75563	-9.52148		-14.3137	1.43642	-14.1816	0.08552	-14.2036	0.13983	-14.3775	1.09247
	0.79054	-9.52355		-14.3026	1.52081	-14.1706	0.08892	-14.1926	0.14566	-14.3665	1.13327
	0.82545	-9.52567		-14.2917	1.60994	-14.1596	0.09222	-14.1816	0.15142	-14.3555	1.18204
	0.86036	-9.52714		-14.2806	1.70331	-14.1486	0.09541	-14.1706	0.15707	-14.3445	1.23859
	0.89527	-9.52711		-14.2696	1.8004	-14.1375	0.09847	-14.1596	0.16257	-14.3335	1.30265
	0.93018	-9.5254		-14.2586	1.90062	-14.1265	0.10138	-14.1486	0.16788	-14.3225	1.37393
	0.96509	-9.523		-14.2476	2.00341	-14.1155	0.10415	-14.1375	0.17296	-14.3115	1.45206
	1	-9.52192		-14.2366	2.10811	-14.1045	0.10675	-14.1265	0.17778	-14.3005	1.53666
	0	--		-14.2256	2.2141	-14.0935	0.10917	-14.1155	0.18233	-14.2895	1.62729
	0	-9.17932		-14.2146	2.3207	-14.0825	0.11142	-14.1045	0.18657	-14.2784	1.72348
	0.03772	-9.16196		-14.2036	2.42725	-14.0715	0.11352	-14.0935	0.19047	-14.2674	1.8247
	0.07545	-9.11853		-14.1926	2.53307	-14.0605	0.11544	-14.0825	0.19406	-14.2564	1.93037
	0.11317	-9.07377		-14.1816	2.63747	-14.0495	0.11718	-14.0715	0.19735	-14.2454	2.03987
	0.15089	-9.0554		-14.1706	2.7398	-14.0385	0.11873	-14.0605	0.2003	-14.2344	2.15259
	0.1858	-9.05494		-14.1596	2.83944	-14.0275	0.12009	-14.0495	0.20289	-14.2234	2.26781
	0.22071	-9.05399		-14.1486	2.93576	-14.0165	0.12129	-14.0385	0.20511	-14.2124	2.38485
	0.25563	-9.05442		-14.1375	3.02817	-14.0054	0.12235	-14.0275	0.20696	-14.2014	2.50297
	0.29054	-9.06101		-14.1265	3.11614	-13.9944	0.12327	-14.0165	0.20849	-14.1904	2.62143
	0.32545	-9.07402		-14.1155	3.19945	-13.9834	0.12405	-14.0054	0.20972	-14.1794	2.73948
	0.36036	-9.0892		-14.1045	3.27768	-13.9724	0.12473	-13.9944	0.21067	-14.1684	2.85634
	0.39527	-9.10381		-14.0935	3.35023	-13.9614	0.12534	-13.9834	0.21132	-14.1574	2.97128
	0.43018	-9.11587		-14.0825	3.41757	-13.9504	0.12587	-13.9724	0.21174	-14.1463	3.08358
	0.46509	-9.12376		-14.0715	3.48001	-13.9394	0.12637	-13.9614	0.21199	-14.1353	3.19252
	0.5	-9.12651		-14.0605	3.53692	-13.9284	0.12684	-13.9504	0.21206	-14.1243	3.29744
	0.53772	-9.14357		-14.0495	3.58799	-13.9174	0.1273	-13.9394	0.21203	-14.1133	3.3977
	0.57545	-9.17984		-14.0385	3.63302	-13.9064	0.12777	-13.9284	0.21192	-14.1023	3.49272
	0.61317	-9.20877		-14.0275	3.67216	-13.8954	0.12829	-13.9174	0.21176	-14.0913	3.5823
	0.65089	-9.21826		-14.0165	3.70616	-13.8844	0.12887	-13.9064	0.2116	-14.0803	3.66598
	0.6858	-9.21709		-14.0054	3.73556	-13.8734	0.12954	-13.8954	0.21149	-14.0693	3.7437
	0.72071	-9.21377		-13.9944	3.76055	-13.8623	0.13033	-13.8844	0.21149	-14.0583	3.81544
	0.75563	-9.20874		-13.9834	3.78111	-13.8513	0.13126	-13.8734	0.21166	-14.0473	3.88102
	0.79054	-9.20264		-13.9724	3.79831	-13.8403	0.13235	-13.8623	0.21205	-14.0363	3.94035
	0.82545	-9.19628		-13.9614	3.81307	-13.8293	0.13362	-13.8513	0.21272	-14.0253	3.99313
	0.86036	-9.1904		-13.9504	3.82557	-13.8183	0.13508	-13.8403	0.21373	-14.0143	4.03946
	0.89527	-9.18558		-13.9394	3.83683	-13.8073	0.13676	-13.8293	0.21512	-14.0032	4.07957
	0.93018	-9.1821		-13.9284	3.84742	-13.7963	0.13867	-13.8183	0.21694	-13.9922	4.11402
	0.96509	-9.18001		-13.9174	3.85766	-13.7853	0.1408	-13.8073	0.21925	-13.9812	4.14322
	1	-9.17932		-13.9064	3.86847	-13.7743	0.14317	-13.7963	0.22208	-13.9702	4.16741
	0	--		-13.8954	3.88072	-13.7633	0.14577	-13.7853	0.22548	-13.9592	4.18745
	0	-9.14131		-13.8844	3.89531	-13.7523	0.14861	-13.7743	0.22948	-13.9482	4.20404
	0.03772	-9.12414		-13.8734	3.91314	-13.7413	0.15167	-13.7633	0.23411	-13.9372	4.21791
	0.07545	-9.08232		-13.8623	3.93509	-13.7303	0.15495	-13.7523	0.23939	-13.9262	4.23019
	0.11317	-9.0397		-13.8513	3.96198	-13.7193	0.15844	-13.7413	0.24535	-13.9152	4.2412
	0.15089	-9.02134		-13.8403	3.99464	-13.7082	0.16212	-13.7303	0.25199	-13.9042	4.25128
	0.1858	-9.02324		-13.8293	4.0338	-13.6972	0.16597	-13.7193	0.25932	-13.8932	4.26146
	0.22071	-9.02863		-13.8183	4.08012	-13.6862	0.16997	-13.7082	0.26734	-13.8821	4.27272
	0.25563	-9.03557		-13.8073	4.13421	-13.6752	0.17409	-13.6972	0.27606	-13.8711	4.28608
	0.29054	-9.0391		-13.7963	4.19656	-13.6642	0.17831	-13.6862	0.28546	-13.8601	4.30256
	0.32545	-9.03845		-13.7853	4.26759	-13.6532	0.18261	-13.6752	0.29551	-13.8491	4.32318
	0.36036	-9.0369		-13.7743	4.34761	-13.6422	0.18695	-13.6642	0.30621	-13.8381	4.34889
	0.39527	-9.03568		-13.7633	4.43682	-13.6312	0.1913	-13.6532	0.31752	-13.8271	4.38066
	0.43018	-9.03505		-13.7523	4.5353	-13.6202	0.19563	-13.6422	0.3294	-13.8161	4.41938
	0.46509	-9.03483		-13.7413	4.64305	-13.6092	0.19991	-13.6312	0.34183	-13.8051	4.46585
	0.5	-9.03481		-13.7303	4.75992	-13.5982	0.20414	-13.6202	0.35474	-13.7941	4.52081
	0.53772	-9.04504		-13.7193	4.88566	-13.5872	0.20827	-13.6092	0.3681	-13.7831	4.5849
	0.57545	-9.07094		-13.7082	5.01991	-13.5762	0.21232	-13.5982	0.38187	-13.7721	4.65866
	0.61317	-9.09826		-13.6972	5.1622	-13.5651	0.21625	-13.5872	0.396	-13.7611	4.74254
	0.65089	-9.11002		-13.6862	5.31195	-13.5541	0.22	-13.5762	0.41045	-13.75	4.83684
	0.6858	-9.11032		-13.6752	5.46849	-13.5431	0.22353	-13.5651	0.42516	-13.739	4.94176
	0.72071	-9.11135		-13.6642	5.63107	-13.5321	0.22685	-13.5541	0.44001	-13.728	5.05736
	0.75563	-9.11336		-13.6532	5.79883	-13.5211	0.22993	-13.5431	0.45494	-13.717	5.1836
	0.79054	-9.1166		-13.6422	5.97086	-13.5101	0.23275	-13.5321	0.46987	-13.706	5.32027
	0.82545	-9.12104		-13.6312	6.14617	-13.4991	0.23529	-13.5211	0.48474	-13.695	5.46706
	0.86036	-9.12632		-13.6202	6.32371	-13.4881	0.23752	-13.5101	0.49947	-13.684	5.62353
	0.89527	-9.13181		-13.6092	6.5024	-13.4771	0.2394	-13.4991	0.51397	-13.673	5.78912
	0.93018	-9.13671		-13.5982	6.68161	-13.4661	0.24089	-13.4881	0.52813	-13.662	5.96313
	0.96509	-9.14009		-13.5872	6.86044	-13.4551	0.242	-13.4771	0.54184	-13.651	6.14479
	1	-9.14131		-13.5762	7.03823	-13.4441	0.24273	-13.4661	0.555	-13.64	6.3332
	0	--		-13.5651	7.21403	-13.4331	0.24307	-13.4551	0.56752	-13.629	6.52739
	0	-8.41986		-13.5541	7.38562	-13.4221	0.24302	-13.4441	0.57934	-13.618	6.72629
	0.03772	-8.40225		-13.5431	7.55181	-13.411	0.24259	-13.4331	0.59039	-13.6069	6.92875
	0.07545	-8.35879		-13.5321	7.71195	-13.4	0.24176	-13.4221	0.6006	-13.5959	7.13357
	0.11317	-8.31223		-13.5211	7.86489	-13.389	0.24052	-13.411	0.60992	-13.5849	7.3395
	0.15089	-8.29996		-13.5101	8.00977	-13.378	0.23889	-13.4	0.61823	-13.5739	7.54609
	0.1858	-8.30113		-13.4991	8.14553	-13.367	0.23688	-13.389	0.62544	-13.5629	7.752
	0.22071	-8.30459		-13.4881	8.27064	-13.356	0.2345	-13.378	0.6315	-13.5519	7.95672
	0.25563	-8.31008		-13.4771	8.38367	-13.345	0.23176	-13.367	0.6364	-13.5409	8.15887
	0.29054	-8.31838		-13.4661	8.48347	-13.334	0.22866	-13.356	0.64011	-13.5299	8.35541
	0.32545	-8.32992		-13.4551	8.56927	-13.323	0.22524	-13.345	0.64255	-13.5189	8.54553
	0.36036	-8.34108		-13.4441	8.64114	-13.312	0.22152	-13.334	0.6437	-13.5079	8.72874
	0.39527	-8.35017		-13.4331	8.69845	-13.301	0.21751	-13.323	0.64358	-13.4969	8.90346
	0.43018	-8.35643		-13.4221	8.74097	-13.29	0.21324	-13.312	0.64221	-13.4858	9.06869
	0.46509	-8.35983		-13.411	8.76878	-13.279	0.20874	-13.301	0.63956	-13.4748	9.22322
	0.5	-8.36086		-13.4	8.78054	-13.2679	0.20403	-13.29	0.63574	-13.4638	9.36506
	0.53772	-8.37253		-13.389	8.77553	-13.2569	0.19913	-13.279	0.63078	-13.4528	9.49285
	0.57545	-8.39433		-13.378	8.75387	-13.2459	0.19407	-13.2679	0.62472	-13.4418	9.60531
	0.61317	-8.41558		-13.367	8.71636	-13.2349	0.18889	-13.2569	0.61755	-13.4308	9.70184
	0.65089	-8.42451		-13.356	8.66312	-13.2239	0.18364	-13.2459	0.60931	-13.4198	9.78219
	0.6858	-8.42473		-13.345	8.59386	-13.2129	0.17835	-13.2349	0.60016	-13.4088	9.84599
	0.72071	-8.42516		-13.334	8.50868	-13.2019	0.17303	-13.2239	0.59025	-13.3978	9.89292
	0.75563	-8.4253		-13.323	8.40877	-13.1909	0.16768	-13.2129	0.57965	-13.3868	9.92225
	0.79054	-8.42489		-13.312	8.29496	-13.1799	0.16234	-13.2019	0.56836	-13.3758	9.93277
	0.82545	-8.42399		-13.301	8.16737	-13.1689	0.15703	-13.1909	0.55638	-13.3648	9.92398
	0.86036	-8.42279		-13.29	8.02723	-13.1579	0.15179	-13.1799	0.54382	-13.3537	9.89638
	0.89527	-8.42162		-13.279	7.87538	-13.1469	0.14665	-13.1689	0.53081	-13.3427	9.85081
	0.93018	-8.42067		-13.2679	7.71274	-13.1358	0.14165	-13.1579	0.51746	-13.3317	9.78719
	0.96509	-8.42005		-13.2569	7.53981	-13.1249	0.13682	-13.1469	0.5039	-13.3207	9.70497
	1	-8.41986		-13.2459	7.35743	-13.1138	0.13219	-13.1358	0.49028	-13.3097	9.60514
	0	--		-13.2349	7.16747	-13.1028	0.12779	-13.1249	0.47671	-13.2987	9.48854
	0	-8.31925		-13.2239	6.97159	-13.0918	0.12365	-13.1138	0.46333	-13.2877	9.35585
	0.03772	-8.31422		-13.2129	6.77104	-13.0808	0.11981	-13.1028	0.45027	-13.2767	9.20785
	0.07545	-8.30475		-13.2019	6.56612	-13.0698	0.11628	-13.0918	0.43767	-13.2657	9.04518
	0.11317	-8.29819		-13.1909	6.35744	-13.0588	0.1131	-13.0808	0.42565	-13.2547	8.86996
	0.15089	-8.28636		-13.1799	6.14632	-13.0478	0.11028	-13.0698	0.41432	-13.2437	8.68276
	0.1858	-8.28864		-13.1689	5.9341	-13.0368	0.10785	-13.0588	0.40381	-13.2326	8.48363
	0.22071	-8.29515		-13.1579	5.72213	-13.0258	0.10583	-13.0478	0.39421	-13.2217	8.27499
	0.25563	-8.30478		-13.1469	5.51178	-13.0148	0.10424	-13.0368	0.38564	-13.2106	8.05876
	0.29054	-8.31493		-13.1358	5.30437	-13.0038	0.10308	-13.0258	0.37816	-13.1996	7.83634
	0.32545	-8.32298		-13.1249	5.10119	-12.9928	0.10237	-13.0148	0.37187	-13.1886	7.60837
	0.36036	-8.33044		-13.1138	4.90353	-12.9817	0.10212	-13.0038	0.36682	-13.1776	7.3752
	0.39527	-8.33713		-13.1028	4.71257	-12.9707	0.10232	-12.9928	0.36307	-13.1666	7.13837
	0.43018	-8.3426		-13.0918	4.52949	-12.9597	0.10299	-12.9817	0.36066	-13.1556	6.89946
	0.46509	-8.34622		-13.0808	4.35537	-12.9487	0.10412	-12.9707	0.35963	-13.1446	6.66003
	0.5	-8.34753		-13.0698	4.19123	-12.9377	0.1057	-12.9597	0.35997	-13.1336	6.42168
	0.53772	-8.34247		-13.0588	4.03799	-12.9267	0.10773	-12.9487	0.3617	-13.1226	6.18597
	0.57545	-8.34059		-13.0478	3.89647	-12.9157	0.11019	-12.9377	0.36481	-13.1116	5.95445
	0.61317	-8.34426		-13.0368	3.76742	-12.9047	0.11308	-12.9267	0.36927	-13.1006	5.72863
	0.65089	-8.3469		-13.0258	3.65145	-12.8937	0.11637	-12.9157	0.37504	-13.0895	5.50995
	0.6858	-8.34584		-13.0148	3.54909	-12.8827	0.12005	-12.9047	0.38208	-13.0785	5.29982
	0.72071	-8.34304		-13.0038	3.46075	-12.8717	0.12409	-12.8937	0.39032	-13.0675	5.09956
	0.75563	-8.33904		-12.9928	3.3867	-12.8607	0.12846	-12.8827	0.39971	-13.0565	4.91039
	0.79054	-8.33452		-12.9817	3.32713	-12.8497	0.13315	-12.8717	0.41015	-13.0455	4.73347
	0.82545	-8.33003		-12.9707	3.28209	-12.8386	0.13812	-12.8607	0.42155	-13.0345	4.56981
	0.86036	-8.32606		-12.9597	3.25151	-12.8276	0.14333	-12.8497	0.43383	-13.0235	4.42036
	0.89527	-8.32293		-12.9487	3.23522	-12.8166	0.14877	-12.8386	0.44687	-13.0125	4.28589
	0.93018	-8.32081		-12.9377	3.23295	-12.8056	0.15438	-12.8276	0.46057	-13.0015	4.16709
	0.96509	-8.31964		-12.9267	3.2443	-12.7946	0.16014	-12.8166	0.47481	-12.9905	4.06452
	1	-8.31925		-12.9157	3.26877	-12.7836	0.16601	-12.8056	0.48946	-12.9795	3.97856
	0	--		-12.9047	3.30577	-12.7726	0.17195	-12.7946	0.50442	-12.9685	3.9095
	0	-8.03767		-12.8937	3.35464	-12.7616	0.17792	-12.7836	0.51955	-12.9574	3.85746
	0.03772	-8.04012		-12.8827	3.4146	-12.7506	0.18388	-12.7726	0.53473	-12.9464	3.82245
	0.07545	-8.05604		-12.8717	3.48481	-12.7396	0.1898	-12.7616	0.54983	-12.9354	3.80432
	0.11317	-8.08774		-12.8607	3.56439	-12.7286	0.19564	-12.7506	0.56474	-12.9244	3.8028
	0.15089	-8.10649		-12.8497	3.65236	-12.7176	0.20138	-12.7396	0.57933	-12.9134	3.81749
	0.1858	-8.10706		-12.8386	3.74771	-12.7066	0.20701	-12.7286	0.5935	-12.9024	3.84785
	0.22071	-8.10891		-12.8276	3.84939	-12.6956	0.2125	-12.7176	0.60722	-12.8914	3.89326
	0.25563	-8.11209		-12.8166	3.95633	-12.6845	0.21779	-12.7066	0.62044	-12.8804	3.95294
	0.29054	-8.11675		-12.8056	4.06743	-12.6735	0.22286	-12.6956	0.63309	-12.8694	4.02603
	0.32545	-8.12276		-12.7946	4.18157	-12.6625	0.22765	-12.6845	0.64504	-12.8584	4.11159
	0.36036	-8.12975		-12.7836	4.29762	-12.6515	0.23213	-12.6735	0.65621	-12.8474	4.20857
	0.39527	-8.13707		-12.7726	4.41451	-12.6405	0.23626	-12.6625	0.66648	-12.8363	4.31586
	0.43018	-8.14363		-12.7616	4.53109	-12.6295	0.23998	-12.6515	0.67572	-12.8253	4.43226
	0.46509	-8.14829		-12.7506	4.64633	-12.6185	0.24326	-12.6405	0.68384	-12.8143	4.55654
	0.5	-8.14997		-12.7396	4.75916	-12.6075	0.24607	-12.6295	0.69072	-12.8033	4.68743
	0.53772	-8.13901		-12.7286	4.86881	-12.5965	0.2484	-12.6185	0.69626	-12.7923	4.8236
	0.57545	-8.11318		-12.7176	4.9748	-12.5855	0.25023	-12.6075	0.70042	-12.7813	4.96372
	0.61317	-8.08812		-12.7066	5.07692	-12.5745	0.25153	-12.5965	0.70316	-12.7703	5.10643
	0.65089	-8.07653		-12.6956	5.17451	-12.5635	0.2523	-12.5855	0.70444	-12.7593	5.2504
	0.6858	-8.07484		-12.6845	5.26651	-12.5525	0.25253	-12.5745	0.70426	-12.7483	5.39427
	0.72071	-8.07057		-12.6735	5.35211	-12.5414	0.25222	-12.5635	0.7026	-12.7373	5.53674
	0.75563	-8.06583		-12.6625	5.43037	-12.5304	0.25136	-12.5525	0.69948	-12.7263	5.67649
	0.79054	-8.06143		-12.6515	5.50034	-12.5194	0.24996	-12.5414	0.69491	-12.7153	5.81229
	0.82545	-8.05669		-12.6405	5.5612	-12.5084	0.24803	-12.5304	0.6889	-12.7043	5.9435
	0.86036	-8.0516		-12.6295	5.61196	-12.4974	0.24559	-12.5194	0.68151	-12.6932	6.07008
	0.89527	-8.04662		-12.6185	5.6519	-12.4864	0.24274	-12.5084	0.67276	-12.6822	6.19118
	0.93018	-8.04219		-12.6075	5.68066	-12.4754	0.23952	-12.4974	0.66275	-12.6712	6.30548
	0.96509	-8.03892		-12.5965	5.69796	-12.4644	0.23596	-12.4864	0.6517	-12.6602	6.41199
	1	-8.03767		-12.5855	5.7036	-12.4534	0.23204	-12.4754	0.63977	-12.6492	6.50978
	0	--		-12.5745	5.6975	-12.4424	0.22776	-12.4644	0.62701	-12.6382	6.59771
	0	-8.02575		-12.5635	5.67963	-12.4314	0.22317	-12.4534	0.61344	-12.6272	6.67442
	0.03772	-8.02407		-12.5525	5.65006	-12.4204	0.21828	-12.4424	0.59907	-12.6162	6.73874
	0.07545	-8.01133		-12.5414	5.60893	-12.4094	0.21309	-12.4314	0.58403	-12.6052	6.78975
	0.11317	-7.98551		-12.5304	5.5565	-12.3984	0.20765	-12.4204	0.56834	-12.5942	6.82698
	0.15089	-7.9716		-12.5194	5.49306	-12.3873	0.20201	-12.4094	0.55205	-12.5832	6.85005
	0.1858	-7.97283		-12.5084	5.41904	-12.3763	0.1962	-12.3984	0.53525	-12.5722	6.85872
	0.22071	-7.97639		-12.4974	5.33513	-12.3653	0.19029	-12.3873	0.51808	-12.5611	6.85284
	0.25563	-7.98189		-12.4864	5.24305	-12.3543	0.18431	-12.3763	0.50063	-12.5501	6.83238
	0.29054	-7.98875		-12.4754	5.14409	-12.3433	0.17833	-12.3653	0.48305	-12.5391	6.79741
	0.32545	-7.99617		-12.4644	5.03894	-12.3323	0.17239	-12.3543	0.46544	-12.5281	6.74812
	0.36036	-8.00338		-12.4534	4.92757	-12.3213	0.16655	-12.3433	0.44794	-12.5171	6.6848
	0.39527	-8.00964		-12.4424	4.81026	-12.3103	0.16085	-12.3323	0.43067	-12.5061	6.60785
	0.43018	-8.01441		-12.4314	4.68805	-12.2993	0.15536	-12.3213	0.41375	-12.4951	6.51777
	0.46509	-8.01734		-12.4204	4.56104	-12.2883	0.15013	-12.3103	0.39731	-12.4841	6.41628
	0.5	-8.01835		-12.4094	4.42965	-12.2773	0.14519	-12.2993	0.38148	-12.4731	6.30491
	0.53772	-8.02834		-12.3984	4.29474	-12.2663	0.14061	-12.2883	0.36637	-12.4621	6.18471
	0.57545	-8.04733		-12.3873	4.15729	-12.2553	0.13642	-12.2773	0.35211	-12.4511	6.05649
	0.61317	-8.05998		-12.3763	4.01825	-12.2442	0.13267	-12.2663	0.33879	-12.44	5.92027
	0.65089	-8.06496		-12.3653	3.87859	-12.2332	0.1294	-12.2553	0.32654	-12.429	5.77726
	0.6858	-8.06437		-12.3543	3.73933	-12.2222	0.12664	-12.2442	0.31546	-12.418	5.62789
	0.72071	-8.06208		-12.3433	3.60147	-12.2112	0.12442	-12.2332	0.30563	-12.407	5.47207
	0.75563	-8.05683		-12.3323	3.46605	-12.2002	0.12278	-12.2222	0.29716	-12.396	5.31089
	0.79054	-8.04902		-12.3213	3.33405	-12.1892	0.12173	-12.2112	0.29011	-12.385	5.14545
	0.82545	-8.04091		-12.3103	3.20648	-12.1782	0.1213	-12.2002	0.28457	-12.374	4.97695
	0.86036	-8.03405		-12.2993	3.08432	-12.1672	0.12149	-12.1892	0.2806	-12.363	4.80656
	0.89527	-8.02926		-12.2883	2.96855	-12.1562	0.12232	-12.1782	0.27825	-12.352	4.63554
	0.93018	-8.02668		-12.2773	2.8601	-12.1452	0.12378	-12.1672	0.27756	-12.341	4.46509
	0.96509	-8.02583		-12.2663	2.75986	-12.1342	0.12588	-12.1562	0.27858	-12.33	4.29647
	1	-8.02575		-12.2553	2.66867	-12.1232	0.1286	-12.1452	0.28131	-12.319	4.13095
	0	--		-12.2442	2.58733	-12.1121	0.13192	-12.1342	0.28577	-12.3079	3.96973
	0	-7.66871		-12.2332	2.5166	-12.1012	0.13583	-12.1232	0.29196	-12.2969	3.81402
	0.03772	-7.65211		-12.2222	2.45715	-12.0901	0.1403	-12.1121	0.29986	-12.2859	3.66505
	0.07545	-7.60496		-12.2112	2.4096	-12.0791	0.1453	-12.1012	0.30944	-12.2749	3.52396
	0.11317	-7.54817		-12.2002	2.37447	-12.0681	0.15079	-12.0901	0.32066	-12.2639	3.39189
	0.15089	-7.52174		-12.1892	2.35225	-12.0571	0.15673	-12.0791	0.33346	-12.2529	3.26989
	0.1858	-7.52082		-12.1782	2.34329	-12.0461	0.16306	-12.0681	0.34778	-12.2419	3.15896
	0.22071	-7.51796		-12.1672	2.34788	-12.0351	0.16975	-12.0571	0.36354	-12.2309	3.06008
	0.25563	-7.51304		-12.1562	2.36621	-12.0241	0.17672	-12.0461	0.38064	-12.2199	2.9741
	0.29054	-7.50593		-12.1452	2.39837	-12.0131	0.18393	-12.0351	0.39896	-12.2089	2.90183
	0.32545	-7.49682		-12.1342	2.44434	-12.0021	0.1913	-12.0241	0.4184	-12.1979	2.84399
	0.36036	-7.48631		-12.1232	2.50402	-11.9911	0.19877	-12.0131	0.43882	-12.1869	2.80121
	0.39527	-7.4757		-12.1121	2.57716	-11.9801	0.20628	-12.0021	0.46007	-12.1759	2.774
	0.43018	-7.4671		-12.1012	2.66344	-11.9691	0.21375	-11.9911	0.482	-12.1648	2.76279
	0.46509	-7.47483		-12.0901	2.76241	-11.9581	0.22111	-11.9801	0.50445	-12.1538	2.7679
	0.5	-7.49785		-12.0791	2.8735	-11.947	0.2283	-11.9691	0.52724	-12.1428	2.78954
	0.53772	-7.51543		-12.0681	2.99606	-11.936	0.23524	-11.9581	0.5502	-12.1318	2.82778
	0.57545	-7.55157		-12.0571	3.12931	-11.925	0.24188	-11.947	0.57315	-12.1208	2.88259
	0.61317	-7.58278		-12.0461	3.27236	-11.914	0.24813	-11.936	0.59589	-12.1098	2.95382
	0.65089	-7.59456		-12.0351	3.42424	-11.903	0.25395	-11.925	0.61824	-12.0988	3.04116
	0.6858	-7.6061		-12.0241	3.58385	-11.892	0.25927	-11.914	0.64002	-12.0878	3.14422
	0.72071	-7.62126		-12.0131	3.75005	-11.881	0.26405	-11.903	0.66102	-12.0768	3.26244
	0.75563	-7.63236		-12.0021	3.92157	-11.87	0.26827	-11.892	0.68107	-12.0658	3.39513
	0.79054	-7.64139		-11.9911	4.09709	-11.859	0.27186	-11.881	0.70002	-12.0548	3.54151
	0.82545	-7.64953		-11.9801	4.27523	-11.848	0.27482	-11.87	0.71769	-12.0437	3.70063
	0.86036	-7.65668		-11.9691	4.45455	-11.837	0.27714	-11.859	0.73393	-12.0327	3.87144
	0.89527	-7.66229		-11.9581	4.63358	-11.826	0.27879	-11.848	0.74863	-12.0217	4.05277
	0.93018	-7.66605		-11.947	4.81082	-11.8149	0.27976	-11.837	0.76166	-12.0107	4.24332
	0.96509	-7.66809		-11.936	4.98476	-11.8039	0.28002	-11.826	0.77291	-11.9997	4.44171
	1	-7.66871		-11.925	5.15388	-11.7929	0.27957	-11.8149	0.78229	-11.9887	4.64646
	0	--		-11.914	5.31673	-11.7819	0.27842	-11.8039	0.78969	-11.9777	4.85598
	0	-7.45254		-11.903	5.47182	-11.7709	0.27656	-11.7929	0.79512	-11.9667	5.06864
	0.03772	-7.44229		-11.892	5.61774	-11.7599	0.27397	-11.7819	0.79859	-11.9557	5.28273
	0.07545	-7.4175		-11.881	5.7534	-11.7489	0.27069	-11.7709	0.8	-11.9447	5.4965
	0.11317	-7.39211		-11.87	5.87778	-11.7379	0.26674	-11.7599	0.79929	-11.9337	5.70816
	0.15089	-7.38114		-11.859	5.98948	-11.7269	0.26216	-11.7489	0.79647	-11.9227	5.91594
	0.1858	-7.38014		-11.848	6.08814	-11.7159	0.25694	-11.7379	0.79171	-11.9116	6.11804
	0.22071	-7.37717		-11.837	6.17283	-11.7049	0.25116	-11.7269	0.78498	-11.9006	6.31271
	0.25563	-7.3723		-11.826	6.24272	-11.6939	0.24485	-11.7159	0.77617	-11.8896	6.4982
	0.29054	-7.3659		-11.8149	6.29759	-11.6829	0.23806	-11.7049	0.7655	-11.8786	6.67285
	0.32545	-7.35864		-11.8039	6.33641	-11.6718	0.23085	-11.6939	0.75311	-11.8676	6.8356
	0.36036	-7.35132		-11.7929	6.35921	-11.6608	0.22325	-11.6829	0.73898	-11.8566	6.98498
	0.39527	-7.3453		-11.7819	6.36623	-11.6498	0.21534	-11.6718	0.72318	-11.8456	7.11903
	0.43018	-7.38427		-11.7709	6.35682	-11.6388	0.20717	-11.6608	0.70579	-11.8346	7.23761
	0.46509	-7.45113		-11.7599	6.33058	-11.6278	0.19882	-11.6498	0.68696	-11.8236	7.33957
	0.5	-7.45361		-11.7489	6.28769	-11.6168	0.19034	-11.6388	0.66686	-11.8126	7.42395
	0.53772	-7.46044		-11.7379	6.22943	-11.6058	0.18179	-11.6278	0.64566	-11.8016	7.49048
	0.57545	-7.47916		-11.7269	6.1558	-11.5948	0.17325	-11.6168	0.62353	-11.7905	7.53791
	0.61317	-7.4972		-11.7159	6.06626	-11.5838	0.16478	-11.6058	0.60065	-11.7796	7.56633
	0.65089	-7.50433		-11.7049	5.96249	-11.5728	0.15642	-11.5948	0.57722	-11.7685	7.57622
	0.6858	-7.46792		-11.6939	5.8456	-11.5618	0.14825	-11.5838	0.55342	-11.7575	7.56662
	0.72071	-7.42103		-11.6829	5.71587	-11.5508	0.14031	-11.5728	0.52943	-11.7465	7.53672
	0.75563	-7.42182		-11.6718	5.57391	-11.5398	0.13266	-11.5618	0.50544	-11.7355	7.48702
	0.79054	-7.42737		-11.6608	5.42067	-11.5288	0.12536	-11.5508	0.48165	-11.7245	7.41877
	0.82545	-7.43371		-11.6498	5.25738	-11.5177	0.11844	-11.5398	0.45821	-11.7135	7.33226
	0.86036	-7.43992		-11.6388	5.08537	-11.5067	0.11195	-11.5288	0.43531	-11.7025	7.22709
	0.89527	-7.44525		-11.6278	4.90599	-11.4957	0.10593	-11.5177	0.41311	-11.6915	7.105
	0.93018	-7.44928		-11.6168	4.72063	-11.4847	0.10043	-11.5067	0.39177	-11.6805	6.96729
	0.96509	-7.45173		-11.6058	4.53071	-11.4737	0.09546	-11.4957	0.37143	-11.6695	6.81428
	1	-7.45254		-11.5948	4.33763	-11.4627	0.09108	-11.4847	0.35224	-11.6585	6.64669
	0	--		-11.5838	4.14282	-11.4517	0.08729	-11.4737	0.33432	-11.6474	6.46564
	0	-6.65095		-11.5728	3.94764	-11.4407	0.08414	-11.4627	0.3178	-11.6364	6.27259
	0.03772	-6.64042		-11.5618	3.75346	-11.4297	0.08164	-11.4517	0.30278	-11.6254	6.06911
	0.07545	-6.62004		-11.5508	3.56161	-11.4187	0.07981	-11.4407	0.28936	-11.6144	5.85682
	0.11317	-6.60929		-11.5398	3.37333	-11.4077	0.07866	-11.4297	0.27763	-11.6034	5.63738
	0.15089	-6.60442		-11.5288	3.18984	-11.3967	0.07822	-11.4187	0.26767	-11.5924	5.41247
	0.1858	-6.60603		-11.5177	3.01227	-11.3857	0.07849	-11.4077	0.25953	-11.5814	5.1838
	0.22071	-6.61109		-11.5067	2.84169	-11.3747	0.07949	-11.3967	0.25328	-11.5704	4.95306
	0.25563	-6.6217		-11.4957	2.67909	-11.3636	0.08121	-11.3857	0.24897	-11.5594	4.72188
	0.29054	-6.67019		-11.4847	2.52538	-11.3526	0.08366	-11.3747	0.24662	-11.5484	4.49193
	0.32545	-6.85596		-11.4737	2.3814	-11.3416	0.08685	-11.3636	0.24626	-11.5374	4.26477
	0.36036	-7.06701		-11.4627	2.24789	-11.3306	0.09076	-11.3526	0.2479	-11.5264	4.04195
	0.39527	-7.24612		-11.4517	2.12555	-11.3196	0.09539	-11.3416	0.25154	-11.5153	3.82492
	0.43018	-7.33535		-11.4407	2.01496	-11.3086	0.10073	-11.3306	0.25718	-11.5043	3.61503
	0.46509	-7.33301		-11.4297	1.91665	-11.2976	0.10677	-11.3196	0.2648	-11.4933	3.41361
	0.5	-7.33156		-11.4187	1.83106	-11.2866	0.11348	-11.3086	0.27436	-11.4823	3.22185
	0.53772	-7.34351		-11.4077	1.75858	-11.2756	0.12086	-11.2976	0.28583	-11.4713	3.04086
	0.57545	-7.36985		-11.3967	1.69949	-11.2646	0.12886	-11.2866	0.29914	-11.4603	2.87167
	0.61317	-7.39382		-11.3857	1.65405	-11.2536	0.13747	-11.2756	0.31424	-11.4493	2.71521
	0.65089	-7.40324		-11.3747	1.62242	-11.2426	0.14664	-11.2646	0.33106	-11.4383	2.57231
	0.6858	-7.40239		-11.3636	1.6047	-11.2316	0.15634	-11.2536	0.34949	-11.4273	2.44372
	0.72071	-7.3573		-11.3526	1.60093	-11.2205	0.16651	-11.2426	0.36945	-11.4163	2.33008
	0.75563	-7.2194		-11.3416	1.6111	-11.2095	0.17713	-11.2316	0.39082	-11.4053	2.23196
	0.79054	-7.03406		-11.3306	1.63513	-11.1985	0.18812	-11.2205	0.41348	-11.3942	2.14982
	0.82545	-6.81144		-11.3196	1.67286	-11.1875	0.19943	-11.2095	0.4373	-11.3832	2.08405
	0.86036	-6.65732		-11.3086	1.7241	-11.1765	0.21099	-11.1985	0.46213	-11.3722	2.03494
	0.89527	-6.65443		-11.2976	1.78858	-11.1655	0.22275	-11.1875	0.48781	-11.3612	2.00272
	0.93018	-6.65258		-11.2866	1.86597	-11.1545	0.23463	-11.1765	0.51419	-11.3502	1.98753
	0.96509	-6.65136		-11.2756	1.95587	-11.1435	0.24656	-11.1655	0.54107	-11.3392	1.98941
	1	-6.65095		-11.2646	2.05782	-11.1325	0.25845	-11.1545	0.5683	-11.3282	2.00835
	0	--		-11.2536	2.17129	-11.1215	0.27023	-11.1435	0.59566	-11.3172	2.04426
	0	-6.54121		-11.2426	2.29568	-11.1105	0.28183	-11.1325	0.62298	-11.3062	2.09694
	0.03772	-6.54475		-11.2316	2.43033	-11.0995	0.29315	-11.1215	0.65006	-11.2952	2.16614
	0.07545	-6.55204		-11.2205	2.5745	-11.0884	0.30412	-11.1105	0.67668	-11.2842	2.25153
	0.11317	-6.55811		-11.2095	2.72737	-11.0775	0.31466	-11.0995	0.70265	-11.2732	2.35267
	0.15089	-6.56586		-11.1985	2.88807	-11.0664	0.32469	-11.0884	0.72778	-11.2622	2.46907
	0.1858	-6.56711		-11.1875	3.05564	-11.0554	0.33413	-11.0775	0.75186	-11.2511	2.60012
	0.22071	-6.57133		-11.1765	3.22909	-11.0444	0.3429	-11.0664	0.77471	-11.2401	2.74516
	0.25563	-6.5814		-11.1655	3.40732	-11.0334	0.35094	-11.0554	0.79613	-11.2291	2.90341
	0.29054	-6.60545		-11.1545	3.5892	-11.0224	0.35819	-11.0444	0.81596	-11.2181	3.07401
	0.32545	-6.62622		-11.1435	3.77355	-11.0114	0.36461	-11.0334	0.83403	-11.2071	3.25601
	0.36036	-6.67427		-11.1325	3.95913	-11.0004	0.37019	-11.0224	0.85019	-11.1961	3.44838
	0.39527	-6.79999		-11.1215	4.14467	-10.9894	0.37497	-11.0114	0.86439	-11.1851	3.64999
	0.43018	-6.91849		-11.1105	4.32886	-10.9784	0.37896	-11.0004	0.87658	-11.1741	3.85962
	0.46509	-6.99599		-11.0995	4.51038	-10.9674	0.38207	-10.9894	0.88687	-11.1631	4.07597
	0.5	-7.02277		-11.0884	4.68791	-10.9564	0.38419	-10.9784	0.89532	-11.1521	4.29769
	0.53772	-7.02024		-11.0775	4.86011	-10.9454	0.38525	-10.9674	0.9017	-11.1411	4.52331
	0.57545	-7.01409		-11.0664	5.02567	-10.9344	0.38524	-10.9564	0.90575	-11.1301	4.75133
	0.61317	-7.009		-11.0554	5.18332	-10.9233	0.38414	-10.9454	0.90731	-11.119	4.98019
	0.65089	-7.00728		-11.0444	5.3318	-10.9123	0.38197	-10.9344	0.90633	-11.108	5.20829
	0.6858	-6.9776		-11.0334	5.46993	-10.9013	0.37877	-10.9233	0.90281	-11.097	5.43399
	0.72071	-6.89158		-11.0224	5.59658	-10.8903	0.37458	-10.9123	0.89678	-11.086	5.65564
	0.75563	-6.75963		-11.0114	5.71116	-10.8793	0.36946	-10.9013	0.88834	-11.075	5.87156
	0.79054	-6.666		-11.0004	5.81314	-10.8683	0.36351	-10.8903	0.87759	-11.064	6.08013
	0.82545	-6.65797		-10.9894	5.90276	-10.8573	0.35683	-10.8793	0.86467	-11.053	6.27972
	0.86036	-6.56154		-10.9784	5.98014	-10.8463	0.34941	-10.8683	0.84981	-11.042	6.46874
	0.89527	-6.54347		-10.9674	6.04373	-10.8353	0.3412	-10.8573	0.83325	-11.031	6.64569
	0.93018	-6.54219		-10.9564	6.09188	-10.8243	0.33226	-10.8463	0.81499	-11.02	6.80912
	0.96509	-6.54145		-10.9454	6.12351	-10.8133	0.32265	-10.8353	0.79493	-11.009	6.95769
	1	-6.54121		-10.9344	6.1381	-10.8023	0.31247	-10.8243	0.77322	-10.9979	7.0907
	0	--		-10.9233	6.13551	-10.7912	0.30176	-10.8133	0.75003	-10.9869	7.20788
	0	-6.13598		-10.9123	6.11577	-10.7802	0.29062	-10.8023	0.72553	-10.9759	7.30963
	0.03772	-6.17571		-10.9013	6.07948	-10.7692	0.27911	-10.7912	0.69989	-10.9649	7.39561
	0.07545	-6.21979		-10.8903	6.02719	-10.7582	0.26732	-10.7802	0.67329	-10.9539	7.46396
	0.11317	-6.24844		-10.8793	5.9598	-10.7472	0.25532	-10.7692	0.64591	-10.9429	7.51295
	0.15089	-6.25573		-10.8683	5.8788	-10.7362	0.24318	-10.7582	0.61793	-10.9319	7.54131
	0.1858	-6.26199		-10.8573	5.78605	-10.7252	0.23098	-10.7472	0.58954	-10.9209	7.54849
	0.22071	-6.28175		-10.8463	5.6811	-10.7142	0.21878	-10.7362	0.5609	-10.9099	7.53439
	0.25563	-6.34722		-10.8353	5.56262	-10.7032	0.20666	-10.7252	0.53217	-10.8989	7.49914
	0.29054	-6.50406		-10.8243	5.43153	-10.6922	0.19466	-10.7142	0.50352	-10.8879	7.44356
	0.32545	-6.56616		-10.8133	5.28881	-10.6812	0.18286	-10.7032	0.4751	-10.8769	7.36926
	0.36036	-6.6035		-10.8023	5.13559	-10.6702	0.17129	-10.6922	0.44704	-10.8659	7.2774
	0.39527	-6.61737		-10.7912	4.97297	-10.6592	0.16001	-10.6812	0.41948	-10.8548	7.16957
	0.43018	-6.62023		-10.7802	4.80211	-10.6481	0.14906	-10.6702	0.39253	-10.8438	7.04665
	0.46509	-6.62072		-10.7692	4.62425	-10.6371	0.13848	-10.6592	0.3663	-10.8328	6.90766
	0.5	-6.6208		-10.7582	4.44059	-10.6261	0.12829	-10.6481	0.34088	-10.8218	6.75255
	0.53772	-6.61092		-10.7472	4.25238	-10.6151	0.11853	-10.6371	0.31635	-10.8108	6.58253
	0.57545	-6.60072		-10.7362	4.06083	-10.6041	0.10921	-10.6261	0.29277	-10.7998	6.39888
	0.61317	-6.62211		-10.7252	3.86711	-10.5931	0.10035	-10.6151	0.27021	-10.7888	6.20303
	0.65089	-6.63416		-10.7142	3.67237	-10.5821	0.09196	-10.6041	0.24871	-10.7778	5.9964
	0.6858	-6.63707		-10.7032	3.4777	-10.5711	0.08405	-10.5931	0.22829	-10.7668	5.78044
	0.72071	-6.64194		-10.6922	3.28416	-10.5601	0.07662	-10.5821	0.20898	-10.7558	5.55671
	0.75563	-6.64083		-10.6812	3.09273	-10.5491	0.06966	-10.5711	0.19079	-10.7448	5.32672
	0.79054	-6.55778		-10.6702	2.90434	-10.5381	0.06318	-10.5601	0.17373	-10.7338	5.09197
	0.82545	-6.54752		-10.6592	2.71981	-10.5271	0.05717	-10.5491	0.15778	-10.7227	4.85398
	0.86036	-6.54491		-10.6481	2.53989	-10.5161	0.05162	-10.5381	0.14293	-10.7117	4.61417
	0.89527	-6.30948		-10.6371	2.36527	-10.5051	0.04651	-10.5271	0.12916	-10.7007	4.37393
	0.93018	-6.15478		-10.6261	2.19652	-10.494	0.04183	-10.5161	0.11644	-10.6897	4.13457
	0.96509	-6.1424		-10.6151	2.03414	-10.483	0.03758	-10.5051	0.10475	-10.6787	3.89736
	1	-6.13598		-10.6041	1.87855	-10.472	0.03373	-10.494	0.09405	-10.6677	3.66347
	0	--		-10.5931	1.73009	-10.461	0.03026	-10.483	0.08429	-10.6567	3.43396
	0	-6.11062		-10.5821	1.58901	-10.45	0.02717	-10.472	0.07545	-10.6457	3.20982
	0.03772	-6.08272		-10.5711	1.45548	-10.439	0.02443	-10.461	0.06748	-10.6347	2.99191
	0.07545	-6.0775		-10.5601	1.32961	-10.428	0.02203	-10.45	0.06034	-10.6237	2.78099
	0.11317	-6.11769		-10.5491	1.21144	-10.417	0.01996	-10.439	0.054	-10.6127	2.57773
	0.15089	-6.14803		-10.5381	1.10097	-10.406	0.01821	-10.428	0.0484	-10.6016	2.38267
	0.1858	-6.14749		-10.5271	0.99812	-10.395	0.01676	-10.417	0.04352	-10.5906	2.19626
	0.22071	-6.16256		-10.5161	0.90277	-10.384	0.0156	-10.406	0.03932	-10.5796	2.01885
	0.25563	-6.2519		-10.5051	0.81477	-10.373	0.01473	-10.395	0.03577	-10.5686	1.8507
	0.29054	-6.31818		-10.494	0.73395	-10.362	0.01414	-10.384	0.03284	-10.5576	1.69196
	0.32545	-6.41386		-10.483	0.66008	-10.3509	0.01382	-10.373	0.03051	-10.5466	1.5427
	0.36036	-6.51533		-10.472	0.59293	-10.3399	0.01377	-10.362	0.02874	-10.5356	1.40294
	0.39527	-6.54681		-10.461	0.53226	-10.3289	0.014	-10.3509	0.02754	-10.5246	1.2726
	0.43018	-6.55571		-10.45	0.47783	-10.3179	0.0145	-10.3399	0.02687	-10.5136	1.15157
	0.46509	-6.55743		-10.439	0.42937	-10.3069	0.01528	-10.3289	0.02673	-10.5026	1.03965
	0.5	-6.55702		-10.428	0.38664	-10.2959	0.01634	-10.3179	0.02712	-10.4916	0.93662
	0.53772	-6.56303		-10.417	0.34941	-10.2849	0.0177	-10.3069	0.02803	-10.4806	0.84224
	0.57545	-6.57351		-10.406	0.31747	-10.2739	0.01936	-10.2959	0.02947	-10.4695	0.75621
	0.61317	-6.56137		-10.395	0.2906	-10.2629	0.02133	-10.2849	0.03143	-10.4585	0.67822
	0.65089	-6.55506		-10.384	0.26862	-10.2519	0.02363	-10.2739	0.03394	-10.4475	0.60797
	0.6858	-6.55473		-10.373	0.25139	-10.2409	0.02628	-10.2629	0.03701	-10.4365	0.54513
	0.72071	-6.55381		-10.362	0.23878	-10.2299	0.02928	-10.2519	0.04065	-10.4255	0.48938
	0.75563	-6.55217		-10.3509	0.23069	-10.2189	0.03267	-10.2409	0.04487	-10.4145	0.44042
	0.79054	-6.54983		-10.3399	0.22703	-10.2079	0.03646	-10.2299	0.04971	-10.4035	0.39796
	0.82545	-6.36047		-10.3289	0.22776	-10.1968	0.04066	-10.2189	0.05519	-10.3925	0.36172
	0.86036	-6.18319		-10.3179	0.23289	-10.1858	0.0453	-10.2079	0.06133	-10.3815	0.33147
	0.89527	-6.16517		-10.3069	0.24243	-10.1748	0.05041	-10.1968	0.06816	-10.3705	0.30698
	0.93018	-6.10713		-10.2959	0.25646	-10.1638	0.05599	-10.1858	0.0757	-10.3595	0.28805
	0.96509	-6.10515		-10.2849	0.27506	-10.1528	0.06207	-10.1748	0.08399	-10.3484	0.27456
	1	-6.11062		-10.2739	0.29834	-10.1418	0.06867	-10.1638	0.09305	-10.3375	0.2664
	0	--		-10.2629	0.32646	-10.1308	0.07581	-10.1528	0.10291	-10.3264	0.26347
	0	-5.91758		-10.2519	0.35958	-10.1198	0.08351	-10.1418	0.11359	-10.3154	0.26571
	0.03772	-5.91254		-10.2409	0.39791	-10.1088	0.09178	-10.1308	0.12512	-10.3044	0.27314
	0.07545	-5.91951		-10.2299	0.44167	-10.0978	0.10064	-10.1198	0.13752	-10.2934	0.28581
	0.11317	-5.93516		-10.2189	0.49108	-10.0868	0.11009	-10.1088	0.1508	-10.2824	0.30379
	0.15089	-5.93823		-10.2079	0.5464	-10.0758	0.12014	-10.0978	0.16499	-10.2714	0.3272
	0.1858	-5.94642		-10.1968	0.60789	-10.0648	0.13081	-10.0868	0.18009	-10.2604	0.3562
	0.22071	-6.00259		-10.1858	0.67582	-10.0537	0.1421	-10.0758	0.19612	-10.2494	0.39097
	0.25563	-6.06656		-10.1748	0.75047	-10.0427	0.154	-10.0648	0.21307	-10.2384	0.43174
	0.29054	-6.12346		-10.1638	0.8321	-10.0317	0.16651	-10.0537	0.23094	-10.2274	0.47875
	0.32545	-6.21342		-10.1528	0.92098	-10.0207	0.17962	-10.0427	0.24973	-10.2164	0.53227
	0.36036	-6.25361		-10.1418	1.01737	-10.0097	0.19333	-10.0317	0.26942	-10.2053	0.5926
	0.39527	-6.26888		-10.1308	1.12151	-9.99871	0.20761	-10.0207	0.29	-10.1943	0.66005
	0.43018	-6.27435		-10.1198	1.23363	-9.9877	0.22244	-10.0097	0.31144	-10.1833	0.73495
	0.46509	-6.33552		-10.1088	1.35392	-9.97669	0.2378	-9.99871	0.33371	-10.1723	0.81762
	0.5	-6.36352		-10.0978	1.48257	-9.96568	0.25365	-9.9877	0.35678	-10.1613	0.90841
	0.53772	-6.36518		-10.0868	1.61971	-9.95468	0.26997	-9.97669	0.38059	-10.1503	1.00764
	0.57545	-6.3701		-10.0758	1.76546	-9.94367	0.28671	-9.96568	0.40512	-10.1393	1.11564
	0.61317	-6.37552		-10.0648	1.91987	-9.93266	0.30383	-9.95468	0.43029	-10.1283	1.23272
	0.65089	-6.37783		-10.0537	2.08301	-9.92165	0.32128	-9.94367	0.45606	-10.1173	1.35919
	0.6858	-6.3479		-10.0427	2.25486	-9.91065	0.33902	-9.93266	0.48235	-10.1063	1.49531
	0.72071	-6.26294		-10.0317	2.43536	-9.89964	0.35697	-9.92165	0.50912	-10.0953	1.64132
	0.75563	-6.19818		-10.0207	2.6244	-9.88863	0.37508	-9.91065	0.53627	-10.0843	1.79744
	0.79054	-6.1926		-10.0097	2.82182	-9.87762	0.39329	-9.89964	0.56372	-10.0732	1.96382
	0.82545	-6.18463		-9.99871	3.02742	-9.86662	0.41153	-9.88863	0.59141	-10.0622	2.14061
	0.86036	-6.16406		-9.9877	3.24092	-9.85561	0.42973	-9.87762	0.61923	-10.0512	2.32786
	0.89527	-6.09693		-9.97669	3.462	-9.8446	0.44781	-9.86662	0.64711	-10.0402	2.52564
	0.93018	-6.07432		-9.96568	3.69034	-9.83359	0.4657	-9.85561	0.67496	-10.0292	2.73392
	0.96509	-5.95355		-9.95468	3.92546	-9.82259	0.48335	-9.8446	0.70266	-10.0182	2.9526
	1	-5.91758		-9.94367	4.16694	-9.81158	0.50078	-9.83359	0.73014	-10.0072	3.18154
	0	--		-9.93266	4.41423	-9.80057	0.51798	-9.82259	0.75735	-9.99619	3.42054
	0	-5.71036		-9.92165	4.66682	-9.78956	0.53482	-9.81158	0.78437	-9.98518	3.66931
	0.03772	-5.7419		-9.91065	4.92405	-9.77856	0.55115	-9.80057	0.8112	-9.97417	3.92752
	0.07545	-5.80968		-9.89964	5.18526	-9.76755	0.56682	-9.78956	0.83766	-9.96316	4.19476
	0.11317	-5.89532		-9.88863	5.44974	-9.75654	0.58174	-9.77856	0.86355	-9.95215	4.47058
	0.15089	-5.93252		-9.87762	5.71675	-9.74553	0.59582	-9.76755	0.88864	-9.94114	4.75443
	0.1858	-5.93823		-9.86662	5.98551	-9.73453	0.60898	-9.75654	0.91279	-9.93014	5.04573
	0.22071	-5.95214		-9.85561	6.25519	-9.72352	0.62116	-9.74553	0.93589	-9.91913	5.34385
	0.25563	-5.98615		-9.8446	6.52494	-9.71251	0.63229	-9.73453	0.95785	-9.90812	5.64808
	0.29054	-6.02748		-9.83359	6.79388	-9.7015	0.64232	-9.72352	0.97856	-9.89711	5.95762
	0.32545	-6.02773		-9.82259	7.06156	-9.6905	0.65118	-9.71251	0.99795	-9.8861	6.27165
	0.36036	-6.03472		-9.81158	7.32867	-9.67949	0.65884	-9.7015	1.01592	-9.87509	6.5893
	0.39527	-6.1415		-9.80057	7.59514	-9.66848	0.66528	-9.6905	1.03241	-9.86409	6.90965
	0.43018	-6.2566		-9.78956	7.85927	-9.65747	0.67056	-9.67949	1.04733	-9.85308	7.23174
	0.46509	-6.27535		-9.77856	8.11911	-9.64647	0.67465	-9.66848	1.06066	-9.84207	7.55455
	0.5	-6.27524		-9.76755	8.37265	-9.63546	0.67749	-9.65747	1.07245	-9.83106	7.87704
	0.53772	-6.26926		-9.75654	8.61839	-9.62445	0.67909	-9.64647	1.08266	-9.82005	8.19816
	0.57545	-6.25021		-9.74553	8.85526	-9.61344	0.6795	-9.63546	1.09117	-9.80904	8.51735
	0.61317	-6.22093		-9.73453	9.08223	-9.60244	0.67878	-9.62445	1.09797	-9.79804	8.83518
	0.65089	-6.20324		-9.72352	9.2983	-9.59143	0.67694	-9.61344	1.10308	-9.78703	9.1519
	0.6858	-6.20286		-9.71251	9.50247	-9.58042	0.67397	-9.60244	1.10657	-9.77602	9.46572
	0.72071	-6.20134		-9.7015	9.69382	-9.56941	0.66997	-9.59143	1.10841	-9.76501	9.77402
	0.75563	-6.13255		-9.6905	9.87146	-9.55841	0.66501	-9.58042	1.10857	-9.754	10.0744
	0.79054	-5.99361		-9.67949	10.0345	-9.5474	0.65914	-9.56941	1.10714	-9.74299	10.3651
	0.82545	-5.99265		-9.66848	10.1826	-9.53639	0.6524	-9.55841	1.10419	-9.73198	10.6448
	0.86036	-5.96188		-9.65747	10.3157	-9.52538	0.64487	-9.5474	1.09976	-9.72098	10.9125
	0.89527	-5.8237		-9.64647	10.4334	-9.51438	0.63663	-9.53639	1.09385	-9.70997	11.1668
	0.93018	-5.7216		-9.63546	10.5343	-9.50337	0.6277	-9.52538	1.08655	-9.69896	11.4067
	0.96509	-5.70715		-9.62445	10.6184	-9.49236	0.61821	-9.51438	1.07792	-9.68795	11.6311
	1	-5.71036		-9.61344	10.6857	-9.48135	0.60829	-9.50337	1.06797	-9.67694	11.839
	0	--		-9.60244	10.7367	-9.47035	0.59802	-9.49236	1.05685	-9.66593	12.0296
	0	-5.61286		-9.59143	10.7711	-9.45934	0.58753	-9.48135	1.0447	-9.65493	12.2024
	0.03772	-5.6071		-9.58042	10.7882	-9.44833	0.57693	-9.47035	1.03164	-9.64392	12.3576
	0.07545	-5.70595		-9.56941	10.7887	-9.43732	0.56636	-9.45934	1.01783	-9.63291	12.4943
	0.11317	-5.74353		-9.55841	10.7734	-9.42632	0.55596	-9.44833	1.00344	-9.6219	12.6116
	0.15089	-5.74808		-9.5474	10.7422	-9.41531	0.54584	-9.43732	0.98868	-9.61089	12.7091
	0.1858	-5.78661		-9.53639	10.6951	-9.4043	0.53604	-9.42632	0.97387	-9.59988	12.7864
	0.22071	-5.86718		-9.52538	10.6329	-9.39329	0.52666	-9.41531	0.9591	-9.58888	12.8447
	0.25563	-5.90114		-9.51438	10.5561	-9.38229	0.51779	-9.4043	0.94435	-9.57787	12.884
	0.29054	-5.91829		-9.50337	10.4643	-9.37128	0.50951	-9.39329	0.92971	-9.56686	12.9032
	0.32545	-5.94484		-9.49236	10.3593	-9.36027	0.5019	-9.38229	0.91529	-9.55585	12.9033
	0.36036	-5.99848		-9.48135	10.2422	-9.34926	0.49502	-9.37128	0.90123	-9.54484	12.8852
	0.39527	-6.0024		-9.47035	10.1141	-9.33826	0.48893	-9.36027	0.88766	-9.53383	12.8488
	0.43018	-5.99845		-9.45934	9.97657	-9.32725	0.48366	-9.34926	0.8747	-9.52283	12.7943
	0.46509	-5.99785		-9.44833	9.83114	-9.31624	0.47925	-9.33826	0.86246	-9.51182	12.7226
	0.5	-5.99837		-9.43732	9.67978	-9.30523	0.47572	-9.32725	0.85102	-9.50081	12.6341
	0.53772	-5.96044		-9.42632	9.52563	-9.29423	0.47306	-9.31624	0.84048	-9.4898	12.5287
	0.57545	-5.91556		-9.41531	9.36969	-9.28322	0.47126	-9.30523	0.83089	-9.47879	12.4082
	0.61317	-5.95891		-9.4043	9.21155	-9.27221	0.4703	-9.29423	0.82229	-9.46778	12.2739
	0.65089	-5.98599		-9.39329	9.0522	-9.2612	0.47014	-9.28322	0.81473	-9.45677	12.1269
	0.6858	-5.9855		-9.38229	8.89285	-9.2502	0.47074	-9.27221	0.80821	-9.44577	11.9694
	0.72071	-5.98503		-9.37128	8.73491	-9.23919	0.47203	-9.2612	0.80273	-9.43476	11.803
	0.75563	-5.98653		-9.36027	8.57972	-9.22818	0.47393	-9.2502	0.79825	-9.42375	11.6296
	0.79054	-5.96724		-9.34926	8.42854	-9.21717	0.47637	-9.23919	0.79474	-9.41274	11.453
	0.82545	-5.81322		-9.33826	8.28255	-9.20616	0.47925	-9.22818	0.79214	-9.40173	11.2754
	0.86036	-5.76881		-9.32725	8.14279	-9.19516	0.48248	-9.21717	0.79036	-9.39072	11.0967
	0.89527	-5.74498		-9.31624	8.0102	-9.18415	0.48595	-9.20616	0.78932	-9.37972	10.9174
	0.93018	-5.6911		-9.30523	7.88555	-9.17314	0.48956	-9.19516	0.78891	-9.36871	10.7389
	0.96509	-5.64927		-9.29423	7.76949	-9.16213	0.49318	-9.18415	0.78901	-9.3577	10.5625
	1	-5.61286		-9.28322	7.6625	-9.15113	0.49672	-9.17314	0.7895	-9.34669	10.3898
	0	--		-9.27221	7.56486	-9.14012	0.50005	-9.16213	0.79023	-9.33568	10.2221
	0	-5.50622		-9.2612	7.47672	-9.12911	0.50307	-9.15113	0.79106	-9.32467	10.0609
	0.03772	-5.58462		-9.2502	7.39806	-9.1181	0.50572	-9.14012	0.79185	-9.31367	9.90728
	0.07545	-5.58037		-9.23919	7.32864	-9.1071	0.50792	-9.12911	0.79245	-9.30266	9.76228
	0.11317	-5.54737		-9.22818	7.2681	-9.09609	0.50955	-9.1181	0.79277	-9.29165	9.62676
	0.15089	-5.52198		-9.21717	7.21592	-9.08508	0.51055	-9.1071	0.79267	-9.28064	9.5014
	0.1858	-5.5505		-9.20616	7.17142	-9.07407	0.51088	-9.09609	0.79201	-9.26963	9.38671
	0.22071	-5.59227		-9.19516	7.13379	-9.06307	0.51049	-9.08508	0.79068	-9.25862	9.28296
	0.25563	-5.68168		-9.18415	7.10208	-9.05206	0.50925	-9.07407	0.78864	-9.24762	9.19027
	0.29054	-5.79222		-9.17314	7.07527	-9.04105	0.50716	-9.06307	0.78576	-9.23661	9.1085
	0.32545	-5.83657		-9.16213	7.05222	-9.03004	0.50422	-9.05206	0.78188	-9.2256	9.03733
	0.36036	-5.85252		-9.15113	7.03175	-9.01904	0.50032	-9.04105	0.77698	-9.21459	8.97628
	0.39527	-5.85643		-9.14012	7.01259	-9.00803	0.49544	-9.03004	0.77101	-9.20358	8.92464
	0.43018	-5.85126		-9.12911	6.99349	-8.99702	0.48965	-9.01904	0.76385	-9.19257	8.88157
	0.46509	-5.8409		-9.1181	6.97363	-8.98601	0.48296	-9.00803	0.75548	-9.18157	8.84602
	0.5	-5.83434		-9.1071	6.95197	-8.97501	0.47534	-8.99702	0.74594	-9.17056	8.81685
	0.53772	-5.81703		-9.09609	6.92705	-8.964	0.46685	-8.98601	0.73522	-9.15955	8.79277
	0.57545	-5.82925		-9.08508	6.89793	-8.95299	0.4575	-8.97501	0.7233	-9.14854	8.7724
	0.61317	-5.80381		-9.07407	6.86418	-8.94198	0.44737	-8.964	0.71022	-9.13753	8.75426
	0.65089	-5.80106		-9.06307	6.82477	-8.93098	0.43651	-8.95299	0.69599	-9.12652	8.73685
	0.6858	-5.79153		-9.05206	6.77811	-8.91997	0.42497	-8.94198	0.68067	-9.11551	8.7189
	0.72071	-5.78076		-9.04105	6.72409	-8.90896	0.4128	-8.93098	0.66434	-9.10451	8.69918
	0.75563	-5.77733		-9.03004	6.66225	-8.89795	0.40011	-8.91997	0.647	-9.0935	8.67614
	0.79054	-5.77238		-9.01904	6.59136	-8.88695	0.38699	-8.90896	0.62876	-9.08249	8.64832
	0.82545	-5.74824		-9.00803	6.51102	-8.87594	0.37355	-8.89795	0.60972	-9.07148	8.61489
	0.86036	-5.66321		-8.99702	6.42166	-8.86493	0.3599	-8.88695	0.59002	-9.06047	8.57508
	0.89527	-5.66609		-8.98601	6.32318	-8.85392	0.34614	-8.87594	0.56981	-9.04946	8.52741
	0.93018	-5.63292		-8.97501	6.21517	-8.84292	0.33239	-8.86493	0.54922	-9.03846	8.47023
	0.96509	-5.53556		-8.964	6.09805	-8.83191	0.31877	-8.85392	0.52842	-9.02745	8.40343
	1	-5.50622		-8.95299	5.97171	-8.8209	0.30539	-8.84292	0.50756	-9.01644	8.32651
	0	--		-8.94198	5.83663	-8.80989	0.29235	-8.83191	0.4868	-9.00543	8.23773
	0	-5.47098		-8.93098	5.69341	-8.79889	0.27978	-8.8209	0.4663	-8.99442	8.1372
	0.03772	-5.46464		-8.91997	5.54209	-8.78788	0.26777	-8.80989	0.44623	-8.98341	8.02551
	0.07545	-5.47975		-8.90896	5.38331	-8.77687	0.25643	-8.79889	0.42675	-8.97241	7.90202
	0.11317	-5.47615		-8.89795	5.21798	-8.76586	0.24586	-8.78788	0.408	-8.9614	7.76654
	0.15089	-5.46731		-8.88695	5.04715	-8.75486	0.23616	-8.77687	0.39015	-8.95039	7.61964
	0.1858	-5.47093		-8.87594	4.87197	-8.74385	0.2274	-8.76586	0.37334	-8.93938	7.46124
	0.22071	-5.50519		-8.86493	4.69364	-8.73284	0.21968	-8.75486	0.3577	-8.92837	7.29195
	0.25563	-5.58277		-8.85392	4.51338	-8.72183	0.21307	-8.74385	0.34338	-8.91736	7.11257
	0.29054	-5.597		-8.84292	4.33246	-8.71083	0.20763	-8.73284	0.33049	-8.90636	6.92319
	0.32545	-5.61825		-8.83191	4.15218	-8.69982	0.20344	-8.72183	0.31914	-8.89535	6.72464
	0.36036	-5.73333		-8.8209	3.97382	-8.68881	0.20055	-8.71083	0.30946	-8.88434	6.51812
	0.39527	-5.77845		-8.80989	3.79868	-8.6778	0.19899	-8.69982	0.30152	-8.87333	6.30495
	0.43018	-5.79034		-8.79889	3.62803	-8.6668	0.19883	-8.68881	0.29542	-8.86232	6.08657
	0.46509	-5.79496		-8.78788	3.46312	-8.65579	0.20007	-8.6778	0.29122	-8.85131	5.86452
	0.5	-5.79768		-8.77687	3.30514	-8.64478	0.20275	-8.6668	0.289	-8.8403	5.64035
	0.53772	-5.79485		-8.76586	3.15525	-8.63377	0.20689	-8.65579	0.28881	-8.8293	5.41566
	0.57545	-5.75752		-8.75486	3.01453	-8.62277	0.21249	-8.64478	0.29067	-8.81829	5.1921
	0.61317	-5.74552		-8.74385	2.88399	-8.61176	0.21955	-8.63377	0.29463	-8.80728	4.97126
	0.65089	-5.74261		-8.73284	2.76458	-8.60075	0.22805	-8.62277	0.3007	-8.79627	4.75479
	0.6858	-5.73314		-8.72183	2.65718	-8.58974	0.23798	-8.61176	0.30888	-8.78526	4.5443
	0.72071	-5.69061		-8.71083	2.56255	-8.57874	0.24932	-8.60075	0.31917	-8.77425	4.34134
	0.75563	-5.62334		-8.69982	2.4814	-8.56773	0.26202	-8.58974	0.33154	-8.76325	4.14742
	0.79054	-5.58402		-8.68881	2.41431	-8.55672	0.27604	-8.57874	0.34597	-8.75224	3.96398
	0.82545	-5.59267		-8.6778	2.36179	-8.54571	0.29133	-8.56773	0.3624	-8.74123	3.79238
	0.86036	-5.59006		-8.6668	2.32427	-8.53471	0.30781	-8.55672	0.38079	-8.73022	3.6339
	0.89527	-5.5327		-8.65579	2.30205	-8.5237	0.32543	-8.54571	0.40105	-8.71921	3.48971
	0.93018	-5.49937		-8.64478	2.29534	-8.51269	0.34411	-8.53471	0.42311	-8.7082	3.36092
	0.96509	-5.48026		-8.63377	2.30428	-8.50168	0.36374	-8.5237	0.44688	-8.6972	3.24848
	1	-5.47098		-8.62277	2.32888	-8.49068	0.38426	-8.51269	0.47225	-8.68619	3.15326
	0	--		-8.61176	2.36909	-8.47967	0.40554	-8.50168	0.49911	-8.67518	3.07598
	0	-5.38546		-8.60075	2.42472	-8.46866	0.42749	-8.49068	0.52734	-8.66417	3.01726
	0.03772	-5.37958		-8.58974	2.49554	-8.45765	0.44999	-8.47967	0.5568	-8.65316	2.97763
	0.07545	-5.35662		-8.57874	2.58118	-8.44665	0.47294	-8.46866	0.58735	-8.64215	2.95746
	0.11317	-5.34551		-8.56773	2.68119	-8.43564	0.4962	-8.45765	0.61884	-8.63115	2.95698
	0.15089	-5.3681		-8.55672	2.79507	-8.42463	0.51965	-8.44665	0.65112	-8.62014	2.97634
	0.1858	-5.38056		-8.54571	2.9222	-8.41362	0.54318	-8.43564	0.68403	-8.60913	3.01554
	0.22071	-5.41966		-8.53471	3.0619	-8.40261	0.56666	-8.42463	0.7174	-8.59812	3.07446
	0.25563	-5.45156		-8.5237	3.2134	-8.39161	0.58996	-8.41362	0.75108	-8.58711	3.15286
	0.29054	-5.47716		-8.51269	3.37587	-8.3806	0.61297	-8.40261	0.78489	-8.5761	3.25041
	0.32545	-5.5939		-8.50168	3.54841	-8.36959	0.63556	-8.39161	0.81868	-8.56509	3.36659
	0.36036	-5.59303		-8.49068	3.7301	-8.35858	0.65766	-8.3806	0.85227	-8.55409	3.50083
	0.39527	-5.58451		-8.47967	3.91992	-8.34758	0.67917	-8.36959	0.88553	-8.54308	3.65243
	0.43018	-5.64628		-8.46866	4.11682	-8.33657	0.69995	-8.35858	0.91833	-8.53207	3.82058
	0.46509	-5.69994		-8.45765	4.31973	-8.32556	0.71999	-8.34758	0.95053	-8.52106	4.00438
	0.5	-5.71883		-8.44665	4.52753	-8.31455	0.73921	-8.33657	0.98199	-8.51005	4.20283
	0.53772	-5.72631		-8.43564	4.73909	-8.30355	0.75745	-8.32556	1.01265	-8.49904	4.41483
	0.57545	-5.65491		-8.42463	4.95329	-8.29254	0.77463	-8.31455	1.04242	-8.48804	4.6392
	0.61317	-5.51218		-8.41362	5.169	-8.28153	0.7907	-8.30355	1.0711	-8.47703	4.87475
	0.65089	-5.46364		-8.40261	5.38512	-8.27052	0.80568	-8.29254	1.09859	-8.46602	5.12016
	0.6858	-5.45977		-8.39161	5.60053	-8.25952	0.81951	-8.28153	1.12483	-8.45501	5.37407
	0.72071	-5.44737		-8.3806	5.8142	-8.24851	0.83223	-8.27052	1.14984	-8.444	5.63507
	0.75563	-5.46791		-8.36959	6.0251	-8.2375	0.84392	-8.25952	1.17358	-8.43299	5.90176
	0.79054	-5.47188		-8.35858	6.23271	-8.22649	0.85458	-8.24851	1.19605	-8.42199	6.17267
	0.82545	-5.45316		-8.34758	6.43613	-8.21549	0.86407	-8.2375	1.21738	-8.41098	6.44636
	0.86036	-5.43161		-8.33657	6.63427	-8.20448	0.87224	-8.22649	1.23763	-8.39997	6.72139
	0.89527	-5.41215		-8.32556	6.82726	-8.19347	0.8791	-8.21549	1.2566	-8.38896	6.99635
	0.93018	-5.39711		-8.31455	7.01459	-8.18246	0.88464	-8.20448	1.27402	-8.37795	7.26984
	0.96509	-5.38815		-8.30355	7.1947	-8.17146	0.8888	-8.19347	1.28993	-8.36694	7.54053
	1	-5.38546		-8.29254	7.36678	-8.16045	0.89159	-8.18246	1.30428	-8.35594	7.8074
	0	--		-8.28153	7.53078	-8.14944	0.89302	-8.17146	1.31692	-8.34493	8.06954
	0	-5.30309		-8.27052	7.68694	-8.13843	0.89314	-8.16045	1.32786	-8.33392	8.32578
	0.03772	-5.32004		-8.25952	7.83488	-8.12743	0.89197	-8.14944	1.33709	-8.32291	8.57562
	0.07545	-5.32578		-8.24851	7.97445	-8.11642	0.88956	-8.13843	1.34462	-8.3119	8.81863
	0.11317	-5.32924		-8.2375	8.1062	-8.10541	0.88594	-8.12743	1.35044	-8.30089	9.05306
	0.15089	-5.3201		-8.22649	8.23037	-8.0944	0.88117	-8.11642	1.35458	-8.28989	9.27757
	0.1858	-5.32747		-8.21549	8.346	-8.0834	0.8753	-8.10541	1.35702	-8.27888	9.49173
	0.22071	-5.39751		-8.20448	8.45166	-8.07239	0.86837	-8.0944	1.35779	-8.26787	9.69577
	0.25563	-5.42255		-8.19347	8.54745	-8.06138	0.86046	-8.0834	1.3569	-8.25686	9.88916
	0.29054	-5.46059		-8.18246	8.63312	-8.05037	0.85163	-8.07239	1.35435	-8.24585	10.0715
	0.32545	-5.47357		-8.17146	8.70803	-8.03937	0.84193	-8.06138	1.35015	-8.23484	10.2433
	0.36036	-5.50358		-8.16045	8.77215	-8.02836	0.83146	-8.05037	1.34433	-8.22383	10.4051
	0.39527	-5.5647		-8.14944	8.8255	-8.01735	0.82043	-8.03937	1.33688	-8.21283	10.5569
	0.43018	-5.56043		-8.13843	8.86815	-8.00634	0.80889	-8.02836	1.32786	-8.20182	10.6975
	0.46509	-5.53885		-8.12743	8.90013	-7.99534	0.79683	-8.01735	1.31736	-8.19081	10.8257
	0.5	-5.52718		-8.11642	8.92149	-7.98433	0.78438	-8.00634	1.30541	-8.1798	10.941
	0.53772	-5.51199		-8.10541	8.93233	-7.97332	0.7717	-7.99534	1.29198	-8.16879	11.0432
	0.57545	-5.51624		-8.0944	8.9327	-7.96231	0.75879	-7.98433	1.27714	-8.15778	11.1316
	0.61317	-5.47069		-8.0834	8.92269	-7.95131	0.74572	-7.97332	1.261	-8.14678	11.2064
	0.65089	-5.4041		-8.07239	8.90237	-7.9403	0.73261	-7.96231	1.24356	-8.13577	11.2676
	0.6858	-5.41896		-8.06138	8.87186	-7.92929	0.71959	-7.95131	1.2249	-8.12476	11.3153
	0.72071	-5.44345		-8.05037	8.83125	-7.91828	0.70675	-7.9403	1.20522	-8.11375	11.3496
	0.75563	-5.41811		-8.03937	8.78068	-7.90728	0.69419	-7.92929	1.18466	-8.10274	11.3706
	0.79054	-5.40826		-8.02836	8.72051	-7.89627	0.682	-7.91828	1.16325	-8.09173	11.3783
	0.82545	-5.39697		-8.01735	8.65178	-7.88526	0.6702	-7.90728	1.14114	-8.08073	11.3731
	0.86036	-5.37063		-8.00634	8.57468	-7.87425	0.65891	-7.89627	1.11843	-8.06972	11.3549
	0.89527	-5.33789		-7.99534	8.48882	-7.86325	0.64821	-7.88526	1.09504	-8.05871	11.3238
	0.93018	-5.31795		-7.98433	8.39489	-7.85224	0.63819	-7.87425	1.07105	-8.0477	11.2802
	0.96509	-5.30851		-7.97332	8.29363	-7.84123	0.62895	-7.86325	1.0466	-8.03669	11.224
	1	-5.30309		-7.96231	8.18499	-7.83022	0.6206	-7.85224	1.02173	-8.02568	11.1555
	0	--		-7.95131	8.0694	-7.81922	0.61322	-7.84123	0.99657	-8.01468	11.0757
	0	-5.19204		-7.9403	7.94803	-7.80821	0.60691	-7.83022	0.97126	-8.00367	10.9855
	0.03772	-5.16488		-7.92929	7.82187	-7.7972	0.60178	-7.81922	0.94597	-7.99266	10.8848
	0.07545	-5.15084		-7.91828	7.69131	-7.78619	0.59788	-7.80821	0.92087	-7.98165	10.7736
	0.11317	-5.20336		-7.90728	7.55724	-7.77519	0.59531	-7.7972	0.89613	-7.97064	10.6524
	0.15089	-5.22611		-7.89627	7.42039	-7.76418	0.59413	-7.78619	0.87192	-7.95963	10.522
	0.1858	-5.27		-7.88526	7.28045	-7.75317	0.59438	-7.77519	0.84841	-7.94862	10.383
	0.22071	-5.29223		-7.87425	7.13801	-7.74216	0.59612	-7.76418	0.82577	-7.93762	10.2356
	0.25563	-5.29509		-7.86325	6.99396	-7.73116	0.59937	-7.75317	0.80417	-7.92661	10.0811
	0.29054	-5.35008		-7.85224	6.84881	-7.72015	0.60416	-7.74216	0.78377	-7.9156	9.92092
	0.32545	-5.4143		-7.84123	6.7033	-7.70914	0.61047	-7.73116	0.7647	-7.90459	9.75567
	0.36036	-5.44328		-7.83022	6.55845	-7.69813	0.6183	-7.72015	0.74711	-7.89358	9.58644
	0.39527	-5.46614		-7.81922	6.41528	-7.68713	0.62763	-7.70914	0.73111	-7.88257	9.4139
	0.43018	-5.48508		-7.80821	6.27485	-7.67612	0.63841	-7.69813	0.71682	-7.87157	9.23764
	0.46509	-5.49654		-7.7972	6.13821	-7.66511	0.65057	-7.68713	0.70433	-7.86056	9.05902
	0.5	-5.50051		-7.78619	6.00639	-7.6541	0.66405	-7.67612	0.6937	-7.84955	8.87918
	0.53772	-5.49477		-7.77519	5.88039	-7.6431	0.67876	-7.66511	0.685	-7.83854	8.69849
	0.57545	-5.43		-7.76418	5.76115	-7.63209	0.69459	-7.6541	0.67825	-7.82753	8.51792
	0.61317	-5.38851		-7.75317	5.64957	-7.62108	0.71143	-7.6431	0.67347	-7.81652	8.33877
	0.65089	-5.40064		-7.74216	5.54648	-7.61007	0.72915	-7.63209	0.67064	-7.80552	8.16237
	0.6858	-5.39942		-7.73116	5.4526	-7.59906	0.7476	-7.62108	0.66976	-7.79451	7.99006
	0.72071	-5.40462		-7.72015	5.36858	-7.58806	0.76664	-7.61007	0.67076	-7.7835	7.82317
	0.75563	-5.40913		-7.70914	5.29494	-7.57705	0.78611	-7.59906	0.67358	-7.77249	7.66303
	0.79054	-5.36407		-7.69813	5.23212	-7.56604	0.80583	-7.58806	0.67813	-7.76148	7.51091
	0.82545	-5.31803		-7.68713	5.18039	-7.55503	0.82565	-7.57705	0.68431	-7.75047	7.36803
	0.86036	-5.30369		-7.67612	5.13992	-7.54403	0.84543	-7.56604	0.69199	-7.73947	7.23553
	0.89527	-5.29319		-7.66511	5.11076	-7.53302	0.86507	-7.55503	0.70105	-7.72846	7.11445
	0.93018	-5.26219		-7.6541	5.09281	-7.52201	0.88448	-7.54403	0.71134	-7.71745	7.00575
	0.96509	-5.21359		-7.6431	5.08584	-7.511	0.90342	-7.53302	0.72273	-7.70644	6.91022
	1	-5.19204		-7.63209	5.08948	-7.5	0.92161	-7.52201	0.73509	-7.69543	6.82856
	0	--		-7.62108	5.10327	-7.48899	0.93887	-7.511	0.74824	-7.68442	6.76128
	0	-5.0731		-7.61007	5.1266	-7.47798	0.95512	-7.5	0.76193	-7.67341	6.70876
	0.03772	-5.10105		-7.59906	5.15876	-7.46697	0.97017	-7.48899	0.77599	-7.66241	6.67122
	0.07545	-5.13101		-7.58806	5.19893	-7.45597	0.98382	-7.47798	0.79023	-7.6514	6.64868
	0.11317	-5.10812		-7.57705	5.24621	-7.44496	0.99599	-7.46697	0.80447	-7.64039	6.64101
	0.15089	-5.08012		-7.56604	5.29961	-7.43395	1.0066	-7.45597	0.81853	-7.62938	6.64792
	0.1858	-5.09136		-7.55503	5.35808	-7.42294	1.01557	-7.44496	0.83224	-7.61837	6.66892
	0.22071	-5.11653		-7.54403	5.42073	-7.41194	1.02278	-7.43395	0.84543	-7.60736	6.70338
	0.25563	-5.18472		-7.53302	5.48685	-7.40093	1.02817	-7.42294	0.858	-7.59636	6.75052
	0.29054	-5.26508		-7.52201	5.55567	-7.38992	1.0316	-7.41194	0.86985	-7.58535	6.80938
	0.32545	-5.28075		-7.511	5.6258	-7.37891	1.033	-7.40093	0.88091	-7.57434	6.8789
	0.36036	-5.33629		-7.5	5.69539	-7.36791	1.0324	-7.38992	0.891	-7.56333	6.95788
	0.39527	-5.39232		-7.48899	5.76328	-7.3569	1.02988	-7.37891	0.89991	-7.55232	7.04502
	0.43018	-5.41273		-7.47798	5.82876	-7.34589	1.02539	-7.36791	0.90764	-7.54131	7.13891
	0.46509	-5.42083		-7.46697	5.89049	-7.33488	1.01903	-7.3569	0.91417	-7.53031	7.23866
	0.5	-5.42369		-7.45597	5.94723	-7.32388	1.011	-7.34589	0.91937	-7.5193	7.34301
	0.53772	-5.41517		-7.44496	5.99822	-7.31287	1.00138	-7.33488	0.92323	-7.50829	7.45065
	0.57545	-5.39841		-7.43395	6.04281	-7.30186	0.99015	-7.32388	0.92589	-7.49728	7.56002
	0.61317	-5.3466		-7.42294	6.08038	-7.29085	0.97748	-7.31287	0.92737	-7.48627	7.66865
	0.65089	-5.25865		-7.41194	6.11022	-7.27985	0.96351	-7.30186	0.92758	-7.47526	7.77496
	0.6858	-5.26031		-7.40093	6.13171	-7.26884	0.94819	-7.29085	0.92667	-7.46426	7.87795
	0.72071	-5.26374		-7.38992	6.14392	-7.25783	0.93159	-7.27985	0.92473	-7.45325	7.97585
	0.75563	-5.26744		-7.37891	6.14611	-7.24682	0.91399	-7.26884	0.92162	-7.44224	8.06695
	0.79054	-5.26268		-7.36791	6.1384	-7.23582	0.89556	-7.25783	0.91733	-7.43123	8.15021
	0.82545	-5.23482		-7.3569	6.1211	-7.22481	0.87637	-7.24682	0.9121	-7.42022	8.22466
	0.86036	-5.1949		-7.34589	6.09379	-7.2138	0.85656	-7.23582	0.90605	-7.40921	8.28948
	0.89527	-5.15577		-7.33488	6.05678	-7.20279	0.83626	-7.22481	0.89917	-7.39821	8.34394
	0.93018	-5.12409		-7.32388	6.011	-7.19179	0.81565	-7.2138	0.89152	-7.3872	8.38692
	0.96509	-5.09019		-7.31287	5.95673	-7.18078	0.79489	-7.20279	0.88315	-7.37619	8.41689
	1	-5.0731		-7.30186	5.89383	-7.16977	0.77418	-7.19179	0.87417	-7.36518	8.433
	0	--		-7.29085	5.82314	-7.15876	0.75366	-7.18078	0.8647	-7.35417	8.43541
	0	-5.06943		-7.27985	5.74539	-7.14776	0.73351	-7.16977	0.85482	-7.34316	8.42443
	0.03772	-5.04592		-7.26884	5.66029	-7.13675	0.71388	-7.15876	0.84464	-7.33215	8.39947
	0.07545	-5.04124		-7.25783	5.56817	-7.12574	0.69496	-7.14776	0.83424	-7.32115	8.3606
	0.11317	-5.05397		-7.24682	5.47054	-7.11473	0.67687	-7.13675	0.82373	-7.31014	8.30917
	0.15089	-5.07879		-7.23582	5.36842	-7.10373	0.65976	-7.12574	0.81319	-7.29913	8.24584
	0.1858	-5.07313		-7.22481	5.26205	-7.09272	0.64379	-7.11473	0.80268	-7.28812	8.17059
	0.22071	-5.07027		-7.2138	5.15209	-7.08171	0.62908	-7.10373	0.79228	-7.27711	8.08459
	0.25563	-5.08594		-7.20279	5.03921	-7.0707	0.61574	-7.09272	0.78204	-7.2661	7.98857
	0.29054	-5.12673		-7.19179	4.92428	-7.0597	0.60391	-7.08171	0.77203	-7.2551	7.88196
	0.32545	-5.19596		-7.18078	4.80816	-7.04869	0.59369	-7.0707	0.76227	-7.24409	7.76514
	0.36036	-5.24434		-7.16977	4.69172	-7.03768	0.58518	-7.0597	0.75281	-7.23308	7.64022
	0.39527	-5.26187		-7.15876	4.57579	-7.02667	0.57847	-7.04869	0.74368	-7.22207	7.50856
	0.43018	-5.29708		-7.14776	4.46115	-7.01567	0.57365	-7.03768	0.73489	-7.21106	7.37045
	0.46509	-5.34489		-7.13675	4.34859	-7.00466	0.5708	-7.02667	0.72648	-7.20005	7.22676
	0.5	-5.3675		-7.12574	4.23884	-6.99365	0.57	-7.01567	0.71844	-7.18905	7.07841
	0.53772	-5.35327		-7.11473	4.13258	-6.98264	0.5713	-7.00466	0.7108	-7.17804	6.92658
	0.57545	-5.32135		-7.10373	4.03045	-6.97164	0.57476	-6.99365	0.70356	-7.16703	6.77246
	0.61317	-5.28769		-7.09272	3.93303	-6.96063	0.58049	-6.98264	0.69672	-7.15602	6.61728
	0.65089	-5.25808		-7.08171	3.84088	-6.94962	0.58858	-6.97164	0.6903	-7.14501	6.46217
	0.6858	-5.24619		-7.0707	3.75447	-6.93861	0.599	-6.96063	0.68441	-7.134	6.30829
	0.72071	-5.22908		-7.0597	3.67426	-6.92761	0.6118	-6.94962	0.67917	-7.123	6.15672
	0.75563	-5.22328		-7.04869	3.60064	-6.9166	0.62704	-6.93861	0.67447	-7.11199	6.00853
	0.79054	-5.21977		-7.03768	3.53395	-6.90559	0.64474	-6.92761	0.67039	-7.10098	5.86469
	0.82545	-5.19792		-7.02667	3.47451	-6.89458	0.66481	-6.9166	0.66704	-7.08997	5.72614
	0.86036	-5.15011		-7.01567	3.42257	-6.88358	0.68718	-6.90559	0.66442	-7.07896	5.59377
	0.89527	-5.09207		-7.00466	3.37839	-6.87257	0.71181	-6.89458	0.66245	-7.06795	5.46835
	0.93018	-5.07111		-6.99365	3.34216	-6.86156	0.73866	-6.88358	0.66097	-7.05694	5.35064
	0.96509	-5.07046		-6.98264	3.31405	-6.85055	0.76766	-6.87257	0.66	-7.04594	5.24131
	1	-5.06943		-6.97164	3.29423	-6.83955	0.79876	-6.86156	0.65954	-7.03493	5.14098
	0	--		-6.96063	3.2832	-6.82854	0.83186	-6.85055	0.65963	-7.02392	5.05019
	0	-4.96499		-6.94962	3.28144	-6.81753	0.86686	-6.83955	0.66029	-7.01291	4.96943
	0.03772	-4.93255		-6.93861	3.28865	-6.80652	0.90365	-6.82854	0.66154	-7.0019	4.89915
	0.07545	-4.87375		-6.92761	3.30506	-6.79551	0.94211	-6.81753	0.66338	-6.99089	4.83973
	0.11317	-4.88218		-6.9166	3.33107	-6.78451	0.9821	-6.80652	0.66586	-6.97989	4.79152
	0.15089	-4.88491		-6.90559	3.36668	-6.7735	1.02345	-6.79551	0.66898	-6.96888	4.75482
	0.1858	-4.88632		-6.89458	3.41146	-6.76249	1.06599	-6.78451	0.67275	-6.95787	4.73018
	0.22071	-4.9159		-6.88358	3.46474	-6.75148	1.10955	-6.7735	0.67718	-6.94686	4.71809
	0.25563	-4.98698		-6.87257	3.52644	-6.74048	1.15393	-6.76249	0.68228	-6.93585	4.719
	0.29054	-5.00676		-6.86156	3.59641	-6.72947	1.19892	-6.75148	0.68804	-6.92484	4.73307
	0.32545	-5.02344		-6.85055	3.67452	-6.71846	1.24431	-6.74048	0.69445	-6.91384	4.76039
	0.36036	-5.06238		-6.83955	3.76055	-6.70745	1.28988	-6.72947	0.7015	-6.90283	4.80128
	0.39527	-5.11762		-6.82854	3.85428	-6.69645	1.33541	-6.71846	0.70915	-6.89182	4.85604
	0.43018	-5.1688		-6.81753	3.95543	-6.68544	1.38074	-6.70745	0.71737	-6.88081	4.92406
	0.46509	-5.18671		-6.80652	4.06368	-6.67443	1.42564	-6.69645	0.72613	-6.8698	5.00444
	0.5	-5.18995		-6.79551	4.17865	-6.66342	1.46989	-6.68544	0.73538	-6.85879	5.09703
	0.53772	-5.21857		-6.78451	4.29995	-6.65242	1.51325	-6.67443	0.74509	-6.84779	5.20166
	0.57545	-5.25128		-6.7735	4.42707	-6.64141	1.55545	-6.66342	0.75518	-6.83678	5.31811
	0.61317	-5.25272		-6.76249	4.55952	-6.6304	1.59633	-6.65242	0.76558	-6.82577	5.44605
	0.65089	-5.23256		-6.75148	4.69671	-6.61939	1.63578	-6.64141	0.7762	-6.81476	5.58517
	0.6858	-5.22497		-6.74048	4.83803	-6.60839	1.6736	-6.6304	0.78698	-6.80375	5.73502
	0.72071	-5.19743		-6.72947	4.98281	-6.59738	1.70957	-6.61939	0.79786	-6.79274	5.89514
	0.75563	-5.1602		-6.71846	5.13032	-6.58637	1.74376	-6.60839	0.80875	-6.78173	6.06494
	0.79054	-5.13177		-6.70745	5.27984	-6.57536	1.77609	-6.59738	0.81953	-6.77073	6.2438
	0.82545	-5.08328		-6.69645	5.43058	-6.56436	1.80636	-6.58637	0.8302	-6.75972	6.43098
	0.86036	-5.02469		-6.68544	5.5819	-6.55335	1.83469	-6.57536	0.84067	-6.74871	6.6257
	0.89527	-4.98483		-6.67443	5.73299	-6.54234	1.86094	-6.56436	0.85085	-6.7377	6.82709
	0.93018	-4.97225		-6.66342	5.88303	-6.53133	1.88498	-6.55335	0.86072	-6.72669	7.03422
	0.96509	-4.96659		-6.65242	6.03117	-6.52033	1.9069	-6.54234	0.87022	-6.71568	7.24607
	1	-4.96499		-6.64141	6.17644	-6.50932	1.92684	-6.53133	0.87924	-6.70468	7.46156
	0	--		-6.6304	6.3182	-6.49831	1.94475	-6.52033	0.88776	-6.69367	7.67959
	0	-4.83598		-6.61939	6.45588	-6.4873	1.96043	-6.50932	0.89575	-6.68266	7.899
	0.03772	-4.84945		-6.60839	6.58876	-6.4763	1.9742	-6.49831	0.90313	-6.67165	8.11885
	0.07545	-4.86934		-6.59738	6.71599	-6.46529	1.98627	-6.4873	0.90977	-6.66064	8.33796
	0.11317	-4.83144		-6.58637	6.83772	-6.45428	1.99667	-6.4763	0.91583	-6.64963	8.55507
	0.15089	-4.81769		-6.57536	6.95357	-6.44327	2.00551	-6.46529	0.92133	-6.63863	8.76897
	0.1858	-4.82997		-6.56436	7.06268	-6.43227	2.01285	-6.45428	0.92626	-6.62762	8.97849
	0.22071	-4.85993		-6.55335	7.16538	-6.42126	2.01881	-6.44327	0.93062	-6.61661	9.18242
	0.25563	-4.88077		-6.54234	7.26096	-6.41025	2.02358	-6.43227	0.93423	-6.6056	9.37968
	0.29054	-4.93174		-6.53133	7.34873	-6.39924	2.02738	-6.42126	0.93708	-6.59459	9.56951
	0.32545	-4.9851		-6.52033	7.42891	-6.38824	2.03046	-6.41025	0.93919	-6.58358	9.75066
	0.36036	-5.01677		-6.50932	7.5018	-6.37723	2.03298	-6.39924	0.94059	-6.57258	9.92282
	0.39527	-5.07272		-6.49831	7.567	-6.36622	2.03519	-6.38824	0.9413	-6.56157	10.0861
	0.43018	-5.10107		-6.4873	7.62359	-6.35521	2.03734	-6.37723	0.94133	-6.55056	10.2397
	0.46509	-5.12265		-6.4763	7.67271	-6.34421	2.03966	-6.36622	0.94071	-6.53955	10.3835
	0.5	-5.1316		-6.46529	7.71499	-6.3332	2.04239	-6.35521	0.9395	-6.52854	10.5168
	0.53772	-5.10954		-6.45428	7.7503	-6.32219	2.04577	-6.34421	0.93773	-6.51753	10.6389
	0.57545	-5.09261		-6.44327	7.77899	-6.31118	2.05003	-6.3332	0.93547	-6.50653	10.7501
	0.61317	-5.10867		-6.43227	7.8007	-6.30018	2.05554	-6.32219	0.93275	-6.49552	10.8505
	0.65089	-5.14518		-6.42126	7.8157	-6.28917	2.06263	-6.31118	0.92965	-6.48451	10.9396
	0.6858	-5.1399		-6.41025	7.82448	-6.27816	2.07157	-6.30018	0.92623	-6.4735	11.0172
	0.72071	-5.14235		-6.39924	7.82761	-6.26715	2.08246	-6.28917	0.92254	-6.46249	11.0845
	0.75563	-5.12494		-6.38824	7.82567	-6.25615	2.0953	-6.27816	0.91868	-6.45148	11.1419
	0.79054	-5.08388		-6.37723	7.8191	-6.24514	2.11033	-6.26715	0.91474	-6.44047	11.1897
	0.82545	-5.05013		-6.36622	7.80847	-6.23413	2.12772	-6.25615	0.91073	-6.42947	11.2282
	0.86036	-5.01198		-6.35521	7.79446	-6.22312	2.14749	-6.24514	0.90681	-6.41846	11.2572
	0.89527	-4.95508		-6.34421	7.77768	-6.21212	2.16973	-6.23413	0.90309	-6.40745	11.2773
	0.93018	-4.86466		-6.3332	7.75873	-6.20111	2.19463	-6.22312	0.89946	-6.39644	11.2892
	0.96509	-4.84104		-6.32219	7.73825	-6.1901	2.22228	-6.21212	0.89591	-6.38543	11.2939
	1	-4.83598		-6.31118	7.71683	-6.17909	2.25279	-6.20111	0.89253	-6.37442	11.292
	0	--		-6.30018	7.69545	-6.16809	2.28638	-6.1901	0.88936	-6.36342	11.2846
	0	-4.7993		-6.28917	7.67506	-6.15708	2.32308	-6.17909	0.88647	-6.35241	11.2727
	0.03772	-4.79666		-6.27816	7.65635	-6.14607	2.36275	-6.16809	0.88395	-6.3414	11.2571
	0.07545	-4.79149		-6.26715	7.63953	-6.13506	2.40535	-6.15708	0.88186	-6.33039	11.2389
	0.11317	-4.7889		-6.25615	7.62442	-6.12406	2.45096	-6.14607	0.88015	-6.31938	11.2191
	0.15089	-4.78926		-6.24514	7.61177	-6.11305	2.49949	-6.13506	0.87885	-6.30837	11.1987
	0.1858	-4.77475		-6.23413	7.60209	-6.10204	2.55083	-6.12406	0.87807	-6.29737	11.1785
	0.22071	-4.75859		-6.22312	7.59509	-6.09103	2.60492	-6.11305	0.87779	-6.28636	11.1595
	0.25563	-4.77971		-6.21212	7.59086	-6.08003	2.66161	-6.10204	0.878	-6.27535	11.1429
	0.29054	-4.83056		-6.20111	7.58997	-6.06902	2.72079	-6.09103	0.87873	-6.26434	11.1311
	0.32545	-4.91024		-6.1901	7.59261	-6.05801	2.78236	-6.08003	0.87996	-6.25333	11.1243
	0.36036	-4.96997		-6.17909	7.59911	-6.047	2.84621	-6.06902	0.88169	-6.24232	11.1219
	0.39527	-4.96597		-6.16809	7.61012	-6.036	2.91221	-6.05801	0.88392	-6.23132	11.1251
	0.43018	-4.95976		-6.15708	7.6257	-6.02499	2.98031	-6.047	0.88667	-6.22031	11.1346
	0.46509	-4.95489		-6.14607	7.64535	-6.01398	3.05038	-6.036	0.88996	-6.2093	11.1496
	0.5	-4.95149		-6.13506	7.66907	-6.00297	3.12236	-6.02499	0.89381	-6.19829	11.1705
	0.53772	-4.95878		-6.12406	7.69744	-5.99197	3.19618	-6.01398	0.89822	-6.18728	11.1977
	0.57545	-4.98099		-6.11305	7.73002	-5.98096	3.27164	-6.00297	0.90322	-6.17627	11.232
	0.61317	-5.0426		-6.10204	7.76653	-5.96995	3.34853	-5.99197	0.90881	-6.16526	11.2734
	0.65089	-5.13345		-6.09103	7.80687	-5.95894	3.42671	-5.98096	0.91497	-6.15426	11.3233
	0.6858	-5.13125		-6.08003	7.85051	-5.94793	3.50609	-5.96995	0.92166	-6.14325	11.3819
	0.72071	-5.10306		-6.06902	7.89712	-5.93693	3.58663	-5.95894	0.92889	-6.13224	11.4483
	0.75563	-5.0608		-6.05801	7.94654	-5.92592	3.66815	-5.94793	0.93665	-6.12123	11.5223
	0.79054	-4.99903		-6.047	7.9986	-5.91491	3.75056	-5.93693	0.9449	-6.11022	11.6044
	0.82545	-4.91672		-6.036	8.05311	-5.9039	3.8338	-5.92592	0.95362	-6.09921	11.6947
	0.86036	-4.8618		-6.02499	8.11006	-5.8929	3.91772	-5.91491	0.96284	-6.08821	11.7922
	0.89527	-4.83051		-6.01398	8.16925	-5.88189	4.00212	-5.9039	0.97251	-6.0772	11.897
	0.93018	-4.79475		-6.00297	8.23066	-5.87088	4.08687	-5.8929	0.9826	-6.06619	12.0084
	0.96509	-4.78863		-5.99197	8.29421	-5.85987	4.17198	-5.88189	0.99302	-6.05518	12.1256
	1	-4.7993		-5.98096	8.35953	-5.84887	4.25726	-5.87088	1.00375	-6.04417	12.2484
	0	--		-5.96995	8.42646	-5.83786	4.3424	-5.85987	1.01477	-6.03316	12.3765
	0	-4.60406		-5.95894	8.49475	-5.82685	4.42733	-5.84887	1.02603	-6.02216	12.5096
	0.03772	-4.60112		-5.94793	8.56435	-5.81584	4.51209	-5.83786	1.03742	-6.01115	12.6477
	0.07545	-4.59244		-5.93693	8.63524	-5.80484	4.5966	-5.82685	1.0489	-6.00014	12.7904
	0.11317	-4.5812		-5.92592	8.70714	-5.79383	4.68061	-5.81584	1.06045	-5.98913	12.9377
	0.15089	-4.57535		-5.91491	8.77998	-5.78282	4.76412	-5.80484	1.07201	-5.97812	13.0895
	0.1858	-4.60049		-5.9039	8.85344	-5.77181	4.84727	-5.79383	1.08351	-5.96711	13.2452
	0.22071	-4.65832		-5.8929	8.92731	-5.76081	4.92997	-5.78282	1.09493	-5.95611	13.4044
	0.25563	-4.70082		-5.88189	9.00145	-5.7498	5.01222	-5.77181	1.10628	-5.9451	13.5666
	0.29054	-4.78093		-5.87088	9.07542	-5.73879	5.09439	-5.76081	1.1175	-5.93409	13.7316
	0.32545	-4.80997		-5.85987	9.14934	-5.72778	5.17635	-5.7498	1.12854	-5.92308	13.8992
	0.36036	-4.81127		-5.84887	9.22287	-5.71678	5.25795	-5.73879	1.1394	-5.91207	14.0695
	0.39527	-4.80635		-5.83786	9.29526	-5.70577	5.33907	-5.72778	1.15007	-5.90106	14.2416
	0.43018	-4.80074		-5.82685	9.36635	-5.69476	5.41955	-5.71678	1.16053	-5.89005	14.4157
	0.46509	-4.82651		-5.81584	9.43639	-5.68375	5.49955	-5.70577	1.17073	-5.87905	14.5917
	0.5	-4.85652		-5.80484	9.50528	-5.67275	5.57914	-5.69476	1.18062	-5.86804	14.7686
	0.53772	-4.84145		-5.79383	9.57233	-5.66174	5.65821	-5.68375	1.19022	-5.85703	14.9466
	0.57545	-4.86934		-5.78282	9.63766	-5.65073	5.73648	-5.67275	1.19959	-5.84602	15.1256
	0.61317	-4.94727		-5.77181	9.70154	-5.63972	5.814	-5.66174	1.2087	-5.83501	15.3048
	0.65089	-4.98415		-5.76081	9.76374	-5.62872	5.89087	-5.65073	1.21744	-5.824	15.4829
	0.6858	-4.97922		-5.7498	9.82425	-5.61771	5.96705	-5.63972	1.22582	-5.813	15.6597
	0.72071	-4.963		-5.73879	9.88369	-5.6067	6.0425	-5.62872	1.23387	-5.80199	15.8354
	0.75563	-4.93661		-5.72778	9.94194	-5.59569	6.11706	-5.61771	1.24161	-5.79098	16.0097
	0.79054	-4.9091		-5.71678	9.99915	-5.58469	6.19063	-5.6067	1.249	-5.77997	16.1817
	0.82545	-4.88469		-5.70577	10.0552	-5.57368	6.26347	-5.59569	1.25602	-5.76896	16.3514
	0.86036	-4.82768		-5.69476	10.1095	-5.56267	6.3353	-5.58469	1.26264	-5.75795	16.5191
	0.89527	-4.77568		-5.68375	10.1625	-5.55166	6.40588	-5.57368	1.26886	-5.74695	16.6845
	0.93018	-4.7316		-5.67275	10.2146	-5.54066	6.4754	-5.56267	1.27466	-5.73594	16.8478
	0.96509	-4.64419		-5.66174	10.2657	-5.52965	6.54405	-5.55166	1.28005	-5.72493	17.0094
	1	-4.60406		-5.65073	10.3154	-5.51864	6.61163	-5.54066	1.28507	-5.71392	17.1689
	0	--		-5.63972	10.3639	-5.50763	6.67798	-5.52965	1.28971	-5.70291	17.3266
	0	-4.45475		-5.62872	10.4117	-5.49663	6.74306	-5.51864	1.29399	-5.6919	17.4821
	0.03772	-4.45469		-5.61771	10.4588	-5.48562	6.80658	-5.50763	1.29787	-5.6809	17.6349
	0.07545	-4.45488		-5.6067	10.505	-5.47461	6.86825	-5.49663	1.30132	-5.66989	17.7851
	0.11317	-4.45761		-5.59569	10.5502	-5.4636	6.92808	-5.48562	1.30432	-5.65888	17.9334
	0.15089	-4.4603		-5.58469	10.5945	-5.4526	6.98642	-5.47461	1.30682	-5.64787	18.0793
	0.1858	-4.48912		-5.57368	10.6382	-5.44159	7.04344	-5.4636	1.30883	-5.63686	18.2221
	0.22071	-4.56495		-5.56267	10.6811	-5.43058	7.09908	-5.4526	1.31043	-5.62585	18.3619
	0.25563	-4.65644		-5.55166	10.7229	-5.41957	7.15348	-5.44159	1.31162	-5.61485	18.499
	0.29054	-4.66536		-5.54066	10.7642	-5.40857	7.20616	-5.43058	1.31237	-5.60384	18.6339
	0.32545	-4.64893		-5.52965	10.8054	-5.39756	7.25683	-5.41957	1.31272	-5.59283	18.7664
	0.36036	-4.63018		-5.51864	10.846	-5.38655	7.30554	-5.40857	1.31258	-5.58182	18.8958
	0.39527	-4.65187		-5.50763	10.8862	-5.37554	7.35227	-5.39756	1.3119	-5.57081	19.0222
	0.43018	-4.7464		-5.49663	10.9257	-5.36454	7.39718	-5.38655	1.3107	-5.5598	19.1455
	0.46509	-4.79339		-5.48562	10.9643	-5.35353	7.44014	-5.37554	1.30898	-5.54879	19.2651
	0.5	-4.79323		-5.47461	11.0016	-5.34252	7.48104	-5.36454	1.30675	-5.53779	19.381
	0.53772	-4.80485		-5.4636	11.0378	-5.33151	7.51995	-5.35353	1.304	-5.52678	19.4944
	0.57545	-4.78934		-5.4526	11.0733	-5.32051	7.55705	-5.34252	1.3007	-5.51577	19.6055
	0.61317	-4.75274		-5.44159	11.1086	-5.3095	7.59246	-5.33151	1.29687	-5.50476	19.7139
	0.65089	-4.73625		-5.43058	11.1434	-5.29849	7.6258	-5.32051	1.29255	-5.49375	19.8193
	0.6858	-4.7276		-5.41957	11.1779	-5.28748	7.657	-5.3095	1.28775	-5.48274	19.9211
	0.72071	-4.72262		-5.40857	11.2113	-5.27648	7.68627	-5.29849	1.28245	-5.47174	20.0187
	0.75563	-4.74447		-5.39756	11.2435	-5.26547	7.7135	-5.28748	1.27665	-5.46073	20.1119
	0.79054	-4.76967		-5.38655	11.2745	-5.25446	7.7387	-5.27648	1.27041	-5.44972	20.2006
	0.82545	-4.78137		-5.37554	11.3042	-5.24345	7.76204	-5.26547	1.26376	-5.43871	20.2863
	0.86036	-4.75584		-5.36454	11.333	-5.23245	7.7834	-5.25446	1.25674	-5.4277	20.3694
	0.89527	-4.65799		-5.35353	11.3606	-5.22144	7.80244	-5.24345	1.24942	-5.41669	20.4495
	0.93018	-4.54825		-5.34252	11.3871	-5.21043	7.81925	-5.23245	1.24176	-5.40569	20.5267
	0.96509	-4.47755		-5.33151	11.4123	-5.19942	7.83359	-5.22144	1.23378	-5.39468	20.5994
	1	-4.45475		-5.32051	11.4366	-5.18842	7.84543	-5.21043	1.22556	-5.38367	20.6676
	0	--		-5.3095	11.4598	-5.17741	7.8548	-5.19942	1.2171	-5.37266	20.732
	0	-4.37102		-5.29849	11.4818	-5.1664	7.86186	-5.18842	1.20844	-5.36165	20.7924
	0.03772	-4.36794		-5.28748	11.5026	-5.15539	7.86655	-5.17741	1.19964	-5.35064	20.8492
	0.07545	-4.36016		-5.27648	11.5224	-5.14438	7.86856	-5.1664	1.19077	-5.33964	20.9019
	0.11317	-4.35722		-5.26547	11.5411	-5.13338	7.86802	-5.15539	1.18187	-5.32863	20.9506
	0.15089	-4.35774		-5.25446	11.559	-5.12237	7.86492	-5.14438	1.17303	-5.31762	20.9959
	0.1858	-4.37156		-5.24345	11.5761	-5.11136	7.85922	-5.13338	1.16433	-5.30661	21.0378
	0.22071	-4.39867		-5.23245	11.5924	-5.10035	7.85059	-5.12237	1.15581	-5.2956	21.0766
	0.25563	-4.42922		-5.22144	11.6078	-5.08935	7.83869	-5.11136	1.14752	-5.28459	21.1113
	0.29054	-4.46533		-5.21043	11.6222	-5.07834	7.82376	-5.10035	1.1395	-5.27358	21.1425
	0.32545	-4.50999		-5.19942	11.6356	-5.06733	7.80595	-5.08935	1.13176	-5.26258	21.1711
	0.36036	-4.56479		-5.18842	11.6479	-5.05632	7.78542	-5.07834	1.12435	-5.25157	21.1966
	0.39527	-4.64302		-5.17741	11.6593	-5.04532	7.76229	-5.06733	1.11732	-5.24056	21.2192
	0.43018	-4.70256		-5.1664	11.67	-5.03431	7.73635	-5.05632	1.11069	-5.22955	21.2395
	0.46509	-4.73908		-5.15539	11.68	-5.0233	7.70779	-5.04532	1.10453	-5.21854	21.2575
	0.5	-4.75116		-5.14438	11.6894	-5.01229	7.67725	-5.03431	1.09883	-5.20753	21.2726
	0.53772	-4.74118		-5.13338	11.6985	-5.00129	7.64464	-5.0233	1.09369	-5.19653	21.2852
	0.57545	-4.71791		-5.12237	11.7076	-4.99028	7.60919	-5.01229	1.08916	-5.18552	21.2952
	0.61317	-4.69385		-5.11136	11.7165	-4.97927	7.57077	-5.00129	1.08522	-5.17451	21.3023
	0.65089	-4.68036		-5.10035	11.7247	-4.96826	7.52972	-4.99028	1.08177	-5.1635	21.3073
	0.6858	-4.6726		-5.08935	11.7321	-4.95726	7.4863	-4.97927	1.07882	-5.15249	21.3102
	0.72071	-4.65045		-5.07834	11.739	-4.94625	7.44096	-4.96826	1.0764	-5.14148	21.3107
	0.75563	-4.60893		-5.06733	11.7457	-4.93524	7.39385	-4.95726	1.07451	-5.13048	21.3091
	0.79054	-4.56044		-5.05632	11.7526	-4.92423	7.34491	-4.94625	1.07313	-5.11947	21.3053
	0.82545	-4.50852		-5.04532	11.7597	-4.91323	7.29429	-4.93524	1.07227	-5.10846	21.3005
	0.86036	-4.46386		-5.03431	11.7669	-4.90222	7.24203	-4.92423	1.07184	-5.09745	21.2945
	0.89527	-4.42879		-5.0233	11.7741	-4.89121	7.18814	-4.91323	1.07181	-5.08644	21.2859
	0.93018	-4.4018		-5.01229	11.7826	-4.8802	7.13296	-4.90222	1.07215	-5.07543	21.2746
	0.96509	-4.38182		-5.00129	11.7921	-4.8692	7.07672	-4.89121	1.07279	-5.06443	21.2611
	1	-4.37102		-4.99028	11.8014	-4.85819	7.01945	-4.8802	1.0737	-5.05342	21.2461
	0	--		-4.97927	11.8103	-4.84718	6.96145	-4.8692	1.07483	-5.04241	21.2295
	0	-4.35556		-4.96826	11.819	-4.83617	6.90306	-4.85819	1.0761	-5.0314	21.2121
	0.03772	-4.34528		-4.95726	11.8277	-4.82517	6.84446	-4.84718	1.07747	-5.02039	21.1933
	0.07545	-4.32767		-4.94625	11.8368	-4.81416	6.7858	-4.83617	1.07894	-5.00938	21.1735
	0.11317	-4.31276		-4.93524	11.8463	-4.80315	6.72731	-4.82517	1.08048	-4.99837	21.1544
	0.15089	-4.30661		-4.92423	11.8561	-4.79214	6.66901	-4.81416	1.082	-4.98737	21.1354
	0.1858	-4.30617		-4.91323	11.8659	-4.78114	6.61092	-4.80315	1.08345	-4.97636	21.115
	0.22071	-4.30675		-4.90222	11.8758	-4.77013	6.55335	-4.79214	1.08478	-4.96535	21.0929
	0.25563	-4.31107		-4.89121	11.8855	-4.75912	6.4968	-4.78114	1.08593	-4.95434	21.0692
	0.29054	-4.3203		-4.8802	11.8952	-4.74811	6.44173	-4.77013	1.08685	-4.94333	21.0436
	0.32545	-4.39692		-4.8692	11.9048	-4.73711	6.38808	-4.75912	1.08766	-4.93232	21.0179
	0.36036	-4.52019		-4.85819	11.914	-4.7261	6.33554	-4.74811	1.08842	-4.92132	20.9922
	0.39527	-4.57861		-4.84718	11.9228	-4.71509	6.28387	-4.73711	1.089	-4.91031	20.9651
	0.43018	-4.58778		-4.83617	11.9315	-4.70408	6.23296	-4.7261	1.08925	-4.8993	20.9373
	0.46509	-4.62675		-4.82517	11.9403	-4.69308	6.18301	-4.71509	1.08907	-4.88829	20.9089
	0.5	-4.64022		-4.81416	11.9489	-4.68207	6.13409	-4.70408	1.08842	-4.87728	20.879
	0.53772	-4.63657		-4.80315	11.9572	-4.67106	6.08584	-4.69308	1.08733	-4.86627	20.8481
	0.57545	-4.62574		-4.79214	11.965	-4.66005	6.03821	-4.68207	1.08579	-4.85527	20.8168
	0.61317	-4.61252		-4.78114	11.9718	-4.64905	5.99125	-4.67106	1.0837	-4.84426	20.7846
	0.65089	-4.60515		-4.77013	11.9778	-4.63804	5.94502	-4.66005	1.08108	-4.83325	20.751
	0.6858	-4.61685		-4.75912	11.9837	-4.62703	5.89944	-4.64905	1.07794	-4.82224	20.7169
	0.72071	-4.61676		-4.74811	11.9899	-4.61602	5.85443	-4.63804	1.07431	-4.81123	20.6832
	0.75563	-4.57535		-4.73711	11.9957	-4.60502	5.80992	-4.62703	1.07019	-4.80022	20.6493
	0.79054	-4.49385		-4.7261	12.0003	-4.59401	5.76558	-4.61602	1.06559	-4.78922	20.6157
	0.82545	-4.40531		-4.71509	12.0032	-4.583	5.72116	-4.60502	1.06053	-4.77821	20.5817
	0.86036	-4.38745		-4.70408	12.0038	-4.57199	5.6768	-4.59401	1.05499	-4.7672	20.5468
	0.89527	-4.37551		-4.69308	12.0023	-4.56099	5.63247	-4.583	1.04897	-4.75619	20.5109
	0.93018	-4.36609		-4.68207	11.9987	-4.54998	5.58788	-4.57199	1.04255	-4.74518	20.4762
	0.96509	-4.35788		-4.67106	11.9922	-4.53897	5.54271	-4.56099	1.03579	-4.73417	20.4443
	1	-4.35556		-4.66005	11.9824	-4.52796	5.49653	-4.54998	1.02863	-4.72317	20.4128
	0	--		-4.64905	11.9694	-4.51696	5.44912	-4.53897	1.02107	-4.71216	20.3803
	0	-4.0635		-4.63804	11.9535	-4.50595	5.40043	-4.52796	1.01309	-4.70115	20.3468
	0.03772	-4.06244		-4.62703	11.9343	-4.49494	5.3504	-4.51696	1.00473	-4.69014	20.3113
	0.07545	-4.05934		-4.61602	11.9115	-4.48393	5.29898	-4.50595	0.99604	-4.67913	20.2739
	0.11317	-4.05512		-4.60502	11.885	-4.47293	5.246	-4.49494	0.9871	-4.66812	20.2347
	0.15089	-4.05292		-4.59401	11.8544	-4.46192	5.1915	-4.48393	0.97793	-4.65711	20.1926
	0.1858	-4.05545		-4.583	11.8191	-4.45091	5.13531	-4.47293	0.96856	-4.64611	20.1474
	0.22071	-4.08163		-4.57199	11.7796	-4.4399	5.07719	-4.46192	0.95904	-4.6351	20.0985
	0.25563	-4.15406		-4.56099	11.736	-4.4289	5.01708	-4.45091	0.94939	-4.62409	20.0463
	0.29054	-4.2659		-4.54998	11.6877	-4.41789	4.95493	-4.4399	0.93962	-4.61308	19.9907
	0.32545	-4.33208		-4.53897	11.6341	-4.40688	4.89082	-4.4289	0.92975	-4.60207	19.9311
	0.36036	-4.35989		-4.52796	11.5744	-4.39587	4.82472	-4.41789	0.9198	-4.59106	19.8673
	0.39527	-4.45611		-4.51696	11.5084	-4.38487	4.7564	-4.40688	0.90981	-4.58006	19.7988
	0.43018	-4.5184		-4.50595	11.4363	-4.37386	4.68592	-4.39587	0.89979	-4.56905	19.7255
	0.46509	-4.55625		-4.49494	11.3581	-4.36285	4.61367	-4.38487	0.88973	-4.55804	19.6473
	0.5	-4.57437		-4.48393	11.2738	-4.35184	4.53972	-4.37386	0.87967	-4.54703	19.5635
	0.53772	-4.57178		-4.47293	11.1833	-4.34083	4.46415	-4.36285	0.86968	-4.53602	19.4736
	0.57545	-4.56719		-4.46192	11.0865	-4.32983	4.38715	-4.35184	0.85976	-4.52501	19.3767
	0.61317	-4.58229		-4.45091	10.9833	-4.31882	4.30877	-4.34083	0.84993	-4.51401	19.272
	0.65089	-4.60362		-4.4399	10.8732	-4.30781	4.22928	-4.32983	0.84023	-4.503	19.1589
	0.6858	-4.58969		-4.4289	10.7562	-4.2968	4.14906	-4.31882	0.83068	-4.49199	19.037
	0.72071	-4.54316		-4.41789	10.6325	-4.2858	4.06846	-4.30781	0.82131	-4.48098	18.9066
	0.75563	-4.46073		-4.40688	10.5021	-4.27479	3.98761	-4.2968	0.81214	-4.46997	18.767
	0.79054	-4.42457		-4.39587	10.3653	-4.26378	3.90677	-4.2858	0.80321	-4.45896	18.6177
	0.82545	-4.38822		-4.38487	10.2217	-4.25277	3.82623	-4.27479	0.79453	-4.44796	18.4599
	0.86036	-4.27638		-4.37386	10.0716	-4.24177	3.74606	-4.26378	0.78611	-4.43695	18.2926
	0.89527	-4.17289		-4.36285	9.9159	-4.23076	3.66661	-4.25277	0.77797	-4.42594	18.1146
	0.93018	-4.10127		-4.35184	9.7547	-4.21975	3.58819	-4.24177	0.77004	-4.41493	17.9266
	0.96509	-4.06963		-4.34083	9.58819	-4.20874	3.51085	-4.23076	0.76236	-4.40392	17.7286
	1	-4.0635		-4.32983	9.41677	-4.19774	3.43473	-4.21975	0.75493	-4.39291	17.5199
	0	--		-4.31882	9.24074	-4.18673	3.36009	-4.20874	0.74772	-4.3819	17.3009
	0	-3.82377		-4.30781	9.06076	-4.17572	3.2872	-4.19774	0.74071	-4.3709	17.072
	0.03772	-3.82674		-4.2968	8.87765	-4.16471	3.21628	-4.18673	0.7339	-4.35989	16.8324
	0.07545	-3.82867		-4.2858	8.69232	-4.15371	3.14756	-4.17572	0.72726	-4.34888	16.5827
	0.11317	-3.82597		-4.27479	8.505	-4.1427	3.08125	-4.16471	0.7208	-4.33787	16.3247
	0.15089	-3.82276		-4.26378	8.31625	-4.13169	3.01773	-4.15371	0.71451	-4.32686	16.0592
	0.1858	-3.8429		-4.25277	8.12671	-4.12068	2.95733	-4.1427	0.70837	-4.31585	15.7856
	0.22071	-3.89727		-4.24177	7.9364	-4.10968	2.90021	-4.13169	0.70244	-4.30485	15.5041
	0.25563	-3.97703		-4.23076	7.74617	-4.09867	2.84629	-4.12068	0.69677	-4.29384	15.2157
	0.29054	-4.08141		-4.21975	7.55687	-4.08766	2.79546	-4.10968	0.69136	-4.28283	14.9216
	0.32545	-4.20691		-4.20874	7.36852	-4.07665	2.7478	-4.09867	0.68611	-4.27182	14.623
	0.36036	-4.32939		-4.19774	7.18132	-4.06565	2.70333	-4.08766	0.68093	-4.26081	14.3207
	0.39527	-4.42275		-4.18673	6.99586	-4.05464	2.66206	-4.07665	0.6758	-4.2498	14.0156
	0.43018	-4.50468		-4.17572	6.81267	-4.04363	2.62396	-4.06565	0.67072	-4.2388	13.7091
	0.46509	-4.50055		-4.16471	6.63231	-4.03262	2.58908	-4.05464	0.66567	-4.22779	13.4019
	0.5	-4.47072		-4.15371	6.45529	-4.02162	2.55749	-4.04363	0.66064	-4.21678	13.0942
	0.53772	-4.48928		-4.1427	6.28208	-4.01061	2.52906	-4.03262	0.65568	-4.20577	12.787
	0.57545	-4.52544		-4.13169	6.11343	-3.9996	2.50353	-4.02162	0.65087	-4.19476	12.4818
	0.61317	-4.54433		-4.12068	5.95005	-3.98859	2.48079	-4.01061	0.64618	-4.18375	12.1788
	0.65089	-4.54305		-4.10968	5.79229	-3.97759	2.46072	-3.9996	0.64153	-4.17275	11.8786
	0.6858	-4.53516		-4.09867	5.64012	-3.96658	2.44325	-3.98859	0.63692	-4.16174	11.5818
	0.72071	-4.4904		-4.08766	5.49349	-3.95557	2.42851	-3.97759	0.63239	-4.15073	11.2896
	0.75563	-4.44498		-4.07665	5.35263	-3.94456	2.41635	-3.96658	0.62801	-4.13972	11.0028
	0.79054	-4.34185		-4.06565	5.21768	-3.93356	2.40644	-3.95557	0.62392	-4.12871	10.7223
	0.82545	-4.21668		-4.05464	5.08873	-3.92255	2.39851	-3.94456	0.62017	-4.1177	10.4494
	0.86036	-4.08873		-4.04363	4.96583	-3.91154	2.39234	-3.93356	0.61674	-4.10669	10.1854
	0.89527	-3.97591		-4.03262	4.84916	-3.90053	2.38777	-3.92255	0.61366	-4.09569	9.93096
	0.93018	-3.89158		-4.02162	4.739	-3.88953	2.38494	-3.91154	0.61096	-4.08468	9.68602
	0.96509	-3.84078		-4.01061	4.63513	-3.87852	2.38402	-3.90053	0.60871	-4.07367	9.45049
	1	-3.82377		-3.9996	4.53708	-3.86751	2.38458	-3.88953	0.60705	-4.06266	9.22481
	0	--		-3.98859	4.44471	-3.8565	2.38618	-3.87852	0.60611	-4.05165	9.00926
	0	-3.80872		-3.97759	4.35785	-3.8455	2.38873	-3.86751	0.60597	-4.04064	8.80406
	0.03772	-3.80695		-3.96658	4.27645	-3.83449	2.39211	-3.8565	0.60669	-4.02964	8.60937
	0.07545	-3.80693		-3.95557	4.20078	-3.82348	2.39625	-3.8455	0.60838	-4.01863	8.42555
	0.11317	-3.81101		-3.94456	4.13058	-3.81247	2.40119	-3.83449	0.61118	-4.00762	8.25311
	0.15089	-3.81482		-3.93356	4.06531	-3.80147	2.4071	-3.82348	0.61522	-3.99661	8.09177
	0.1858	-3.82252		-3.92255	4.00456	-3.79046	2.41405	-3.81247	0.62066	-3.9856	7.94075
	0.22071	-3.85177		-3.91154	3.94792	-3.77945	2.42187	-3.80147	0.62773	-3.97459	7.79986
	0.25563	-3.91572		-3.90053	3.89517	-3.76844	2.43041	-3.79046	0.63655	-3.96359	7.66887
	0.29054	-4.02051		-3.88953	3.84659	-3.75744	2.43963	-3.77945	0.64722	-3.95258	7.54747
	0.32545	-4.15564		-3.87852	3.80245	-3.74643	2.44964	-3.76844	0.65983	-3.94157	7.43562
	0.36036	-4.29926		-3.86751	3.76208	-3.73542	2.4605	-3.75744	0.67453	-3.93056	7.33383
	0.39527	-4.37235		-3.8565	3.72475	-3.72441	2.47198	-3.74643	0.69143	-3.91955	7.24169
	0.43018	-4.40305		-3.8455	3.69031	-3.71341	2.48384	-3.73542	0.71067	-3.90854	7.15829
	0.46509	-4.43581		-3.83449	3.65864	-3.7024	2.49606	-3.72441	0.73236	-3.89754	7.08292
	0.5	-4.46781		-3.82348	3.62964	-3.69139	2.50862	-3.71341	0.75656	-3.88653	7.01494
	0.53772	-4.47543		-3.81247	3.60337	-3.68038	2.5215	-3.7024	0.78337	-3.87552	6.95398
	0.57545	-4.50204		-3.80147	3.58004	-3.66938	2.53468	-3.69139	0.81286	-3.86451	6.89998
	0.61317	-4.52713		-3.79046	3.55979	-3.65837	2.54814	-3.68038	0.84509	-3.8535	6.85379
	0.65089	-4.53538		-3.77945	3.54249	-3.64736	2.56183	-3.66938	0.88011	-3.84249	6.81511
	0.6858	-4.50786		-3.76844	3.52803	-3.63635	2.57573	-3.65837	0.91793	-3.83149	6.78256
	0.72071	-4.46669		-3.75744	3.51648	-3.62535	2.58978	-3.64736	0.95855	-3.82048	6.7556
	0.75563	-4.39526		-3.74643	3.50803	-3.61434	2.60394	-3.63635	1.00197	-3.80947	6.73414
	0.79054	-4.28767		-3.73542	3.50294	-3.60333	2.61813	-3.62535	1.04814	-3.79846	6.71806
	0.82545	-4.15912		-3.72441	3.50096	-3.59232	2.6323	-3.61434	1.09698	-3.78745	6.70786
	0.86036	-4.03167		-3.71341	3.50188	-3.58132	2.64649	-3.60333	1.14842	-3.77644	6.70377
	0.89527	-3.92671		-3.7024	3.50581	-3.57031	2.66085	-3.59232	1.20235	-3.76543	6.70582
	0.93018	-3.85678		-3.69139	3.51287	-3.5593	2.67539	-3.58132	1.25864	-3.75443	6.71403
	0.96509	-3.81993		-3.68038	3.52318	-3.54829	2.69028	-3.57031	1.31717	-3.74342	6.72821
	1	-3.80872		-3.66938	3.53687	-3.53729	2.70528	-3.5593	1.37777	-3.73241	6.74875
	0	--		-3.65837	3.55407	-3.52628	2.71978	-3.54829	1.44027	-3.7214	6.77578
	0	-3.41658		-3.64736	3.57489	-3.51527	2.73352	-3.53729	1.50444	-3.71039	6.80942
	0.03772	-3.41144		-3.63635	3.59945	-3.50426	2.74652	-3.52628	1.57	-3.69938	6.84953
	0.07545	-3.3947		-3.62535	3.62788	-3.49325	2.75878	-3.51527	1.63667	-3.68838	6.89571
	0.11317	-3.37263		-3.61434	3.66027	-3.48225	2.77005	-3.50426	1.70423	-3.67737	6.94811
	0.15089	-3.36284		-3.60333	3.69673	-3.47124	2.78007	-3.49325	1.77243	-3.66636	7.00689
	0.1858	-3.35965		-3.59232	3.73734	-3.46023	2.78874	-3.48225	1.84096	-3.65535	7.07218
	0.22071	-3.35739		-3.58132	3.78231	-3.44922	2.79595	-3.47124	1.90952	-3.64434	7.14413
	0.25563	-3.37146		-3.57031	3.83199	-3.43822	2.80161	-3.46023	1.9778	-3.63333	7.22285
	0.29054	-3.42134		-3.5593	3.88661	-3.42721	2.80577	-3.44922	2.04553	-3.62233	7.30841
	0.32545	-3.50619		-3.54829	3.94644	-3.4162	2.80835	-3.43822	2.11242	-3.61132	7.40089
	0.36036	-3.59481		-3.53729	4.01135	-3.40519	2.80942	-3.42721	2.17822	-3.60031	7.5003
	0.39527	-3.66981		-3.52628	4.0808	-3.39419	2.80904	-3.4162	2.24266	-3.5893	7.60663
	0.43018	-3.72478		-3.51527	4.15458	-3.38318	2.8072	-3.40519	2.30556	-3.57829	7.71986
	0.46509	-3.75765		-3.50426	4.23279	-3.37217	2.80405	-3.39419	2.36674	-3.56728	7.8399
	0.5	-3.76853		-3.49325	4.31551	-3.36116	2.79944	-3.38318	2.42628	-3.55628	7.96691
	0.53772	-3.77332		-3.48225	4.40255	-3.35016	2.79329	-3.37217	2.48441	-3.54527	8.10132
	0.57545	-3.78216		-3.47124	4.49374	-3.33915	2.78567	-3.36116	2.54075	-3.53426	8.24319
	0.61317	-3.78663		-3.46023	4.58904	-3.32814	2.77662	-3.35016	2.5948	-3.52325	8.39315
	0.65089	-3.78674		-3.44922	4.68835	-3.31713	2.76598	-3.33915	2.64636	-3.51224	8.55037
	0.6858	-3.77528		-3.43822	4.79158	-3.30613	2.75359	-3.32814	2.69527	-3.50123	8.7131
	0.72071	-3.74004		-3.42721	4.8988	-3.29512	2.73954	-3.31713	2.74124	-3.49022	8.88125
	0.75563	-3.67982		-3.4162	5.00991	-3.28411	2.72389	-3.30613	2.78401	-3.47922	9.05476
	0.79054	-3.59631		-3.40519	5.12489	-3.2731	2.70691	-3.29512	2.82363	-3.46821	9.23296
	0.82545	-3.49783		-3.39419	5.24373	-3.2621	2.68881	-3.28411	2.86016	-3.4572	9.41517
	0.86036	-3.40972		-3.38318	5.36654	-3.25109	2.66947	-3.2731	2.89363	-3.44619	9.60099
	0.89527	-3.3824		-3.37217	5.49365	-3.24008	2.64882	-3.2621	2.92412	-3.43518	9.79003
	0.93018	-3.39342		-3.36116	5.62468	-3.22907	2.62729	-3.25109	2.95144	-3.42417	9.98189
	0.96509	-3.40959		-3.35016	5.75903	-3.21807	2.60496	-3.24008	2.97534	-3.41317	10.1762
	1	-3.41658		-3.33915	5.89645	-3.20706	2.5817	-3.22907	2.99605	-3.40216	10.3728
	0	--		-3.32814	6.03674	-3.19605	2.55764	-3.21807	3.0136	-3.39115	10.5718
	0	-3.22531		-3.31713	6.17945	-3.18504	2.53294	-3.20706	3.02796	-3.38014	10.773
	0.03772	-3.22675		-3.30613	6.3241	-3.17404	2.50769	-3.19605	3.03926	-3.36913	10.9763
	0.07545	-3.22931		-3.29512	6.47057	-3.16303	2.48174	-3.18504	3.04768	-3.35812	11.1823
	0.11317	-3.22153		-3.28411	6.61866	-3.15202	2.45512	-3.17404	3.05327	-3.34712	11.3909
	0.15089	-3.203		-3.2731	6.76831	-3.14101	2.42789	-3.16303	3.05592	-3.33611	11.6013
	0.1858	-3.20615		-3.2621	6.91948	-3.13001	2.40008	-3.15202	3.05557	-3.3251	11.8124
	0.22071	-3.2236		-3.25109	7.07136	-3.119	2.3718	-3.14101	3.05225	-3.31409	12.0235
	0.25563	-3.26888		-3.24008	7.22311	-3.10799	2.34308	-3.13001	3.046	-3.30308	12.2344
	0.29054	-3.331		-3.22907	7.37481	-3.09698	2.31391	-3.119	3.037	-3.29207	12.4446
	0.32545	-3.3904		-3.21807	7.52603	-3.08598	2.28441	-3.10799	3.0253	-3.28107	12.6534
	0.36036	-3.44986		-3.20706	7.67601	-3.07497	2.25458	-3.09698	3.01085	-3.27006	12.8607
	0.39527	-3.50213		-3.19605	7.82443	-3.06396	2.22436	-3.08598	2.99384	-3.25905	13.066
	0.43018	-3.54088		-3.18504	7.97103	-3.05295	2.19381	-3.07497	2.9743	-3.24804	13.2702
	0.46509	-3.56417		-3.17404	8.11533	-3.04195	2.16304	-3.06396	2.95214	-3.23703	13.473
	0.5	-3.57188		-3.16303	8.25638	-3.03094	2.13223	-3.05295	2.9275	-3.22602	13.6723
	0.53772	-3.56611		-3.15202	8.39352	-3.01993	2.10129	-3.04195	2.90049	-3.21501	13.8676
	0.57545	-3.56619		-3.14101	8.52622	-3.00892	2.07011	-3.03094	2.87131	-3.20401	14.0596
	0.61317	-3.5974		-3.13001	8.65399	-2.99792	2.03881	-3.01993	2.8399	-3.193	14.2479
	0.65089	-3.61873		-3.119	8.77666	-2.98691	2.00732	-3.00892	2.80626	-3.18199	14.4317
	0.6858	-3.60222		-3.10799	8.89376	-2.9759	1.97568	-2.99792	2.7706	-3.17098	14.6106
	0.72071	-3.55558		-3.09698	9.00474	-2.96489	1.94395	-2.98691	2.73291	-3.15997	14.7846
	0.75563	-3.4864		-3.08598	9.10969	-2.95389	1.91213	-2.9759	2.69334	-3.14896	14.9527
	0.79054	-3.40801		-3.07497	9.20806	-2.94288	1.88025	-2.96489	2.65203	-3.13796	15.1134
	0.82545	-3.35612		-3.06396	9.29917	-2.93187	1.84838	-2.95389	2.60894	-3.12695	15.2663
	0.86036	-3.32727		-3.05295	9.3831	-2.92086	1.81646	-2.94288	2.56421	-3.11594	15.4107
	0.89527	-3.27685		-3.04195	9.45991	-2.90986	1.78453	-2.93187	2.518	-3.10493	15.546
	0.93018	-3.23889		-3.03094	9.5299	-2.89885	1.75276	-2.92086	2.47021	-3.09392	15.6724
	0.96509	-3.22675		-3.01993	9.5924	-2.88784	1.72128	-2.90986	2.42099	-3.08291	15.7891
	1	-3.22531		-3.00892	9.64719	-2.87683	1.69024	-2.89885	2.37064	-3.07191	15.8962
	0	--		-2.99792	9.69492	-2.86583	1.65979	-2.88784	2.3194	-3.0609	15.9932
	0	-3.05312		-2.98691	9.73519	-2.85482	1.62989	-2.87683	2.26763	-3.04989	16.0791
	0.03772	-3.06868		-2.9759	9.76782	-2.84381	1.60048	-2.86583	2.21542	-3.03888	16.1537
	0.07545	-3.09192		-2.96489	9.79302	-2.8328	1.57166	-2.85482	2.16269	-3.02787	16.2169
	0.11317	-3.11374		-2.95389	9.81064	-2.8218	1.54355	-2.84381	2.10952	-3.01686	16.2688
	0.15089	-3.14509		-2.94288	9.82101	-2.81079	1.51625	-2.8328	2.0561	-3.00586	16.3104
	0.1858	-3.14223		-2.93187	9.8245	-2.79978	1.4898	-2.8218	2.00271	-2.99485	16.3409
	0.22071	-3.13176		-2.92086	9.82045	-2.78877	1.46432	-2.81079	1.9495	-2.98384	16.3597
	0.25563	-3.13347		-2.90986	9.80891	-2.77777	1.43989	-2.79978	1.89667	-2.97283	16.3677
	0.29054	-3.18365		-2.89885	9.79046	-2.76676	1.41662	-2.78877	1.84445	-2.96182	16.365
	0.32545	-3.24226		-2.88784	9.76576	-2.75575	1.39464	-2.77777	1.79307	-2.95081	16.3511
	0.36036	-3.2904		-2.87683	9.73541	-2.74474	1.37404	-2.76676	1.7428	-2.93981	16.3262
	0.39527	-3.32901		-2.86583	9.69979	-2.73374	1.35495	-2.75575	1.69389	-2.9288	16.2903
	0.43018	-3.35742		-2.85482	9.65886	-2.72273	1.33744	-2.74474	1.64662	-2.91779	16.2442
	0.46509	-3.37369		-2.84381	9.61243	-2.71172	1.32154	-2.73374	1.60127	-2.90678	16.1884
	0.5	-3.37862		-2.8328	9.56081	-2.70071	1.3073	-2.72273	1.55805	-2.89577	16.1223
	0.53772	-3.3974		-2.8218	9.50453	-2.6897	1.29473	-2.71172	1.5172	-2.88476	16.0462
	0.57545	-3.42338		-2.81079	9.44369	-2.6787	1.28386	-2.70071	1.47893	-2.87375	15.9607
	0.61317	-3.41797		-2.79978	9.37842	-2.66769	1.27475	-2.6897	1.44347	-2.86275	15.8675
	0.65089	-3.40828		-2.78877	9.30898	-2.65668	1.26739	-2.6787	1.41105	-2.85174	15.7674
	0.6858	-3.40482		-2.77777	9.23567	-2.64567	1.26173	-2.66769	1.38193	-2.84073	15.6604
	0.72071	-3.39315		-2.76676	9.15892	-2.63467	1.25777	-2.65668	1.35638	-2.82972	15.5467
	0.75563	-3.37307		-2.75575	9.07916	-2.62366	1.25548	-2.64567	1.33463	-2.81871	15.4262
	0.79054	-3.34354		-2.74474	8.997	-2.61265	1.25485	-2.63467	1.31697	-2.8077	15.2997
	0.82545	-3.28001		-2.73374	8.91344	-2.60164	1.25587	-2.62366	1.30368	-2.7967	15.168
	0.86036	-3.18607		-2.72273	8.82867	-2.59064	1.25847	-2.61265	1.29506	-2.78569	15.0315
	0.89527	-3.0889		-2.71172	8.74227	-2.57963	1.26258	-2.60164	1.29144	-2.77468	14.8905
	0.93018	-3.04585		-2.70071	8.65439	-2.56862	1.26813	-2.59064	1.29307	-2.76367	14.7455
	0.96509	-3.05135		-2.6897	8.5648	-2.55761	1.275	-2.57963	1.30024	-2.75266	14.5973
	1	-3.05312		-2.6787	8.47324	-2.54661	1.28304	-2.56862	1.31321	-2.74165	14.4465
	0	--		-2.66769	8.38002	-2.5356	1.29218	-2.55761	1.33222	-2.73065	14.294
	0	-2.97121		-2.65668	8.28531	-2.52459	1.30227	-2.54661	1.35752	-2.71964	14.1406
	0.03772	-2.98751		-2.64567	8.18903	-2.51358	1.31319	-2.5356	1.38938	-2.70863	13.9876
	0.07545	-3.03293		-2.63467	8.09134	-2.50258	1.32479	-2.52459	1.42804	-2.69762	13.8357
	0.11317	-3.08308		-2.62366	7.99257	-2.49157	1.33703	-2.51358	1.47374	-2.68661	13.6854
	0.15089	-3.09491		-2.61265	7.8931	-2.48056	1.34995	-2.50258	1.5267	-2.6756	13.5368
	0.1858	-3.09374		-2.60164	7.79367	-2.46955	1.36336	-2.49157	1.58717	-2.6646	13.3893
	0.22071	-3.09889		-2.59064	7.6945	-2.45855	1.37709	-2.48056	1.65545	-2.65359	13.2432
	0.25563	-3.10607		-2.57963	7.5956	-2.44754	1.39102	-2.46955	1.73164	-2.64258	13.0987
	0.29054	-3.11178		-2.56862	7.4976	-2.43653	1.4049	-2.45855	1.81577	-2.63157	12.9562
	0.32545	-3.1467		-2.55761	7.40037	-2.42552	1.41861	-2.44754	1.90788	-2.62056	12.8159
	0.36036	-3.17658		-2.54661	7.30355	-2.41452	1.43202	-2.43653	2.00791	-2.60955	12.6779
	0.39527	-3.21317		-2.5356	7.20761	-2.40351	1.44502	-2.42552	2.11577	-2.59854	12.5432
	0.43018	-3.25522		-2.52459	7.11261	-2.3925	1.45748	-2.41452	2.23133	-2.58754	12.4128
	0.46509	-3.28904		-2.51358	7.01841	-2.38149	1.46933	-2.40351	2.3544	-2.57653	12.2878
	0.5	-3.30205		-2.50258	6.9253	-2.37049	1.48096	-2.3925	2.48469	-2.56552	12.1687
	0.53772	-3.28395		-2.49157	6.83373	-2.35948	1.49229	-2.38149	2.62185	-2.55451	12.0557
	0.57545	-3.2495		-2.48056	6.74451	-2.34847	1.50266	-2.37049	2.76556	-2.5435	11.9494
	0.61317	-3.22547		-2.46955	6.65774	-2.33746	1.51198	-2.35948	2.91529	-2.53249	11.8503
	0.65089	-3.22068		-2.45855	6.57348	-2.32646	1.52027	-2.34847	3.07033	-2.52149	11.7586
	0.6858	-3.21059		-2.44754	6.49198	-2.31545	1.52749	-2.33746	3.22996	-2.51048	11.6746
	0.72071	-3.19494		-2.43653	6.41312	-2.30444	1.5335	-2.32646	3.39348	-2.49947	11.5986
	0.75563	-3.18207		-2.42552	6.3371	-2.29343	1.53815	-2.31545	3.56005	-2.48846	11.5305
	0.79054	-3.16215		-2.41452	6.26409	-2.28243	1.54141	-2.30444	3.72868	-2.47745	11.4708
	0.82545	-3.12993		-2.40351	6.19424	-2.27142	1.54326	-2.29343	3.89834	-2.46644	11.4207
	0.86036	-3.08588		-2.3925	6.12768	-2.26041	1.54362	-2.28243	4.06796	-2.45544	11.3811
	0.89527	-3.04699		-2.38149	6.06451	-2.2494	1.54267	-2.27142	4.23646	-2.44443	11.352
	0.93018	-3.00955		-2.37049	6.00581	-2.2384	1.54047	-2.26041	4.40263	-2.43342	11.3336
	0.96509	-2.97644		-2.35948	5.95159	-2.22739	1.53691	-2.2494	4.56533	-2.42241	11.3257
	1	-2.97121		-2.34847	5.90077	-2.21638	1.53186	-2.2384	4.72335	-2.4114	11.3283
	0	--		-2.33746	5.85329	-2.20537	1.52516	-2.22739	4.87545	-2.40039	11.3414
	0	-2.92762		-2.32646	5.80947	-2.19437	1.51681	-2.21638	5.02038	-2.38939	11.3649
	0.03772	-2.91788		-2.31545	5.76957	-2.18336	1.50682	-2.20537	5.15695	-2.37838	11.3986
	0.07545	-2.9068		-2.30444	5.73298	-2.17235	1.49524	-2.19437	5.28401	-2.36737	11.4423
	0.11317	-2.90501		-2.29343	5.699	-2.16134	1.4821	-2.18336	5.40046	-2.35636	11.4964
	0.15089	-2.90517		-2.28243	5.66758	-2.15034	1.46748	-2.17235	5.50528	-2.34535	11.561
	0.1858	-2.9234		-2.27142	5.63862	-2.13933	1.45147	-2.16134	5.59752	-2.33434	11.6348
	0.22071	-2.97747		-2.26041	5.61156	-2.12832	1.43419	-2.15034	5.67635	-2.32333	11.7159
	0.25563	-3.05187		-2.2494	5.58634	-2.11731	1.41583	-2.13933	5.74125	-2.31233	11.8036
	0.29054	-3.08596		-2.2384	5.56273	-2.10631	1.39665	-2.12832	5.79225	-2.30132	11.8976
	0.32545	-3.06969		-2.22739	5.54017	-2.0953	1.37683	-2.11731	5.82963	-2.29031	11.9963
	0.36036	-3.06202		-2.21638	5.51803	-2.08429	1.35649	-2.10631	5.85338	-2.2793	12.098
	0.39527	-3.06188		-2.20537	5.49552	-2.07328	1.33585	-2.0953	5.86328	-2.26829	12.2009
	0.43018	-3.05791		-2.19437	5.47217	-2.06228	1.31506	-2.08429	5.85914	-2.25728	12.3041
	0.46509	-3.04904		-2.18336	5.44757	-2.05127	1.2943	-2.07328	5.84156	-2.24628	12.406
	0.5	-3.04433		-2.17235	5.42128	-2.04026	1.27383	-2.06228	5.80987	-2.23527	12.5042
	0.53772	-3.05184		-2.16134	5.3929	-2.02925	1.25382	-2.05127	5.76346	-2.22426	12.5984
	0.57545	-3.07124		-2.15034	5.36204	-2.01825	1.23451	-2.04026	5.70299	-2.21325	12.6871
	0.61317	-3.08408		-2.13933	5.32839	-2.00724	1.21613	-2.02925	5.62902	-2.20224	12.7677
	0.65089	-3.07584		-2.12832	5.29177	-1.99623	1.19911	-2.01825	5.54183	-2.19123	12.8385
	0.6858	-3.07891		-2.11731	5.25215	-1.98522	1.18378	-2.00724	5.44166	-2.18023	12.8974
	0.72071	-3.05227		-2.10631	5.2096	-1.97422	1.17039	-1.99623	5.32944	-2.16922	12.943
	0.75563	-3.00833		-2.0953	5.16414	-1.96321	1.15923	-1.98522	5.20603	-2.15821	12.974
	0.79054	-2.98748		-2.08429	5.1154	-1.9522	1.15067	-1.97422	5.0725	-2.1472	12.9891
	0.82545	-2.9861		-2.07328	5.06346	-1.94119	1.14508	-1.96321	4.92996	-2.13619	12.9876
	0.86036	-2.99314		-2.06228	5.00797	-1.93019	1.14286	-1.9522	4.77961	-2.12518	12.9695
	0.89527	-2.98699		-2.05127	4.9487	-1.91918	1.14445	-1.94119	4.62273	-2.11418	12.9347
	0.93018	-2.94618		-2.04026	4.88565	-1.90817	1.15024	-1.93019	4.46062	-2.10317	12.883
	0.96509	-2.92931		-2.02925	4.81866	-1.89716	1.16054	-1.91918	4.29464	-2.09216	12.8148
	1	-2.92762		-2.01825	4.74767	-1.88615	1.17569	-1.90817	4.12608	-2.08115	12.7304
	0	--		-2.00724	4.67265	-1.87515	1.19603	-1.89716	3.95616	-2.07014	12.6305
	0	-2.83943		-1.99623	4.5942	-1.86414	1.22192	-1.88615	3.78612	-2.05913	12.5138
	0.03772	-2.85009		-1.98522	4.51268	-1.85313	1.25367	-1.87515	3.61716	-2.04813	12.3792
	0.07545	-2.87252		-1.97422	4.42795	-1.84212	1.29158	-1.86414	3.45043	-2.03712	12.2281
	0.11317	-2.89241		-1.96321	4.34015	-1.83112	1.33592	-1.85313	3.28701	-2.02611	12.0614
	0.15089	-2.90073		-1.9522	4.24967	-1.82011	1.38694	-1.84212	3.12787	-2.0151	11.879
	0.1858	-2.91075		-1.94119	4.1569	-1.8091	1.44485	-1.83112	2.97394	-2.00409	11.6812
	0.22071	-2.93271		-1.93019	4.06254	-1.79809	1.50981	-1.82011	2.82603	-1.99308	11.4695
	0.25563	-2.94585		-1.91918	3.9678	-1.78709	1.58197	-1.8091	2.68484	-1.98207	11.2451
	0.29054	-2.95173		-1.90817	3.87341	-1.77608	1.66139	-1.79809	2.55101	-1.97107	11.0105
	0.32545	-2.96656		-1.89716	3.77912	-1.76507	1.74813	-1.78709	2.42503	-1.96006	10.7675
	0.36036	-2.98743		-1.88615	3.68491	-1.75406	1.84217	-1.77608	2.30732	-1.94905	10.5172
	0.39527	-2.996		-1.87515	3.59126	-1.74306	1.94345	-1.76507	2.19817	-1.93804	10.2617
	0.43018	-2.99238		-1.86414	3.49868	-1.73205	2.05184	-1.75406	2.0978	-1.92703	10.003
	0.46509	-2.9871		-1.85313	3.40765	-1.72104	2.16718	-1.74306	2.00629	-1.91602	9.74317
	0.5	-2.98509		-1.84212	3.31866	-1.71003	2.28924	-1.73205	1.92367	-1.90502	9.48527
	0.53772	-2.99712		-1.83112	3.23217	-1.69903	2.41775	-1.72104	1.84985	-1.89401	9.23166
	0.57545	-3.02163		-1.82011	3.14865	-1.68802	2.55241	-1.71003	1.78468	-1.883	8.98413
	0.61317	-3.0434		-1.8091	3.06851	-1.67701	2.69281	-1.69903	1.72791	-1.87199	8.74442
	0.65089	-3.0603		-1.79809	2.99217	-1.666	2.83849	-1.68802	1.67927	-1.86098	8.51387
	0.6858	-3.03763		-1.78709	2.92003	-1.655	2.98897	-1.67701	1.63837	-1.84997	8.29433
	0.72071	-3.00327		-1.77608	2.85241	-1.64399	3.14373	-1.666	1.60479	-1.83897	8.0875
	0.75563	-2.96433		-1.76507	2.78968	-1.63298	3.30218	-1.655	1.57806	-1.82796	7.89499
	0.79054	-2.9176		-1.75406	2.73209	-1.62197	3.46374	-1.64399	1.55769	-1.81695	7.71821
	0.82545	-2.88501		-1.74306	2.67993	-1.61097	3.62776	-1.63298	1.54315	-1.80594	7.55846
	0.86036	-2.87415		-1.73205	2.63342	-1.59996	3.79358	-1.62197	1.53389	-1.79493	7.41685
	0.89527	-2.88008		-1.72104	2.59274	-1.58895	3.96052	-1.61097	1.52934	-1.78392	7.29429
	0.93018	-2.88337		-1.71003	2.55805	-1.57794	4.12788	-1.59996	1.52894	-1.77292	7.19156
	0.96509	-2.85608		-1.69903	2.52976	-1.56694	4.29496	-1.58895	1.53212	-1.76191	7.10923
	1	-2.83943		-1.68802	2.50849	-1.55593	4.46105	-1.57794	1.53832	-1.7509	7.04768
	0	--		-1.67701	2.49404	-1.54492	4.62559	-1.56694	1.547	-1.73989	7.00714
	0	-2.7256		-1.666	2.48591	-1.53391	4.78837	-1.55593	1.55762	-1.72888	6.98757
	0.03772	-2.71763		-1.655	2.48412	-1.52291	4.94871	-1.54492	1.56976	-1.71787	6.98886
	0.07545	-2.70016		-1.64399	2.48864	-1.5119	5.10579	-1.53391	1.58311	-1.70686	7.0107
	0.11317	-2.68331		-1.63298	2.49945	-1.50089	5.25944	-1.52291	1.59724	-1.69586	7.05257
	0.15089	-2.67564		-1.62197	2.5165	-1.48988	5.40887	-1.5119	1.6117	-1.68485	7.11385
	0.1858	-2.70122		-1.61097	2.53972	-1.47888	5.55316	-1.50089	1.6263	-1.67384	7.19433
	0.22071	-2.73605		-1.59996	2.56903	-1.46787	5.69171	-1.48988	1.64066	-1.66283	7.29339
	0.25563	-2.76084		-1.58895	2.60436	-1.45686	5.82436	-1.47888	1.65435	-1.65182	7.40945
	0.29054	-2.77589		-1.57794	2.6456	-1.44585	5.95079	-1.46787	1.66714	-1.64081	7.54115
	0.32545	-2.78389		-1.56694	2.69266	-1.43485	6.07063	-1.45686	1.67889	-1.62981	7.68728
	0.36036	-2.78408		-1.55593	2.74543	-1.42384	6.18315	-1.44585	1.68949	-1.6188	7.84657
	0.39527	-2.77749		-1.54492	2.8039	-1.41283	6.28736	-1.43485	1.69873	-1.60779	8.01773
	0.43018	-2.76781		-1.53391	2.86812	-1.40182	6.38335	-1.42384	1.7064	-1.59678	8.19942
	0.46509	-2.75942		-1.52291	2.93799	-1.39082	6.47092	-1.41283	1.71227	-1.58577	8.39028
	0.5	-2.7561		-1.5119	3.01331	-1.37981	6.54974	-1.40182	1.7164	-1.57476	8.58898
	0.53772	-2.7644		-1.50089	3.09413	-1.3688	6.62029	-1.39082	1.71883	-1.56376	8.79415
	0.57545	-2.78884		-1.48988	3.18028	-1.35779	6.68263	-1.37981	1.71959	-1.55275	9.00477
	0.61317	-2.8213		-1.47888	3.27156	-1.34679	6.73638	-1.3688	1.71888	-1.54174	9.22038
	0.65089	-2.8376		-1.46787	3.36787	-1.33578	6.78144	-1.35779	1.71686	-1.53073	9.44005
	0.6858	-2.83728		-1.45686	3.46924	-1.32477	6.81822	-1.34679	1.71361	-1.51972	9.66229
	0.72071	-2.83597		-1.44585	3.57559	-1.31376	6.84722	-1.33578	1.70928	-1.50871	9.88626
	0.75563	-2.83363		-1.43485	3.68692	-1.30276	6.86894	-1.32477	1.70414	-1.49771	10.1106
	0.79054	-2.83189		-1.42384	3.80298	-1.29175	6.88341	-1.31376	1.69849	-1.4867	10.3341
	0.82545	-2.83319		-1.41283	3.9234	-1.28074	6.89036	-1.30276	1.69261	-1.47569	10.556
	0.86036	-2.83613		-1.40182	4.04815	-1.26973	6.89013	-1.29175	1.6867	-1.46468	10.7759
	0.89527	-2.83102		-1.39082	4.17713	-1.25873	6.88292	-1.28074	1.68088	-1.45367	10.9931
	0.93018	-2.80381		-1.37981	4.31018	-1.24772	6.86919	-1.26973	1.67543	-1.44266	11.2066
	0.96509	-2.75575		-1.3688	4.4473	-1.23671	6.84942	-1.25873	1.67054	-1.43165	11.4158
	1	-2.7256		-1.35779	4.58856	-1.2257	6.82401	-1.24772	1.66649	-1.42065	11.6199
	0	--		-1.34679	4.73366	-1.2147	6.79397	-1.23671	1.66354	-1.40964	11.8185
	0	-2.68609		-1.33578	4.8824	-1.20369	6.76016	-1.2257	1.6619	-1.39863	12.0113
	0.03772	-2.68119		-1.32477	5.03482	-1.19268	6.72285	-1.2147	1.66188	-1.38762	12.198
	0.07545	-2.67039		-1.31376	5.19065	-1.18167	6.68274	-1.20369	1.66375	-1.37661	12.3794
	0.11317	-2.66212		-1.30276	5.34962	-1.17067	6.64021	-1.19268	1.66769	-1.3656	12.5554
	0.15089	-2.66027		-1.29175	5.51157	-1.15966	6.59632	-1.18167	1.67389	-1.3546	12.7258
	0.1858	-2.65031		-1.28074	5.67612	-1.14865	6.55205	-1.17067	1.68249	-1.34359	12.8906
	0.22071	-2.64413		-1.26973	5.84305	-1.13764	6.50702	-1.15966	1.69364	-1.33258	13.0502
	0.25563	-2.63828		-1.25873	6.01206	-1.12664	6.4617	-1.14865	1.7075	-1.32157	13.206
	0.29054	-2.63131		-1.24772	6.18285	-1.11563	6.41704	-1.13764	1.72411	-1.31056	13.3594
	0.32545	-2.62424		-1.23671	6.35514	-1.10462	6.37308	-1.12664	1.74346	-1.29955	13.5092
	0.36036	-2.61749		-1.2257	6.52844	-1.09361	6.32972	-1.11563	1.76566	-1.28855	13.6555
	0.39527	-2.61129		-1.2147	6.70273	-1.08261	6.28739	-1.10462	1.79064	-1.27754	13.7987
	0.43018	-2.60636		-1.20369	6.87784	-1.0716	6.24646	-1.09361	1.81832	-1.26653	13.9391
	0.46509	-2.60331		-1.19268	7.05347	-1.06059	6.20708	-1.08261	1.84862	-1.25552	14.0772
	0.5	-2.60228		-1.18167	7.22934	-1.04958	6.16949	-1.0716	1.88146	-1.24451	14.2137
	0.53772	-2.61276		-1.17067	7.40471	-1.03857	6.13378	-1.06059	1.91671	-1.2335	14.349
	0.57545	-2.63289		-1.15966	7.57919	-1.02757	6.09998	-1.04958	1.95421	-1.2225	14.4839
	0.61317	-2.6468		-1.14865	7.75265	-1.01656	6.0682	-1.03857	1.99374	-1.21149	14.6194
	0.65089	-2.65099		-1.13764	7.92478	-1.00555	6.03823	-1.02757	2.0351	-1.20048	14.7557
	0.6858	-2.6511		-1.12664	8.09511	-0.99454	6.01005	-1.01656	2.07809	-1.18947	14.894
	0.72071	-2.65093		-1.11563	8.26315	-0.98354	5.98363	-1.00555	2.12244	-1.17846	15.0347
	0.75563	-2.65028		-1.10462	8.4282	-0.97253	5.95872	-0.99454	2.16792	-1.16745	15.1785
	0.79054	-2.65121		-1.09361	8.58942	-0.96152	5.93498	-0.98354	2.2143	-1.15645	15.3263
	0.82545	-2.65618		-1.08261	8.74643	-0.95051	5.91214	-0.97253	2.26123	-1.14544	15.4773
	0.86036	-2.66402		-1.0716	8.89886	-0.93951	5.88996	-0.96152	2.30834	-1.13443	15.6317
	0.89527	-2.67047		-1.06059	9.04593	-0.9285	5.86818	-0.95051	2.35531	-1.12342	15.7889
	0.93018	-2.67404		-1.04958	9.18727	-0.91749	5.84652	-0.93951	2.40186	-1.11241	15.9484
	0.96509	-2.67877		-1.03857	9.32208	-0.90648	5.82449	-0.9285	2.44784	-1.1014	16.111
	1	-2.68609		-1.02757	9.4495	-0.89548	5.80186	-0.91749	2.49292	-1.09039	16.276
	0	--		-1.01656	9.56916	-0.88447	5.77832	-0.90648	2.53669	-1.07939	16.4423
	0	-2.10347		-1.00555	9.68006	-0.87346	5.75313	-0.89548	2.57918	-1.06838	16.6092
	0.03772	-2.10592		-0.99454	9.78183	-0.86245	5.72598	-0.88447	2.62024	-1.05737	16.7766
	0.07545	-2.11498		-0.98354	9.87462	-0.85145	5.69667	-0.87346	2.65924	-1.04636	16.9443
	0.11317	-2.12551		-0.97253	9.95775	-0.84044	5.66498	-0.86245	2.69595	-1.03535	17.1109
	0.15089	-2.12926		-0.96152	10.0301	-0.82943	5.63093	-0.85145	2.73025	-1.02434	17.2755
	0.1858	-2.1319		-0.95051	10.0912	-0.81842	5.59461	-0.84044	2.76208	-1.01334	17.4371
	0.22071	-2.13993		-0.93951	10.1411	-0.80742	5.55576	-0.82943	2.79139	-1.00233	17.5948
	0.25563	-2.15484		-0.9285	10.1796	-0.79641	5.51411	-0.81842	2.81799	-0.99132	17.7474
	0.29054	-2.1848		-0.91749	10.2069	-0.7854	5.46969	-0.80742	2.84178	-0.98031	17.8936
	0.32545	-2.27525		-0.90648	10.2224	-0.77439	5.42239	-0.79641	2.8627	-0.9693	18.0321
	0.36036	-2.36666		-0.89548	10.2262	-0.76339	5.37228	-0.7854	2.88065	-0.95829	18.1617
	0.39527	-2.43194		-0.88447	10.2181	-0.75238	5.31964	-0.77439	2.89563	-0.94729	18.2817
	0.43018	-2.47615		-0.87346	10.1974	-0.74137	5.26419	-0.76339	2.90777	-0.93628	18.3903
	0.46509	-2.50328		-0.86245	10.1639	-0.73036	5.20579	-0.75238	2.91733	-0.92527	18.4862
	0.5	-2.51281		-0.85145	10.1181	-0.71936	5.14494	-0.74137	2.92421	-0.91426	18.5682
	0.53772	-2.51395		-0.84044	10.0604	-0.70835	5.08188	-0.73036	2.92845	-0.90325	18.6361
	0.57545	-2.52021		-0.82943	9.99173	-0.69734	5.01696	-0.71936	2.93022	-0.89224	18.6894
	0.61317	-2.52938		-0.81842	9.91306	-0.68633	4.95038	-0.70835	2.92942	-0.88124	18.7273
	0.65089	-2.53382		-0.80742	9.8261	-0.67533	4.88214	-0.69734	2.92635	-0.87023	18.749
	0.6858	-2.52603		-0.79641	9.73098	-0.66432	4.81263	-0.68633	2.92102	-0.85922	18.7532
	0.72071	-2.50122		-0.7854	9.62739	-0.65331	4.74233	-0.67533	2.91322	-0.84821	18.7392
	0.75563	-2.45354		-0.77439	9.51632	-0.6423	4.67178	-0.66432	2.90296	-0.8372	18.7069
	0.79054	-2.3749		-0.76339	9.39831	-0.6313	4.6015	-0.65331	2.89034	-0.82619	18.6559
	0.82545	-2.26921		-0.75238	9.27366	-0.62029	4.53205	-0.6423	2.87547	-0.81518	18.5867
	0.86036	-2.18483		-0.74137	9.1426	-0.60928	4.46398	-0.6313	2.85844	-0.80418	18.4994
	0.89527	-2.14118		-0.73036	9.00569	-0.59827	4.39789	-0.62029	2.83934	-0.79317	18.3945
	0.93018	-2.11794		-0.71936	8.86398	-0.58727	4.33432	-0.60928	2.81825	-0.78216	18.2744
	0.96509	-2.10687		-0.70835	8.71825	-0.57626	4.27383	-0.59827	2.79524	-0.77115	18.14
	1	-2.10347		-0.69734	8.56944	-0.56525	4.21698	-0.58727	2.77037	-0.76014	17.9915
	0	--		-0.68633	8.41833	-0.55424	4.16427	-0.57626	2.74369	-0.74913	17.8301
	0	-2.05117		-0.67533	8.26536	-0.54324	4.11628	-0.56525	2.71524	-0.73813	17.6561
	0.03772	-2.05691		-0.66432	8.11119	-0.53223	4.07353	-0.55424	2.68506	-0.72712	17.4688
	0.07545	-2.07		-0.65331	7.95657	-0.52122	4.03642	-0.54324	2.65322	-0.71611	17.2694
	0.11317	-2.0808		-0.6423	7.80219	-0.51021	4.00533	-0.53223	2.61977	-0.7051	17.0602
	0.15089	-2.0851		-0.6313	7.64872	-0.49921	3.98058	-0.52122	2.58469	-0.69409	16.8423
	0.1858	-2.08826		-0.62029	7.49674	-0.4882	3.96262	-0.51021	2.548	-0.68308	16.6161
	0.22071	-2.09675		-0.60928	7.34681	-0.47719	3.9518	-0.49921	2.50967	-0.67208	16.3827
	0.25563	-2.11239		-0.59827	7.1994	-0.46618	3.94819	-0.4882	2.46982	-0.66107	16.1432
	0.29054	-2.1685		-0.58727	7.05492	-0.45518	3.95221	-0.47719	2.42857	-0.65006	15.8992
	0.32545	-2.23215		-0.57626	6.9137	-0.44417	3.96444	-0.46618	2.3858	-0.63905	15.652
	0.36036	-2.28815		-0.56525	6.77603	-0.43316	3.98516	-0.45518	2.34179	-0.62804	15.4032
	0.39527	-2.34007		-0.55424	6.64211	-0.42215	4.01421	-0.44417	2.29706	-0.61703	15.1541
	0.43018	-2.38149		-0.54324	6.51254	-0.41115	4.05097	-0.43316	2.2519	-0.60603	14.9061
	0.46509	-2.40783		-0.53223	6.38758	-0.40014	4.09496	-0.42215	2.20628	-0.59502	14.6604
	0.5	-2.41678		-0.52122	6.26707	-0.38913	4.14585	-0.41115	2.15977	-0.58401	14.4182
	0.53772	-2.41615		-0.51021	6.15099	-0.37812	4.20327	-0.40014	2.11207	-0.573	14.1807
	0.57545	-2.41395		-0.49921	6.03904	-0.36712	4.26681	-0.38913	2.06315	-0.56199	13.9487
	0.61317	-2.41183		-0.4882	5.93115	-0.35611	4.336	-0.37812	2.01302	-0.55098	13.7233
	0.65089	-2.41109		-0.47719	5.82724	-0.3451	4.41031	-0.36712	1.96177	-0.53997	13.5051
	0.6858	-2.40132		-0.46618	5.72686	-0.33409	4.48919	-0.35611	1.90951	-0.52897	13.2949
	0.72071	-2.37261		-0.45518	5.63011	-0.32309	4.57205	-0.3451	1.85636	-0.51796	13.094
	0.75563	-2.32742		-0.44417	5.53719	-0.31208	4.65812	-0.33409	1.80246	-0.50695	12.9031
	0.79054	-2.27044		-0.43316	5.44877	-0.30107	4.74661	-0.32309	1.74797	-0.49594	12.7221
	0.82545	-2.2039		-0.42215	5.36452	-0.29006	4.83666	-0.31208	1.69304	-0.48493	12.5521
	0.86036	-2.10605		-0.41115	5.28289	-0.27906	4.92734	-0.30107	1.63784	-0.47392	12.3927
	0.89527	-2.08578		-0.40014	5.20345	-0.26805	5.01772	-0.29006	1.58255	-0.46292	12.2443
	0.93018	-2.06687		-0.38913	5.1261	-0.25704	5.1068	-0.27906	1.52733	-0.45191	12.1079
	0.96509	-2.05489		-0.37812	5.05044	-0.24603	5.19359	-0.26805	1.47232	-0.4409	11.9835
	1	-2.05117		-0.36712	4.97599	-0.23502	5.27708	-0.25704	1.41763	-0.42989	11.871
	0	--		-0.35611	4.90252	-0.22402	5.35628	-0.24603	1.36343	-0.41888	11.7699
	0	-2.015		-0.3451	4.82982	-0.21301	5.43019	-0.23502	1.30985	-0.40787	11.6792
	0.03772	-2.01987		-0.33409	4.75793	-0.202	5.49781	-0.22402	1.25703	-0.39687	11.5977
	0.07545	-2.0223		-0.32309	4.68687	-0.19099	5.55819	-0.21301	1.20509	-0.38586	11.5242
	0.11317	-2.01764		-0.31208	4.6165	-0.17999	5.61045	-0.202	1.15415	-0.37485	11.4582
	0.15089	-2.01468		-0.30107	4.54666	-0.16898	5.65372	-0.19099	1.1043	-0.36384	11.3989
	0.1858	-2.0254		-0.29006	4.4772	-0.15797	5.68722	-0.17999	1.05562	-0.35283	11.3458
	0.22071	-2.05329		-0.27906	4.40801	-0.14696	5.71101	-0.16898	1.00819	-0.34182	11.2978
	0.25563	-2.08959		-0.26805	4.33872	-0.13596	5.72503	-0.15797	0.96207	-0.33082	11.254
	0.29054	-2.11588		-0.25704	4.26896	-0.12495	5.72838	-0.14696	0.91738	-0.31981	11.2137
	0.32545	-2.13237		-0.24603	4.19862	-0.11394	5.7206	-0.13596	0.87418	-0.3088	11.1766
	0.36036	-2.14442		-0.23502	4.12758	-0.10293	5.70136	-0.12495	0.83246	-0.29779	11.1417
	0.39527	-2.15596		-0.22402	4.05573	-0.09193	5.67122	-0.11394	0.79222	-0.28678	11.1079
	0.43018	-2.16654		-0.21301	3.98297	-0.08092	5.63024	-0.10293	0.75346	-0.27577	11.0744
	0.46509	-2.17367		-0.202	3.90919	-0.06991	5.57799	-0.09193	0.7162	-0.26477	11.0402
	0.5	-2.17585		-0.19099	3.83432	-0.0589	5.51474	-0.08092	0.68044	-0.25376	11.0043
	0.53772	-2.18007		-0.17999	3.75828	-0.0479	5.43991	-0.06991	0.64612	-0.24275	10.9654
	0.57545	-2.18007		-0.16898	3.68098	-0.03689	5.35341	-0.0589	0.6132	-0.23174	10.9221
	0.61317	-2.17245		-0.15797	3.60236	-0.02588	5.25604	-0.0479	0.58162	-0.22073	10.8735
[truncated: 1,778 more rows]

## Sheet: Figure 2a
	Figure 2a
		2-theta (degree)	Intensity
		2.015	1350.2
		2.028	1306.9
		2.041	1309.7
		2.054	1302.6
		2.067	1258.3
		2.08	1245.1
		2.093	1241.3
		2.106	1228.7
		2.119	1263.4
		2.132	1266.9
		2.145	1230.9
		2.158	1215.3
		2.171	1222.5
		2.184	1238.7
		2.197	1213.8
		2.21	1186.5
		2.223	1206
		2.236	1188.4
		2.249	1140.7
		2.262	1148.2
		2.275	1127.8
		2.288	1113.6
		2.301	1148.7
		2.314	1118.9
		2.327	1137.9
		2.34	1188.9
		2.353	1159.6
		2.366	1106.4
		2.379	1111.3
		2.392	1132
		2.405	1169.2
		2.418	1171.4
		2.431	1196.7
		2.444	1217.4
		2.457	1219.2
		2.47	1253.1
		2.483	1323.1
		2.496	1385
		2.509	1476.9
		2.522	1627.2
		2.535	1751.8
		2.548	1842.6
		2.561	1960.9
		2.574	2200.3
		2.587	2203.3
		2.6	2293.8
		2.613	2416.7
		2.626	2478.8
		2.639	2606.6
		2.652	2688.1
		2.665	2688.8
		2.678	2736.7
		2.691	2651.6
		2.704	2714.1
		2.717	2551.9
		2.73	2297.5
		2.743	1930.8
		2.756	1539.9
		2.769	1291.8
		2.782	1195.8
		2.795	1026.1
		2.808	1008.2
		2.821	1011.8
		2.834	968.5
		2.847	941.3
		2.86	978.9
		2.873	973.1
		2.886	981.8
		2.899	964.6
		2.912	1001.4
		2.925	1017.2
		2.938	981.4
		2.951	1082.9
		2.964	1027.7
		2.977	1096.5
		2.99	1106.7
		3.003	1124.8
		3.016	1128.8
		3.029	1142.9
		3.042	1211.1
		3.055	1162.6
		3.068	1167.1
		3.081	1073
		3.094	1014.5
		3.107	879
		3.12	801.1
		3.133	680.9
		3.146	583.4
		3.159	504
		3.172	453.3
		3.185	407
		3.198	352.9
		3.211	305.9
		3.224	298.3
		3.237	280.8
		3.25	280.7
		3.263	286.1
		3.276	284.3
		3.289	253.5
		3.302	243.6
		3.315	266.8
		3.328	274.8
		3.341	271.1
		3.354	261.3
		3.367	271.9
		3.38	258
		3.393	239.6
		3.406	261.8
		3.419	252.2
		3.432	245.5
		3.445	249.4
		3.458	229.4
		3.471	228.2
		3.484	215.6
		3.497	212.9
		3.51	227
		3.523	212.2
		3.536	196.6
		3.549	195.4
		3.562	204
		3.575	212.4
		3.588	210.5
		3.601	195.6
		3.614	188.3
		3.627	188.8
		3.64	177
		3.653	180.5
		3.666	185.6
		3.679	184.6
		3.692	180
		3.705	172.6
		3.718	175.8
		3.731	178.7
		3.744	166.1
		3.757	165.2
		3.77	173.1
		3.783	159.7
		3.796	165.1
		3.809	148.1
		3.822	146.2
		3.835	152.2
		3.848	146.9
		3.861	157.2
		3.874	156.1
		3.887	139
		3.9	142.5
		3.913	152.9
		3.926	137.1
		3.939	126.3
		3.952	138
		3.965	141.9
		3.978	135.1
		3.991	132.7
		4.004	146
		4.017	122
		4.03	152.3
		4.043	146.8
		4.056	152.7
		4.069	138.4
		4.082	130.9
		4.095	129.8
		4.108	127.4
		4.121	135.1
		4.134	138
		4.147	138.9
		4.16	130.9
		4.173	105.1
		4.186	119.8
		4.199	132.7
		4.212	125.3
		4.225	130.7
		4.238	121.5
		4.251	137.8
		4.264	114
		4.277	123
		4.29	119.5
		4.303	138.7
		4.316	132.1
		4.329	136.3
		4.342	119.7
		4.355	105
		4.368	140.2
		4.381	137
		4.394	140.8
		4.407	120.8
		4.42	135.4
		4.433	121.7
		4.446	115.4
		4.459	133.6
		4.472	126
		4.485	125.8
		4.498	139.7
		4.511	122.6
		4.524	110.6
		4.537	114.7
		4.55	122
		4.563	122.6
		4.576	103.4
		4.589	109.2
		4.602	121.3
		4.615	122.7
		4.628	134.3
		4.641	134
		4.654	118.1
		4.667	127.1
		4.68	130.3
		4.693	125.4
		4.706	131.5
		4.719	129.6
		4.732	117.6
		4.745	123.7
		4.758	128.6
		4.771	122.3
		4.784	127.4
		4.797	141.8
		4.81	126.1
		4.823	124
		4.836	139.6
		4.849	129.2
		4.862	135.7
		4.875	124.3
		4.888	104.8
		4.901	113.2
		4.914	115.6
		4.927	124.1
		4.94	123.7
		4.953	137.4
		4.966	145.3
		4.979	143.3
		4.992	144.2
		5.005	127.8
		5.018	128
		5.031	133.6
		5.044	125.3
		5.057	128.1
		5.07	122.8
		5.083	118.2
		5.096	123.3
		5.109	139
		5.122	125.3
		5.135	131.3
		5.148	119.8
		5.161	134.2
		5.174	136.2
		5.187	138.7
		5.2	137.8
		5.213	150
		5.226	142
		5.239	141.8
		5.252	139.6
		5.265	132.2
		5.278	128.3
		5.291	134.3
		5.304	158.7
		5.317	150.6
		5.33	152.2
		5.343	130.1
		5.356	131.6
		5.369	135.8
		5.382	125.2
		5.395	152.6
		5.408	134.5
		5.421	178.4
		5.434	142.8
		5.447	165.6
		5.46	147.8
		5.473	130
		5.486	137
		5.499	142.9
		5.512	113.8
		5.525	136.1
		5.538	135.1
		5.551	140.7
		5.564	121.4
		5.577	135.7
		5.59	132.4
		5.603	134.7
		5.616	131.4
		5.629	124.8
		5.642	124
		5.655	112.8
		5.668	103.3
		5.681	109.6
		5.694	124.4
		5.707	113.8
		5.72	101.2
		5.733	109.5
		5.746	100.9
		5.759	97.2
		5.772	113.3
		5.785	99.6
		5.798	102.3
		5.811	100.5
		5.824	102.7
		5.837	104.7
		5.85	109.3
		5.863	100.4
		5.876	84.9
		5.889	95.1
		5.902	87.8
		5.915	90.3
		5.928	98.9
		5.941	103.6
		5.954	98.6
		5.967	96.3
		5.98	102.5
		5.993	98.1
		6.006	93
		6.019	89.5
		6.032	95.1
		6.045	112.3
		6.058	104.9
		6.071	101.8
		6.084	110.5
		6.097	102
		6.11	84.2
		6.123	89.2
		6.136	88.6
		6.149	78.4
		6.162	79.7
		6.175	80.7
		6.188	86.9
		6.201	87.1
		6.214	88.2
		6.227	88
		6.24	89.4
		6.253	100.3
		6.266	95.9
		6.279	81.2
		6.292	85.3
		6.305	90.3
		6.318	88.7
		6.331	102.6
		6.344	105.9
		6.357	92
		6.37	95.2
		6.383	98
		6.396	84.5
		6.409	79.5
		6.422	89.7
		6.435	86.9
		6.448	97.3
		6.461	88.5
		6.474	105.5
		6.487	88.9
		6.5	90.9
		6.513	89.9
		6.526	94.6
		6.539	74.3
		6.552	95.4
		6.565	88.7
		6.578	91.7
		6.591	90.6
		6.604	91.6
		6.617	79.2
		6.63	91.8
		6.643	77.5
		6.656	88.6
		6.669	76
		6.682	76
		6.695	75.7
		6.708	73.1
		6.721	91.7
		6.734	103.9
		6.747	100.4
		6.76	83.1
		6.773	89
		6.786	90
		6.799	67.2
		6.812	80.7
		6.825	84.9
		6.838	74.4
		6.851	76.9
		6.864	73.2
		6.877	80.5
		6.89	83.8
		6.903	78.5
		6.916	79.8
		6.929	90.7
		6.942	70.8
		6.955	65.4
		6.968	86.5
		6.981	82.3
		6.994	75.9
		7.007	79.2
		7.02	69.3
		7.033	70.2
		7.046	84.6
		7.059	76.9
		7.072	76.3
		7.085	76.2
		7.098	71.4
		7.111	70.8
		7.124	74.7
		7.137	77.5
		7.15	75.8
		7.163	81.4
		7.176	82.6
		7.189	82
		7.202	86.1
		7.215	77.2
		7.228	83.3
		7.241	89
		7.254	83.9
		7.267	72.1
		7.28	75.1
		7.293	77.5
		7.306	82.6
		7.319	72.1
		7.332	65.5
		7.345	70.9
		7.358	67.4
		7.371	68.5
		7.384	74.6
		7.397	76
		7.41	73.4
		7.423	68.4
		7.436	77.6
		7.449	77.6
		7.462	69.9
		7.475	75
		7.488	83.4
		7.501	79.3
		7.514	63.1
		7.527	70.7
		7.54	79.9
		7.553	75.8
		7.566	73.2
		7.579	71.6
		7.592	76.8
		7.605	78.5
		7.618	63.1
		7.631	69.7
		7.644	82.3
		7.657	68
		7.67	71.7
		7.683	71.3
		7.696	76.6
		7.709	79.9
		7.722	66.4
		7.735	77.5
		7.748	85.3
		7.761	86.4
		7.774	79
		7.787	79.9
		7.8	83.7
		7.813	88.6
		7.826	91.8
		7.839	68.6
		7.852	74.4
		7.865	86.2
		7.878	74.5
		7.891	79.6
		7.904	69.8
		7.917	85
		7.93	78.2
		7.943	72.8
		7.956	71.1
		7.969	72.3
		7.982	74.1
		7.995	66.9
		8.008	88.2
		8.021	77.7
		8.034	88.1
		8.047	70
		8.06	70.3
		8.073	48.3
		8.086	66.1
		8.099	78
		8.112	69.1
		8.125	70
		8.138	62.2
		8.151	76.4
		8.164	52.3
		8.177	66
		8.19	76.3
		8.203	64.1
		8.216	63.9
		8.229	64.9
		8.242	71.2
		8.255	62.3
		8.268	73.2
		8.281	70.7
		8.294	59.8
		8.307	67.2
		8.32	80.6
		8.333	70.7
		8.346	66.4
		8.359	74.8
		8.372	75.4
		8.385	73.4
		8.398	59.1
		8.411	65.6
		8.424	70.5
		8.437	58.4
		8.45	56.9
		8.463	70.3
		8.476	70
		8.489	75.7
		8.502	70.7
		8.515	72.4
		8.528	85.1
		8.541	76.8
		8.554	66.1
		8.567	61.4
		8.58	71.4
		8.593	70.5
		8.606	63.6
		8.619	66.2
		8.632	66.6
		8.645	76.6
		8.658	83.3
		8.671	70.8
		8.684	64.8
		8.697	70.3
		8.71	70.3
		8.723	64.9
		8.736	58.9
		8.749	59
		8.762	67.4
		8.775	65.3
		8.788	64.6
		8.801	67.9
		8.814	56.1
		8.827	57.9
		8.84	69
		8.853	73.2
		8.866	68.7
		8.879	59.2
		8.892	67.4
		8.905	66.8
		8.918	66.5
		8.931	72.6
		8.944	78.6
		8.957	81.8
		8.97	82
		8.983	67
		8.996	60.3
		9.009	53.7
		9.022	60.2
		9.035	55.4
		9.048	60.9
		9.061	78.2
		9.074	74.5
		9.087	67.8
		9.1	65.9
		9.113	76.2
		9.126	57.3
		9.139	63
		9.152	64.3
		9.165	52.6
		9.178	55
		9.191	72.8
		9.204	67.5
		9.217	68.7
		9.23	61.9
		9.243	66.5
		9.256	57.3
		9.269	68
		9.282	75.9
		9.295	73.8
		9.308	60.9
		9.321	60.9
		9.334	73
		9.347	56.8
		9.36	72.9
		9.373	68.7
		9.386	56.2
		9.399	66
		9.412	68
		9.425	54.2
		9.438	61.8
		9.451	60.1
		9.464	86.8
		9.477	61.5
		9.49	55.3
		9.503	60.6
		9.516	48.2
		9.529	57.9
		9.542	70.7
		9.555	54.3
		9.568	60.8
		9.581	82
		9.594	70.4
		9.607	68
		9.62	52.1
		9.633	64.7
		9.646	64.7
		9.659	68
		9.672	66.6
		9.685	59.7
		9.698	57.2
		9.711	70.8
		9.724	59.8
		9.737	65.5
		9.75	71.2
		9.763	67.6
		9.776	76.1
		9.789	71.5
		9.802	74.3
		9.815	68
		9.828	71.5
		9.841	71
		9.854	67
		9.867	69.9
		9.88	59.9
		9.893	64.3
		9.906	70.4
		9.919	71.2
		9.932	68.4
		9.945	64.2
		9.958	75.8
		9.971	69.6
		9.984	69.2
		9.997	71.9
		10.01	67
		10.023	64.9
		10.036	67.2
		10.049	67.4
		10.062	66.5
		10.075	64.6
		10.088	62.4
		10.101	63.1
		10.114	67.5
		10.127	70.9
		10.14	64.2
		10.153	65.9
		10.166	73.5
		10.179	78.2
		10.192	78.4
		10.205	74
		10.218	70.2
		10.231	73.5
		10.244	74.5
		10.257	65.1
		10.27	65.6
		10.283	67.6
		10.296	84.4
		10.309	76.8
		10.322	67.5
		10.335	74.8
		10.348	66.7
		10.361	65.7
		10.374	68.1
		10.387	75.5
		10.4	70.8
		10.413	68.6
		10.426	63.3
		10.439	66.3
		10.452	83.6
		10.465	75
		10.478	77.5
		10.491	71.9
		10.504	72.7
		10.517	60.7
		10.53	84.7
		10.543	70.2
		10.556	66.7
		10.569	76.2
		10.582	55.6
		10.595	69.7
		10.608	77.8
		10.621	86
		10.634	73.3
		10.647	78.2
		10.66	81
		10.673	80.7
		10.686	71.9
		10.699	68.3
		10.712	87.1
		10.725	106.9
		10.738	82.4
		10.751	83.9
		10.764	74.4
		10.777	72.1
		10.79	78.6
		10.803	81.8
		10.816	76.5
		10.829	71.4
		10.842	79.1
		10.855	93.4
		10.868	79.9
		10.881	73.6
		10.894	72.1
		10.907	84.8
		10.92	85.3
		10.933	80.8
		10.946	87.4
		10.959	81.7
		10.972	97.7
		10.985	78.9
		10.998	82.4
		11.011	97.4
		11.024	89.5
		11.037	92.8
		11.05	98
		11.063	101.9
		11.076	80.5
		11.089	80.6
		11.102	93.9
		11.115	94.5
		11.128	96.4
		11.141	91.2
		11.154	80
		11.167	75.3
		11.18	86.6
		11.193	89.8
		11.206	88.6
		11.219	90.9
		11.232	95.6
		11.245	96.8
		11.258	85.4
		11.271	74
		11.284	77.2
		11.297	83.7
		11.31	89.4
		11.323	86.5
		11.336	82.1
		11.349	79.9
		11.362	67.9
		11.375	67.5
		11.388	80.9
		11.401	80.7
		11.414	83
		11.427	92.9
		11.44	82.8
		11.453	70.8
		11.466	73
		11.479	76.4
		11.492	76.1
		11.505	64.6
		11.518	60.7
		11.531	72.6
		11.544	76.9
		11.557	66.2
		11.57	74.1
		11.583	80.7
		11.596	84.7
		11.609	76.9
		11.622	68.2
		11.635	70.3
		11.648	65.4
		11.661	72.1
		11.674	79.2
		11.687	81.2
		11.7	90
		11.713	79.3
		11.726	76.3
		11.739	79.8
		11.752	68.2
		11.765	80.2
		11.778	79.7
		11.791	75.1
		11.804	82.1
		11.817	90.4
		11.83	79
		11.843	64.3
		11.856	76.2
		11.869	66.2
		11.882	82.6
		11.895	86.7
		11.908	83
		11.921	72.8
		11.934	71.9
		11.947	83
		11.96	68.2
		11.973	89.5
		11.986	78
		11.999	77.2
		12.012	83.9
		12.025	76
		12.038	78
		12.051	80
		12.064	92.6
		12.077	82.4
		12.09	71.5
		12.103	87
		12.116	88.9
		12.129	75.2
		12.142	81.3
		12.155	79.3
		12.168	82.6
		12.181	92.7
		12.194	75.7
		12.207	65.2
		12.22	86.2
		12.233	81.6
		12.246	85.8
		12.259	87.8
		12.272	88.8
		12.285	79.4
		12.298	88.1
		12.311	85.5
		12.324	80.9
		12.337	85.3
		12.35	81
		12.363	77.5
		12.376	73.3
		12.389	81.4
		12.402	83.6
		12.415	83.7
		12.428	77.1
		12.441	64.4
		12.454	70.8
		12.467	62.7
		12.48	63.9
		12.493	76.4
		12.506	69.6
		12.519	61.1
		12.532	72.9
		12.545	81
		12.558	72.7
		12.571	65.8
		12.584	63.8
		12.597	63
		12.61	63.6
		12.623	70
		12.636	73.4
		12.649	66.2
		12.662	65.6
		12.675	66
		12.688	71.9
		12.701	75.2
		12.714	62.3
		12.727	54.1
		12.74	60.7
		12.753	67.9
		12.766	64.9
		12.779	65.6
		12.792	61.7
		12.805	62.7
		12.818	72.6
		12.831	71.9
		12.844	62.9
		12.857	61.9
		12.87	67.7
		12.883	57.6
		12.896	55.7
		12.909	62.6
		12.922	63.5
		12.935	55.2
		12.948	54.7
		12.961	65.7
		12.974	61.1
		12.987	58.9
		13	45.5
		13.013	48
		13.026	52
		13.039	57.7
		13.052	64.2
		13.065	55.9
		13.078	61.6
		13.091	58.5
		13.104	69.9
		13.117	70.5
		13.13	52.7
		13.143	52.5
		13.156	60
		13.169	54.4
		13.182	56.9
		13.195	54.9
		13.208	47.4
		13.221	59.1
		13.234	50.5
		13.247	56.1
		13.26	58.1
		13.273	59.9
		13.286	57
		13.299	56.6
		13.312	75.7
		13.325	61.9
		13.338	55
		13.351	67.9
		13.364	65.1
		13.377	57.2
		13.39	43.6
		13.403	54.4
		13.416	63.5
		13.429	64
		13.442	64
		13.455	56.7
		13.468	56.9
		13.481	63.2
		13.494	64
		13.507	58.8
		13.52	58
		13.533	58
		13.546	63
		13.559	52.4
		13.572	60.7
		13.585	60.6
		13.598	70.4
		13.611	59.5
		13.624	58.3
		13.637	66.7
		13.65	65.2
		13.663	64
		13.676	54.4
		13.689	58.3
		13.702	52.3
		13.715	46.9
		13.728	61.5
		13.741	65.2
		13.754	57.2
		13.767	53.3
		13.78	62.3
		13.793	72.9
		13.806	72.8
		13.819	64
		13.832	58.8
		13.845	75.2
		13.858	69.7
		13.871	75.6
		13.884	71.8
		13.897	58.1
		13.91	59.4
		13.923	64.2
		13.936	59.5
		13.949	65.7
		13.962	75.5
		13.975	62.7
		13.988	57
		14.001	73.4
		14.014	78.2
		14.027	70.6
		14.04	67.1
		14.053	67.7
		14.066	71.4
		14.079	76.3
		14.092	79.5
		14.105	72.3
		14.118	67.4
		14.131	65.6
		14.144	61.6
		14.157	63.6
		14.17	70.9
		14.183	76.7
		14.196	69.7
		14.209	57
		14.222	65.3
		14.235	71.6
		14.248	75.9
		14.261	75.6
		14.274	69.1
		14.287	66.2
		14.3	63.5
		14.313	62.3
		14.326	64.5
		14.339	70.9
		14.352	72
		14.365	57.4
		14.378	69.1
		14.391	79.6
		14.404	71.6
		14.417	62.2
		14.43	65.7
		14.443	57.4
		14.456	72.3
		14.469	53.3
		14.482	67.4
		14.495	63.5
		14.508	67.4
		14.521	69.5
		14.534	57.6
		14.547	73.5
		14.56	68.3
		14.573	72.7
		14.586	67.8
		14.599	63.4
		14.612	49.7
		14.625	74.1
		14.638	78.9
		14.651	62
		14.664	65
		14.677	73.8
		14.69	79.8
		14.703	79
		14.716	76.2
		14.729	65.7
		14.742	62.2
		14.755	73.9
		14.768	55.9
		14.781	62.1
		14.794	76.3
		14.807	73.6
		14.82	72.1
		14.833	71.1
		14.846	66.8
		14.859	51.7
		14.872	66.4
		14.885	71.6
		14.898	68
		14.911	70.2
		14.924	68.6
		14.937	81.3
		14.95	78.8
		14.963	83.8
		14.976	77
		14.989	71.8
		15.002	65.2
		15.015	77.4
		15.028	76.6
		15.041	80.3
		15.054	71.3
		15.067	68
		15.08	73.7
		15.093	74.7
		15.106	67.5
		15.119	61.4
		15.132	65.7
		15.145	72.7
		15.158	80.5
		15.171	84
		15.184	80.5
		15.197	77.4
		15.21	71.9
		15.223	66.9
		15.236	62.7
		15.249	67.6
		15.262	71.9
		15.275	71
		15.288	74.6
		15.301	76.5
		15.314	78
		15.327	83.9
		15.34	89.4
		15.353	90.5
		15.366	81.4
		15.379	75
		15.392	78.3
		15.405	82.3
		15.418	87.7
		15.431	85.4
		15.444	87.8
		15.457	87.5
		15.47	88.9
		15.483	92.8
		15.496	96.3
		15.509	82.6
		15.522	79.3
		15.535	76.1
		15.548	74.5
		15.561	82.4
		15.574	83
		15.587	68.7
		15.6	69
		15.613	89.2
		15.626	98.2
		15.639	86.3
		15.652	81.3
		15.665	98
		15.678	83.6
		15.691	82.8
		15.704	87.6
		15.717	92.9
		15.73	88.5
		15.743	88.7
		15.756	77.9
		15.769	84.4
		15.782	92.7
		15.795	91
		15.808	89.5
		15.821	78.1
		15.834	78.7
		15.847	76.3
		15.86	80.9
		15.873	91.9
		15.886	91.6
		15.899	100.3
		15.912	85.5
		15.925	97.6
		15.938	82.3
		15.951	103.9
		15.964	92.1
		15.977	95.9
		15.99	106.7
		16.003	83.8
		16.016	100.2
		16.029	90.6
		16.042	82.5
		16.055	102.4
		16.068	85.7
		16.081	107.6
		16.094	97.4
		16.107	104
		16.12	91.8
		16.133	97.8
		16.146	87.9
		16.159	90.2
		16.172	95.2
		16.185	95.2
		16.198	110.5
		16.211	103.5
		16.224	91.4
		16.237	125.2
		16.25	125.7
		16.263	103.8
		16.276	104.1
		16.289	93.3
		16.302	102.3
		16.315	105.5
		16.328	104.3
		16.341	106.8
		16.354	129.6
		16.367	105.3
		16.38	92
		16.393	103.7
		16.406	120.2
		16.419	126.6
		16.432	121.9
		16.445	115.2
		16.458	119.8
		16.471	113.7
		16.484	120.2
		16.497	121.9
		16.51	117
		16.523	125.5
		16.536	121.9
		16.549	124.4
		16.562	123.3
		16.575	110.2
		16.588	114.3
		16.601	115.4
		16.614	113.5
		16.627	123.9
		16.64	121.8
		16.653	116.3
		16.666	120
		16.679	122.3
		16.692	120.6
		16.705	115
		16.718	119.2
		16.731	122.9
		16.744	118.8
		16.757	123.6
		16.77	131.7
		16.783	121.7
		16.796	108.8
		16.809	107.5
		16.822	123.6
		16.835	133.4
		16.848	111.2
		16.861	123.6
		16.874	132.1
		16.887	122.7
		16.9	124
		16.913	129.8
		16.926	132.5
		16.939	132.7
		16.952	128
		16.965	121.8
		16.978	115.4
		16.991	132.7
		17.004	135.4
		17.017	124.5
		17.03	136.1
		17.043	124
		17.056	130.3
		17.069	137
		17.082	136.7
		17.095	137.1
		17.108	149.2
		17.121	136
		17.134	135.1
		17.147	127.5
		17.16	132.3
		17.173	136.4
		17.186	142
		17.199	143.6
		17.212	170.1
		17.225	128.4
		17.238	141.2
		17.251	149.3
		17.264	168
		17.277	165
		17.29	130.6
		17.303	148.5
		17.316	163.5
		17.329	178.3
		17.342	146.9
		17.355	176.8
		17.368	148.5
		17.381	149.7
		17.394	160.9
		17.407	165.6
		17.42	184.6
		17.433	162.5
		17.446	159.9
		17.459	187.4
		17.472	178.5
		17.485	185.2
		17.498	174.6
		17.511	158.1
		17.524	161.4
		17.537	177.3
		17.55	175.5
		17.563	194.9
		17.576	191.8
		17.589	168.6
		17.602	178.4
		17.615	174.4
		17.628	180.4
		17.641	179
		17.654	196.8
		17.667	186.9
		17.68	157
		17.693	168
		17.706	162
		17.719	152.7
		17.732	161
		17.745	157.1
		17.758	143.9
		17.771	144.5
		17.784	152.2
		17.797	161.6
		17.81	152.5
		17.823	132.6
		17.836	125
		17.849	126.7
		17.862	126.4
		17.875	132.5
		17.888	117.4
		17.901	102.1
		17.914	100.9
		17.927	107.4
		17.94	113.6
		17.953	112.3
		17.966	121.7
		17.979	119.7
		17.992	109.7
		18.005	98.8
		18.018	98.6
		18.031	108.6
		18.044	101.8
		18.057	107
		18.07	116.9
		18.083	109.4
		18.096	95.8
		18.109	107.4
		18.122	106.2
		18.135	107.9
		18.148	91
		18.161	90.6
		18.174	96.2
		18.187	95.3
		18.2	86.3
		18.213	99
		18.226	101.8
		18.239	100.1
		18.252	107.8
		18.265	97.9
		18.278	101
		18.291	84.7
		18.304	97
		18.317	89.8
		18.33	80
		18.343	92.3
		18.356	88.5
		18.369	84.7
		18.382	78.6
		18.395	84.1
		18.408	96.6
		18.421	92
		18.434	78.7
		18.447	90.2
		18.46	75.6
		18.473	92.9
		18.486	102.2
		18.499	92.5
		18.512	100.1
		18.525	100.5
		18.538	87.8
		18.551	83.4
		18.564	101.8
		18.577	88
		18.59	89
		18.603	87
		18.616	100.6
		18.629	95.2
		18.642	95
		18.655	99.7
		18.668	84.2
		18.681	91.3
		18.694	77.4
		18.707	84.1
		18.72	72.5
		18.733	85.1
		18.746	81.8
		18.759	81.9
		18.772	80.3
		18.785	89.3
		18.798	83.5
		18.811	80.4
		18.824	106
		18.837	94.3
		18.85	90.8
		18.863	94.1
		18.876	81.9
		18.889	88.7
		18.902	73.2
		18.915	73.7
		18.928	86.3
		18.941	95.8
		18.954	76.6
		18.967	73.6
		18.98	82.2
		18.993	79.5
		19.006	76.3
		19.019	74
		19.032	90
		19.045	88.7
		19.058	84.3
		19.071	79.4
		19.084	79.7
		19.097	80.8
		19.11	77.6
		19.123	85.4
		19.136	89.7
		19.149	78.4
		19.162	82.1
		19.175	92.1
		19.188	81.2
		19.201	76.3
		19.214	86.2
		19.227	80.9
		19.24	77.9
		19.253	82.6
		19.266	82.9
		19.279	91.6
		19.292	87.1
		19.305	78
		19.318	81.3
		19.331	83.3
		19.344	88.6
		19.357	79.1
		19.37	71.1
		19.383	81.7
		19.396	79.2
		19.409	80.1
		19.422	96
		19.435	86
		19.448	81.3
		19.461	79.6
		19.474	88.6
		19.487	84.3
		19.5	75.6
		19.513	93.7
		19.526	85.5
		19.539	80.9
		19.552	86
		19.565	88
		19.578	90.2
		19.591	76.2
		19.604	72.2
		19.617	83.5
		19.63	91.9
		19.643	74.8
		19.656	89.9
		19.669	86.2
		19.682	91.7
		19.695	89.4
		19.708	85.3
		19.721	81.3
		19.734	81.8
		19.747	74.3
		19.76	82.6
		19.773	62.1
		19.786	73.8
		19.799	82.7
		19.812	80
		19.825	95.5
		19.838	85.9
		19.851	83
		19.864	81.8
		19.877	71
		19.89	69
		19.903	95.7
		19.916	79.4
		19.929	67.4
		19.942	93.9
		19.955	85.5
		19.968	75.6
		19.981	99.2
		19.994	75.2
		20.007	90.3
		20.02	99.2
		20.033	76
		20.046	79.2
		20.059	75.6
		20.072	80.2
		20.085	79.3
		20.098	97.5
		20.111	96
		20.124	87.6
		20.137	90.1
		20.15	86.2
		20.163	85.8
		20.176	93.8
		20.189	101.4
		20.202	90.8
		20.215	87
		20.228	84.8
		20.241	94.2
		20.254	87.2
		20.267	78.7
		20.28	78.4
		20.293	87.3
		20.306	78
		20.319	71.3
		20.332	79.6
		20.345	71
		20.358	68.5
		20.371	83
		20.384	83.2
		20.397	77.2
		20.41	74.8
		20.423	81.1
		20.436	81.9
		20.449	79
		20.462	76.7
		20.475	74.4
		20.488	75.1
		20.501	73.3
		20.514	77.8
		20.527	80.4
		20.54	83
		20.553	82.1
		20.566	76.4
		20.579	73.7
		20.592	77.8
		20.605	89.4
		20.618	86.6
		20.631	76.2
		20.644	73.8
		20.657	74
		20.67	70.2
		20.683	78.5
		20.696	78.6
		20.709	74.1
		20.722	77
		20.735	72.8
		20.748	77
		20.761	74.3
		20.774	71.4
		20.787	67.4
		20.8	66.9
		20.813	71.4
		20.826	79.3
		20.839	82.3
		20.852	72.9
		20.865	68.3
		20.878	69.1
		20.891	61.6
		20.904	69.5
		20.917	80.8
		20.93	87.5
		20.943	74.8
		20.956	77.1
		20.969	75.5
		20.982	84.2
		20.995	69.1
		21.008	64.3
		21.021	65.6
		21.034	63.4
		21.047	66.5
		21.06	70.5
		21.073	75.1
		21.086	75
		21.099	64.6
		21.112	71.9
		21.125	71.6
		21.138	80
		21.151	59.7
		21.164	78.8
		21.177	72.2
		21.19	84.9
		21.203	67.1
		21.216	84.8
		21.229	72.3
		21.242	71
		21.255	78.7
		21.268	69.5
		21.281	84
		21.294	80.4
		21.307	87.3
		21.32	70.8
		21.333	69.9
		21.346	63.8
		21.359	78.8
		21.372	61.9
		21.385	82.2
		21.398	76.7
		21.411	75.8
		21.424	71.9
		21.437	66.1
		21.45	59.3
		21.463	62.8
		21.476	75.8
		21.489	79.8
		21.502	70.8
		21.515	73.3
		21.528	78
		21.541	62
		21.554	69.1
		21.567	76.2
		21.58	85.5
		21.593	70.1
		21.606	63.4
		21.619	79.6
		21.632	83
		21.645	69.8
		21.658	73.7
		21.671	84.1
		21.684	80.7
		21.697	82
		21.71	85.6
		21.723	79.4
		21.736	83.3
		21.749	80.9
		21.762	77.9
		21.775	76.6
		21.788	86.1
		21.801	98.7
		21.814	92
		21.827	78.3
		21.84	78.1
		21.853	79
		21.866	79.4
		21.879	82.1
		21.892	81.9
		21.905	79.4
		21.918	82.1
		21.931	88
		21.944	80.8
		21.957	86.9
		21.97	89.9
		21.983	82.2
		21.996	86.1
		22.009	80.4
		22.022	79.5
		22.035	82.8
		22.048	86.7
		22.061	80.8
		22.074	95
		22.087	96.2
		22.1	91.3
		22.113	94.2
		22.126	79.6
		22.139	90.7
		22.152	89.4
		22.165	96.3
		22.178	80.7
		22.191	78.1
		22.204	93.8
		22.217	103.2
		22.23	101.4
		22.243	94.8
		22.256	101.7
		22.269	86
		22.282	92.6
		22.295	85.9
		22.308	109.2
		22.321	99.1
		22.334	100.3
		22.347	100.3
		22.36	87.4
		22.373	83.8
		22.386	91.8
		22.399	100.1
		22.412	100.7
		22.425	96.9
		22.438	96.5
		22.451	105.5
		22.464	115.3
		22.477	97.1
		22.49	99.7
		22.503	83.1
		22.516	98.9
		22.529	114.8
		22.542	92.6
		22.555	104.5
		22.568	105
		22.581	124.9
		22.594	112.9
		22.607	106.4
		22.62	98.7
		22.633	92.6
		22.646	86.6
		22.659	104.6
		22.672	108.8
		22.685	83
		22.698	93.6
		22.711	94.3
		22.724	102.4
		22.737	86.6
		22.75	103.4
		22.763	105.6
		22.776	105
		22.789	105
		22.802	95.7
		22.815	88.4
		22.828	84.7
		22.841	101.2
		22.854	98.9
		22.867	100.4
		22.88	105.6
		22.893	116.2
		22.906	107.4
		22.919	102.7
		22.932	101.6
		22.945	111.7
		22.958	108.5
		22.971	101.4
		22.984	101.3
		22.997	100.1
		23.01	97.1
		23.023	101.5
		23.036	101.4
		23.049	84.9
		23.062	87.7
		23.075	102.7
		23.088	105.9
		23.101	102.8
		23.114	105.3
		23.127	102.1
		23.14	98.6
		23.153	99
		23.166	93.5
		23.179	95.4
		23.192	108.2
		23.205	104.7
		23.218	98.4
		23.231	111.4
		23.244	107
		23.257	86.1
		23.27	85.4
		23.283	102.7
		23.296	105.8
		23.309	90.2
		23.322	84.8
		23.335	100.4
		23.348	96.1
		23.361	73.6
		23.374	77.8
		23.387	93
		23.4	96.7
		23.413	93.2
		23.426	84.3
		23.439	80.6
		23.452	82.2
		23.465	73.5
		23.478	81.4
		23.491	74
		23.504	73.7
		23.517	97.1
		23.53	85.5
		23.543	91.2
		23.556	89.4
		23.569	79
		23.582	77.5
		23.595	70.7
		23.608	70.6
		23.621	80.1
		23.634	85.9
		23.647	85.8
		23.66	88.9
		23.673	76.1
		23.686	93.3
		23.699	94.4
		23.712	79.3
		23.725	82
		23.738	70.1
		23.751	86.4
		23.764	75.4
		23.777	83.8
		23.79	77.9
		23.803	74.9
		23.816	71
		23.829	79.9
		23.842	84.9
		23.855	68.5
		23.868	64.1
		23.881	82.1
		23.894	78.3
		23.907	87.3
		23.92	76
		23.933	76.8
		23.946	89.6
		23.959	75.8
		23.972	87.3
		23.985	100.4
		23.998	71.8
		24.011	69.6
		24.024	83.5
		24.037	76
		24.05	76.5
		24.063	83.5
		24.076	81.8
		24.089	74.6
		24.102	84
		24.115	77.7
		24.128	75
		24.141	83.3
		24.154	92
		24.167	75.6
		24.18	84.2
		24.193	88.6
		24.206	92.2
		24.219	91.2
		24.232	76.3
		24.245	82.8
		24.258	89
		24.271	77.9
		24.284	79.7
		24.297	101.2
		24.31	89.7
		24.323	72.1
		24.336	81.7
		24.349	77.5
		24.362	77.8
		24.375	90.3
		24.388	91
		24.401	88.6
		24.414	86.8
		24.427	82.3
		24.44	84.7
		24.453	96.2
		24.466	94.9
		24.479	88
		24.492	92.9
		24.505	87.9
		24.518	73.3
		24.531	75.8
		24.544	80.5
		24.557	91.6
		24.57	103.6
		24.583	88.5
		24.596	85.8
		24.609	87.4
		24.622	90.3
		24.635	84.9
		24.648	82.9
		24.661	99.6
		24.674	90.7
		24.687	87.9
		24.7	79.7
		24.713	81.9
		24.726	89.5
		24.739	89.4
		24.752	83.9
		24.765	86.3
		24.778	80.7
		24.791	101.8
		24.804	105
		24.817	91.4
		24.83	94.4
		24.843	88.8
		24.856	85.5
		24.869	80
		24.882	97.7
		24.895	103.9
		24.908	97.8
		24.921	90.6
		24.934	84
		24.947	90
		24.96	90.6
		24.973	94.6
		24.986	91
		24.999	88.1
		25.012	130.2
		25.025	92.5
		25.038	97.2
		25.051	87.1
		25.064	105.2
		25.077	107.8
		25.09	104.2
		25.103	111.7
		25.116	97
		25.129	100
		25.142	86.1
		25.155	110.5
		25.168	102.3
		25.181	128.9
		25.194	101.5
		25.207	103.8
		25.22	88.2
		25.233	111.9
		25.246	104
		25.259	110.2
		25.272	111.9
		25.285	112
		25.298	112
		25.311	118
		25.324	96
		25.337	107.2
		25.35	103.3
		25.363	98.7
		25.376	101.2
		25.389	99.6
		25.402	95.8
		25.415	98.9
		25.428	107
		25.441	125
		25.454	115.7
		25.467	106.5
		25.48	107.2
		25.493	110.2
		25.506	106
		25.519	102.6
		25.532	89.5
		25.545	88.1
		25.558	104.1
		25.571	105
		25.584	96.8
		25.597	93.4
		25.61	91.1
		25.623	98.7
		25.636	99.1
		25.649	102.6
		25.662	107.6
		25.675	103.3
		25.688	99.4
		25.701	105.2
		25.714	108.9
		25.727	99.8
		25.74	92.5
		25.753	103.5
		25.766	109.4
		25.779	97.4
		25.792	97.4
		25.805	105
		25.818	106.4
		25.831	106.6
		25.844	103.2
		25.857	105
		25.87	115.7
		25.883	113.2
		25.896	112.9
		25.909	123.3
		25.922	111.2
		25.935	111.5
		25.948	114.8
		25.961	108.7
		25.974	99.2
		25.987	108.1
		26	117.4
		26.013	118.8
		26.026	111.5
		26.039	116.2
		26.052	109.1
		26.065	109.9
		26.078	115.1
		26.091	110.8
		26.104	114.8
		26.117	116.8
		26.13	110.8
		26.143	119.1
		26.156	106.7
		26.169	109.6
		26.182	113.6
		26.195	117.6
		26.208	107.7
		26.221	109.7
		26.234	105
		26.247	114.2
		26.26	106.5
		26.273	124.4
		26.286	139.4
		26.299	126.6
		26.312	124
		26.325	132.6
		26.338	126.3
		26.351	96.1
		26.364	124.5
		26.377	116.8
		26.39	113.6
		26.403	127.7
		26.416	117.6
		26.429	150.7
		26.442	118.1
		26.455	115
		26.468	124.8
		26.481	100.8
		26.494	141.2
		26.507	130.7
		26.52	123.4
		26.533	129.5
		26.546	116.2
		26.559	117.7
		26.572	123.4
		26.585	165.8
		26.598	138.5
		26.611	141
		26.624	148.9
		26.637	143.2
		26.65	144.5
		26.663	154.1
		26.676	145.3
		26.689	141.4
		26.702	151.4
		26.715	146.1
		26.728	140.9
		26.741	154.6
		26.754	160.5
		26.767	155
		26.78	158.2
		26.793	162.9
		26.806	161.1
		26.819	165.7
		26.832	178.5
		26.845	189.9
		26.858	191.6
		26.871	178.3
		26.884	183.9
		26.897	185.4
		26.91	185.6
		26.923	182.6
		26.936	188.7
		26.949	194
		26.962	208.4
		26.975	219.2
		26.988	244.4
		27.001	244.3
		27.014	218.6
		27.027	229.4
		27.04	230.8
		27.053	244.1
		27.066	256.6
		27.079	262.4
		27.092	256.9
		27.105	258.2
		27.118	284.8
		27.131	295.7
		27.144	289.5
		27.157	281.3
		27.17	316.9
		27.183	344.2
		27.196	328.9
		27.209	320.8
		27.222	324.2
		27.235	349.3
		27.248	372.6
		27.261	361
		27.274	358.6
		27.287	379.8
		27.3	376.8
		27.313	345.7
		27.326	367.4
		27.339	411.6
		27.352	415.2
		27.365	400.9
		27.378	411.9
		27.391	404.3
		27.404	406.3
		27.417	410.5
		27.43	419.8
		27.443	432.3
		27.456	400.1
		27.469	424.2
		27.482	440.5
		27.495	453.9
		27.508	437.7
		27.521	435.9
		27.534	410.8
		27.547	409.5
		27.56	431.8
		27.573	420.2
		27.586	423
		27.599	393.8
		27.612	434.8
		27.625	406.6
		27.638	393.4
		27.651	399.1
		27.664	407.6
		27.677	334.2
		27.69	388.8
		27.703	384.1
		27.716	385.8
		27.729	376.5
		27.742	345.1
		27.755	355
		27.768	323.4
		27.781	363
		27.794	341.8
		27.807	334.3
		27.82	316
		27.833	348.7
		27.846	331.5
		27.859	318.1
		27.872	339.7
		27.885	302.5
		27.898	281.1
		27.911	273.7
		27.924	248.7
		27.937	273.3
		27.95	239
		27.963	273
		27.976	252.9
[truncated: 924 more rows]

## Sheet: Figure 2c
Figure 2c
		-0.000286613	4.46837
		-0.000368057	4.11131
		-0.000467923	3.79546
		-0.000588374	3.51673
		-0.000730973	3.27158
		-0.000897609	3.05469
		-0.00109	2.86747
		-0.00129	2.70557
		-0.00151	2.56696
		-0.00174	2.44988
		-0.00196	2.35285
		-0.00217	2.27461
		-0.00235	2.21407
		-0.00249	2.16991
		-0.00258	2.14148
		-0.00262	2.12842
		-0.0026	2.12932
		-0.00252	2.14283
		-0.0024	2.16707
		-0.00225	2.19922
		-0.00207	2.2352
		-0.00189	2.26949
		-0.00172	2.29551
		0.00156	2.30734
		0.00143	2.30324
		0.00133	2.28953
		0.00129	2.25192
		0.00128	2.25727
		0.0013	2.2826
		0.00136	2.31462
		0.00145	2.33759
		0.00156	2.3432
		-0.00168	2.33171
		-0.00181	2.30813
		-0.00193	2.27859
		-0.00205	2.24791
		-0.00214	2.22076
		-0.00221	2.19938
		-0.00225	2.18549
		-0.00226	2.18032
		-0.00224	2.18544
		-0.00219	2.20096
		-0.00212	2.22748
		-0.00203	2.26634
		-0.00191	2.31838
		-0.00178	2.38443
		-0.00163	2.46465
		-0.00148	2.56152
		-0.00131	2.6759
		-0.00115	2.81063
		-0.000989612	2.96526
		-0.000838733	3.14341
		-0.000699929	3.34756
		-0.000575554	3.58043
		-0.000466803	3.84491
		-0.000373826	4.1441
		-0.000296986	4.46661
		-0.000233092	4.83652
		-0.000182549	5.20887
		-0.000141705	5.6313
		-0.000109721	6.0744
		-8.50144e-05	6.52435
		6.5297e-05	6.99318
		5.24023e-05	7.2346
		4.15162e-05	7.53797
		1.71565e-05	10.0821
		1.73237e-05	10.4356
		1.80601e-05	10.7085
		1.93011e-05	10.8662
		2.09926e-05	10.9057
		2.22385e-05	11.314
		-2.4899e-05	11.0129
		-2.77457e-05	10.73
		-3.07004e-05	10.4686
		-3.27928e-05	10.3793
		-3.5801e-05	10.1333
		-3.85271e-05	9.93105
		-4.08348e-05	9.77267
		-4.25982e-05	9.65832
		-4.47294e-05	9.4697
		-4.52811e-05	9.42754
		-4.51019e-05	9.42648
		-4.42079e-05	9.46611
		-4.26576e-05	9.54599
		-4.05439e-05	9.66566
		-3.71135e-05	9.94437
		-3.43648e-05	10.133
		-3.14171e-05	10.3614
		-2.83913e-05	10.6289
		-2.53919e-05	10.9353
		-2.25021e-05	11.2805
		-1.97832e-05	11.6646
		-1.84226e-05	11.7508
		1.63306e-05	12.115
		1.44863e-05	12.5022
		1.28795e-05	12.9149
		1.14918e-05	13.3568
		1.0299e-05	13.8319
		8.54305e-06	14.5366
		7.86424e-06	15.078
		7.24589e-06	15.6539
		7.73565e-06	15.1373
		7.34482e-06	15.5188
		6.98968e-06	15.887
		7.66844e-06	14.9792
		6.77109e-06	16.0643
		6.92384e-06	15.8267
		6.11871e-06	16.7384
		6.44866e-06	16.2704
		6.7971e-06	15.8299
		7.16867e-06	15.4181
		7.5664e-06	15.0358
		7.99107e-06	14.6834
		-8.44073e-06	14.3607
		-8.91041e-06	14.0671
		-8.49282e-06	14.2192
		-9.12325e-06	13.898
		-9.72366e-06	13.6206
		-1.02782e-05	13.3862
		-1.07705e-05	13.1939
		-1.11844e-05	13.0437
		-1.2562e-05	12.872
		-1.28192e-05	12.8051
		-1.2941e-05	12.7813
		-1.29196e-05	12.8016
		-1.38806e-05	12.4095
		-1.37154e-05	12.4503
		-1.25046e-05	12.9038
		-1.12656e-05	13.0317
		-1.09474e-05	13.1406
		-1.05427e-05	13.2893
		-1.00666e-05	13.4774
		-9.53513e-06	13.7047
		-8.96395e-06	13.9711
		-8.36798e-06	14.2772
		-7.76061e-06	14.6237
		-7.1534e-06	15.0117
		-6.55593e-06	15.4428
		-5.97578e-06	15.9189
		6.57252e-06	13.463
		6.50676e-06	12.8863
		6.65268e-06	12.2268
		7.0806e-06	11.6548
		-3.48455e-06	19.0789
		-3.08136e-06	19.8949
		-1.71947e-06	24.6179
		-1.57125e-06	25.3688
		-1.42164e-06	26.2292
		-1.27387e-06	27.2066
		-1.13071e-06	28.3095
		0	100
		0	100
		0	100
		0	100
		0	100
		0	100
		0	100
		0	100
		0	100
		0	100
		0	100
		0	100
		0	100
		0	100
		0	100
		0	100
		-0.000360707	4.13773
		-0.000466508	3.79814
		-0.000597422	3.4979
		-0.0007568	3.23307
		-0.000948376	2.99866
		-0.00117	2.79467
		-0.00143	2.61703
		-0.00171	2.46347
		-0.00202	2.33205
		-0.00233	2.2211
		-0.00265	2.12921
		-0.00294	2.0549
		-0.0032	1.99773
		-0.0034	1.95621
		-0.00353	1.93014
		-0.00358	1.91847
		-0.00355	1.92031
		-0.00344	1.93448
		-0.00326	1.95928
		-0.00303	1.99211
		-0.00278	2.02909
		-0.00252	2.06476
		-0.00227	2.09232
		0.00204	2.10517
		0.00185	2.10062
		0.00172	2.08462
		0.00165	2.04886
		0.00163	2.05375
		0.00165	2.08148
		0.00173	2.11756
		0.00184	2.14447
		-0.00199	2.15313
		-0.00215	2.14396
		-0.00233	2.12204
		-0.00249	2.09446
		-0.00264	2.06627
		-0.00276	2.04128
		-0.00284	2.02197
		-0.00288	2.00996
		-0.00289	2.00634
		-0.00285	2.01201
		-0.00278	2.02829
		-0.00267	2.05509
		-0.00254	2.09421
		-0.00238	2.1452
		-0.00221	2.21002
		-0.00201	2.28925
		-0.00181	2.38395
		-0.0016	2.49543
		-0.00139	2.6263
		-0.0012	2.77627
		-0.00101	2.94867
		-0.000836698	3.14581
		-0.000684649	3.37022
		-0.000553723	3.61809
		-0.000441883	3.90121
		-0.000348889	4.21755
		-0.00027405	4.54683
		-0.000213364	4.91678
		-0.000165447	5.30999
		-0.000128144	5.7172
		9.94874e-05	6.12392
		7.77568e-05	6.51055
		6.19317e-05	6.73775
		5.06302e-05	6.94881
		2.32968e-05	9.20017
		2.25351e-05	9.63511
		2.35572e-05	9.83603
		2.52086e-05	9.93857
		2.74302e-05	9.94545
		2.921e-05	10.244
		-3.2648e-05	9.9799
		-3.6345e-05	9.73038
		-4.01988e-05	9.4985
		-4.40734e-05	9.28812
		-4.68243e-05	9.20838
		-5.04303e-05	9.02362
		-5.44837e-05	8.79255
		-5.69934e-05	8.67768
		-5.86637e-05	8.60106
		-5.94011e-05	8.56246
		-5.91674e-05	8.56156
		-5.79844e-05	8.59802
		-5.59304e-05	8.67144
		-5.31305e-05	8.78141
		-4.97428e-05	8.92748
		-4.59414e-05	9.10922
		-4.1053e-05	9.42191
		-3.70709e-05	9.66717
		-3.31295e-05	9.94803
		-3.04455e-05	10.0833
		-2.71001e-05	10.3735
		-2.40583e-05	10.6838
		2.13432e-05	11.0139
		1.89566e-05	11.3648
		1.68838e-05	11.7391
		1.50986e-05	12.1404
		1.35679e-05	12.5725
		1.13695e-05	13.2125
		1.1544e-05	13.0522
		1.09053e-05	13.4096
		1.03421e-05	13.7625
		9.8376e-06	14.1061
		9.37694e-06	14.4366
		1.01726e-05	13.6894
		1.00487e-05	13.7314
		9.19733e-06	14.4372
		9.384e-06	14.223
		9.60008e-06	13.9983
		8.90183e-06	14.4911
		9.35012e-06	14.1236
		9.83116e-06	13.782
		1.03469e-05	13.4669
		1.08955e-05	13.1785
		-1.14715e-05	12.9164
		-1.20647e-05	12.6802
		-1.26612e-05	12.4697
		-1.24113e-05	12.5409
		-1.31143e-05	12.3274
		-1.48122e-05	12.0977
		-1.5421e-05	11.9608
		-1.5894e-05	11.8629
		-1.62107e-05	11.8042
		-1.74734e-05	11.4591
		-1.76043e-05	11.4318
		-1.75627e-05	11.4376
		-1.73511e-05	11.4763
		-1.69784e-05	11.5476
		-1.64597e-05	11.6515
		-1.49187e-05	12.0752
		-1.33918e-05	12.2597
		-1.27878e-05	12.4318
		-1.21135e-05	12.64
		-1.13894e-05	12.8842
		-1.06343e-05	13.1649
		-9.86524e-06	13.4828
		-9.09675e-06	13.8389
		-8.34075e-06	14.2348
		-7.6066e-06	14.6722
		8.22355e-06	12.5741
		8.09049e-06	12.0556
		8.20851e-06	11.4281
		8.66187e-06	10.8488
		9.56394e-06	10.4693
		-3.93328e-06	18.3347
		-3.46034e-06	19.1566
		-2.05723e-06	23.1893
		-1.8576e-06	23.9919
		-1.66089e-06	24.904
		-1.4708e-06	25.9337
		-1.29033e-06	27.0904
		-1.12177e-06	28.3845
		0	100
		0	100
		0	100
		0	100
		0	100
		0	100
		0	100
		0	100
		0	100
		0	100
		0	100
		0	100
		0	100
		0	100
		-0.00044891	3.84562
		-0.000584726	3.52171
		-0.000754327	3.23545
		-0.000962774	2.98307
		-0.00122	2.75999
		-0.00151	2.56573
		-0.00186	2.39662
		-0.00224	2.25046
		-0.00266	2.12541
		-0.0031	2.01961
		-0.00354	1.93225
		-0.00396	1.86193
		-0.00432	1.80748
		-0.0046	1.76852
		-0.00479	1.74413
		-0.00486	1.73363
		-0.00481	1.73623
		-0.00464	1.7509
		-0.00439	1.77611
		-0.00406	1.80949
		-0.0037	1.84736
		-0.00332	1.88436
		-0.00296	1.91349
		0.00264	1.92752
		0.00238	1.92272
		0.00218	1.90442
		0.00209	1.86944
		0.00205	1.87341
		0.00208	1.9033
		0.00217	1.94338
		0.00232	1.97415
		-0.00251	1.9857
		-0.00273	1.97832
		-0.00296	1.95852
		-0.00317	1.93276
		-0.00336	1.90652
		-0.00351	1.88357
		-0.00361	1.86629
		-0.00365	1.85615
		-0.00364	1.85413
		-0.00358	1.86103
		-0.00347	1.87767
		-0.00332	1.90526
		-0.00314	1.9436
		-0.00293	1.99454
		-0.00269	2.05901
		-0.00244	2.13707
		-0.00218	2.2301
		-0.00192	2.33928
		-0.00166	2.46699
		-0.00142	2.61304
		-0.00119	2.78045
		-0.000983128	2.97138
		-0.000801957	3.18356
		-0.000645081	3.42567
		-0.000512911	3.69663
		-0.000404793	3.98514
		-0.000316534	4.30742
		-0.000246194	4.65323
		-0.00019097	5.01641
		-0.000148206	5.38695
		0.000115517	5.75049
		9.19797e-05	6.00645
		7.40429e-05	6.25254
		6.02932e-05	6.46266
		3.02439e-05	8.52806
		3.05286e-05	8.73
		3.16911e-05	8.87255
		3.2792e-05	9.09275
		3.56529e-05	9.07432
		3.91626e-05	8.99487
		4.24777e-05	9.05688
		-4.72111e-05	8.83799
		-5.21673e-05	8.63335
		-5.71692e-05	8.44656
		-6.20009e-05	8.28151
		-6.75321e-05	8.07206
		-7.06572e-05	8.00495
		-7.39486e-05	7.89982
		-7.61444e-05	7.82967
		-7.71193e-05	7.79433
		-7.68219e-05	7.79356
		-7.52802e-05	7.82708
		-7.25975e-05	7.89455
		-6.89396e-05	7.99557
		-6.45154e-05	8.12974
		-5.95549e-05	8.29665
		-5.42876e-05	8.49591
		-4.7977e-05	8.81041
		-4.40802e-05	8.94193
		-3.94251e-05	9.18632
		-3.51078e-05	9.45001
		-3.11915e-05	9.73166
		2.77047e-05	10.0311
		2.46478e-05	10.3495
		2.19998e-05	10.6896
		1.97248e-05	11.0547
		1.87777e-05	11.0897
		1.72884e-05	11.4159
		1.5296e-05	11.8885
		1.4479e-05	12.2129
		1.37583e-05	12.5322
		1.31108e-05	12.8419
		1.37038e-05	12.4331
		1.34359e-05	12.5272
		1.32488e-05	12.5727
		1.21626e-05	13.1884
		1.23574e-05	13.0071
		1.25865e-05	12.8146
		1.28628e-05	12.6148
		1.31969e-05	12.4124
		1.2711e-05	12.6543
		1.33285e-05	12.3728
		1.39891e-05	12.1153
		1.46862e-05	11.8816
		-1.54077e-05	11.6713
		-1.61363e-05	11.4841
		-1.68496e-05	11.3204
		-1.77415e-05	11.3273
		-1.86347e-05	11.1682
		-1.93868e-05	11.045
		-2.1021e-05	10.7234
		-2.15884e-05	10.6381
		-2.19583e-05	10.5837
		-2.21174e-05	10.5599
		-2.20606e-05	10.5664
		-2.17911e-05	10.6031
		-2.13206e-05	10.6699
		-2.06678e-05	10.7664
		-1.98574e-05	10.8926
		-1.79304e-05	11.2945
		-1.61308e-05	11.4931
		-1.52837e-05	11.6837
		-1.43743e-05	11.9075
		-1.34263e-05	12.1648
		-1.24613e-05	12.4564
		-1.14971e-05	12.7833
		-1.05485e-05	13.1469
		1.06885e-05	12.0445
		1.02422e-05	11.7674
		1.00159e-05	11.3079
		1.00843e-05	10.718
		1.0547e-05	10.1366
		1.15392e-05	9.72771
		-4.99617e-06	16.9258
		-4.39608e-06	17.686
		-3.84582e-06	18.5168
		-2.414e-06	21.9855
		-2.15358e-06	22.8382
		-1.90259e-06	23.8013
		-1.66498e-06	24.8836
		-1.44367e-06	26.0951
		-1.24066e-06	27.4472
		-1.05703e-06	28.9525
		0	100
		0	100
		0	100
		0	100
		0	100
		0	100
		0	100
		0	100
		0	100
		0	100
		0	100
		0	100
		-0.000551984	3.58825
		-0.000724068	3.27837
		-0.000940943	3.00462
		-0.00121	2.76334
		-0.00154	2.55032
		-0.00193	2.36473
		-0.00239	2.20317
		-0.00291	2.06331
		-0.00348	1.94389
		-0.00408	1.84312
		-0.00469	1.75973
		-0.00527	1.69247
		-0.00577	1.64079
		-0.00617	1.60379
		-0.00643	1.58082
		-0.00653	1.57129
		-0.00645	1.57449
		-0.00622	1.58954
		-0.00585	1.61505
		-0.00538	1.64887
		-0.00486	1.68753
		-0.00433	1.72579
		-0.00383	1.75652
		-0.00339	1.77187
		0.00302	1.76704
		0.00275	1.74652
		0.0026	1.71139
		0.00254	1.71398
		0.00257	1.74579
		0.00269	1.78981
		0.00289	1.82414
		-0.00314	1.83838
		-0.00342	1.8332
		-0.00371	1.81501
		-0.00399	1.7909
		-0.00423	1.76646
		-0.00442	1.74545
		-0.00453	1.73015
		-0.00457	1.72191
		-0.00454	1.72156
		-0.00444	1.7298
		-0.00428	1.74718
		-0.00407	1.77487
		-0.00381	1.81393
		-0.00353	1.86466
		-0.00323	1.92824
		-0.00291	2.00548
		-0.00259	2.09764
		-0.00226	2.20503
		-0.00195	2.32936
		-0.00165	2.4729
		-0.00138	2.63395
		-0.00114	2.81805
		-0.000921895	3.02565
		-0.000738944	3.25828
		-0.000585867	3.51714
		-0.000461527	3.78969
		-0.000360593	4.09197
		-0.0002806	4.41254
		-0.000218119	4.7445
		0.000169961	5.07772
		0.000133301	5.39915
		0.000107071	5.61795
		8.71403e-05	5.83279
		7.29021e-05	6.00525
		6.23195e-05	6.19033
		3.96985e-05	8.05466
		4.11811e-05	8.14591
		4.36548e-05	8.18327
		4.61018e-05	8.28483
		5.05325e-05	8.20173
		5.48467e-05	8.23144
		-6.08176e-05	8.04044
		-6.70984e-05	7.86082
		-7.44667e-05	7.64432
		-8.0843e-05	7.49173
		-8.67411e-05	7.36014
		-9.18388e-05	7.25241
		-9.4948e-05	7.20797
		-9.77977e-05	7.14381
		-9.90723e-05	7.11151
		-9.87029e-05	7.1109
		-9.6725e-05	7.14173
		-9.32723e-05	7.20373
		-8.85603e-05	7.29655
		-8.28608e-05	7.41982
		-7.64729e-05	7.57314
		-7.07428e-05	7.69609
		-6.41052e-05	7.88482
		-5.76266e-05	8.0943
		-5.064e-05	8.38626
		-4.51324e-05	8.62598
		4.01458e-05	8.88182
		3.57154e-05	9.15375
		3.18398e-05	9.44315
		2.84901e-05	9.75264
		2.66997e-05	9.83467
		2.44538e-05	10.1218
		2.25881e-05	10.4206
		2.01583e-05	10.8472
		1.91202e-05	11.142
		1.82037e-05	11.4311
		1.85049e-05	11.2529
		1.80311e-05	11.3874
		1.766e-05	11.4798
		1.73839e-05	11.5284
		1.72005e-05	11.5338
		1.61923e-05	11.9141
		1.64202e-05	11.7503
		1.67053e-05	11.5783
		1.70627e-05	11.4025
		1.75026e-05	11.2276
		1.70763e-05	11.3888
		1.78597e-05	11.1591
		1.86915e-05	10.9509
		-1.95571e-05	10.764
		-2.0435e-05	10.5981
		-2.24151e-05	10.4089
		-2.33644e-05	10.2863
		-2.32813e-05	10.3333
		-2.53275e-05	10.0299
		-2.6243e-05	9.92432
		-2.69387e-05	9.84736
		-2.73898e-05	9.79874
		-2.75797e-05	9.7782
		-2.75021e-05	9.78554
		-2.71614e-05	9.82055
		-2.65721e-05	9.88305
		-2.57579e-05	9.97285
		-2.47495e-05	10.0898
		-2.35828e-05	10.2338
		-2.22956e-05	10.4049
		-1.91448e-05	10.8248
		-1.8014e-05	11.0297
		-1.68358e-05	11.2655
		-1.56363e-05	11.5329
		-1.44378e-05	11.833
		-1.32581e-05	12.167
		1.33016e-05	11.2578
		1.26954e-05	11.034
		1.2344e-05	10.6333
		1.23342e-05	10.0863
		1.38129e-05	9.82954
		1.49516e-05	9.35815
		1.69091e-05	9.01667
		-6.75124e-06	16.1732
		-6.07083e-06	16.9171
		-5.42897e-06	17.7283
		-3.95024e-06	20.5353
		-3.57165e-06	21.3714
		-3.19406e-06	22.3139
		-1.84694e-06	24.038
		-1.58284e-06	25.3068
		-1.34472e-06	26.7201
		-1.13285e-06	28.2917
		0	100
		0	100
		0	100
		0	100
		0	100
		0	100
		0	100
		0	100
		0	100
		0	100
		0	100
		-0.00066998	3.36227
		-0.000884929	3.06492
		-0.00116	2.80232
		-0.0015	2.57015
		-0.00192	2.36682
		-0.00243	2.1889
		-0.00303	2.03375
		-0.00372	1.89995
		-0.00449	1.78547
		-0.0053	1.68887
		-0.00613	1.6088
		-0.00693	1.5445
		-0.00763	1.49502
		-0.00819	1.45969
		-0.00855	1.43793
		-0.00868	1.42919
		-0.00857	1.43287
		-0.00823	1.44818
		-0.00771	1.47391
		-0.00705	1.50807
		-0.00633	1.54741
		-0.00559	1.58685
		-0.0049	1.61918
		-0.00429	1.63601
		0.00379	1.63138
		0.00344	1.59757
		0.00321	1.57277
		0.00311	1.57352
		0.00315	1.60697
		0.0033	1.65466
		0.00354	1.69288
		-0.00386	1.70974
		-0.00422	1.70633
		-0.0046	1.68961
		-0.00495	1.66699
		-0.00525	1.64422
		-0.00548	1.62504
		-0.00561	1.61166
		-0.00565	1.60532
		-0.00558	1.60673
		-0.00542	1.61629
		-0.00519	1.6349
		-0.0049	1.66327
		-0.00456	1.70235
		-0.00419	1.75332
		-0.00381	1.81659
		-0.00341	1.89323
		-0.00301	1.98408
		-0.00262	2.09048
		-0.00224	2.21278
		-0.00189	2.35196
		-0.00157	2.51024
		-0.00129	2.68891
		-0.00104	2.88926
		-0.000832196	3.11232
		-0.000659787	3.35089
		-0.000518551	3.61423
		-0.000405435	3.89522
		-0.000316238	4.18904
		0.000246877	4.48862
		0.000193621	4.78476
		0.000154302	5.02583
		0.000124448	5.25763
		0.000102628	5.45324
		8.71106e-05	5.62334
		7.65622e-05	5.79413
		5.15761e-05	7.43406
		5.33889e-05	7.48252
		5.64129e-05	7.49016
		6.05889e-05	7.46125
		6.58383e-05	7.40013
		7.02959e-05	7.49282
		7.77119e-05	7.32699
		-8.66152e-05	7.128
		-9.48255e-05	6.978
		-0.000102855	6.84266
		-0.000110306	6.72529
		-0.000116763	6.62881
		-0.000121835	6.55551
		-0.00012429	6.53327
		-0.000125937	6.50383
		-0.00012549	6.50342
		-0.000122992	6.53185
		-0.000118613	6.58889
		-0.000112629	6.67424
		-0.000105387	6.78757
		-9.83443e-05	6.88849
		-9.00177e-05	7.04044
		-8.16019e-05	7.21316
		-7.33962e-05	7.40459
		-6.56333e-05	7.61275
		-5.75728e-05	7.89057
		5.12934e-05	8.12322
		4.57236e-05	8.37056
		4.086e-05	8.63407
		3.78107e-05	8.74267
		3.4455e-05	8.99397
		3.16607e-05	9.2574
		2.93443e-05	9.53147
		2.74209e-05	9.81227
		2.51011e-05	10.1837
		2.49919e-05	10.1551
		2.42251e-05	10.3176
		2.35961e-05	10.4459
		2.30867e-05	10.5363
		2.2687e-05	10.5872
		2.23949e-05	10.5991
		2.22142e-05	10.5745
		2.1305e-05	10.7934
		2.15777e-05	10.6463
		2.19399e-05	10.4945
		2.24065e-05	10.3422
		2.29847e-05	10.1935
		2.36727e-05	10.0514
		2.36429e-05	10.114
		2.46656e-05	9.94809
		-2.67865e-05	9.76181
		-2.79663e-05	9.63497
		-2.90869e-05	9.52754
		-3.12812e-05	9.28649
		-3.14071e-05	9.30251
		-3.25188e-05	9.20717
		-3.33608e-05	9.13807
		-3.39027e-05	9.09494
		-3.41245e-05	9.07754
		-3.40186e-05	9.08569
		-3.35906e-05	9.11918
		-3.28587e-05	9.17783
		-3.18523e-05	9.26143
		-3.06095e-05	9.36985
		-2.91745e-05	9.50298
		-2.75938e-05	9.66086
		-2.49309e-05	9.86983
		-2.24094e-05	10.2409
		-2.09603e-05	10.4568
		-1.94847e-05	10.702
		-1.80096e-05	10.9775
		-1.65563e-05	11.2844
		1.64638e-05	10.5409
		1.66644e-05	10.4339
		1.6281e-05	10.1745
		1.62836e-05	9.77558
		1.6802e-05	9.28718
		1.80155e-05	8.81051
		2.01732e-05	8.44383
		-8.59152e-06	14.9699
		-7.73775e-06	15.657
		-6.9285e-06	16.4069
		-6.16338e-06	17.2259
		-4.63718e-06	19.648
		-4.14155e-06	20.5278
		-3.65717e-06	21.517
		-3.19276e-06	22.6267
		-2.75562e-06	23.8695
		-1.42785e-06	26.1912
		-1.18958e-06	27.8346
		0	100
		0	100
		0	100
		0	100
		0	100
		0	100
		0	100
		0	100
		0	100
		0	100
		-0.000803033	3.15979
		-0.00107	2.87851
		-0.00141	2.62582
		-0.00184	2.40257
		-0.00237	2.20698
		-0.00302	2.03552
		-0.0038	1.88657
		-0.00469	1.75784
		-0.0057	1.64768
		-0.00679	1.5547
		-0.00791	1.47764
		-0.00899	1.41575
		-0.00995	1.36816
		-0.01072	1.33424
		-0.01122	1.31348
		-0.01139	1.30538
		-0.01123	1.30943
		-0.01076	1.32493
		-0.01003	1.35079
		-0.00912	1.38521
		-0.00812	1.42513
		-0.00712	1.46565
		-0.00618	1.49955
		-0.00535	1.51795
		0.00468	1.5138
		0.0042	1.48005
		0.00389	1.45188
		0.00376	1.45036
		0.00379	1.48497
		0.00398	1.53653
		0.00428	1.57838
		-0.00468	1.59777
		-0.00514	1.59603
		-0.00561	1.58064
		-0.00605	1.55939
		-0.00642	1.53814
		-0.0067	1.52068
		-0.00685	1.50915
		-0.00687	1.5047
		-0.00675	1.50781
		-0.00653	1.51908
		-0.0062	1.53897
		-0.00581	1.56823
		-0.00537	1.60779
		-0.00489	1.65866
		-0.0044	1.72199
		-0.00391	1.79821
		-0.00343	1.88832
		-0.00296	1.99316
		-0.00253	2.11314
		-0.00212	2.2505
		-0.00175	2.40494
		-0.00143	2.5782
		-0.00115	2.77108
		-0.000922787	2.97944
		-0.000730474	3.20857
		-0.000574657	3.45386
		-0.000450495	3.71181
		0.000353017	3.97736
		0.000277492	4.2442
		0.000219667	4.50541
		0.000177111	4.7178
		0.000144825	4.92848
		0.000121263	5.11722
		0.000104548	5.29337
		9.32525e-05	5.47212
		6.69485e-05	6.86375
		6.90623e-05	6.87784
		7.26458e-05	6.86208
		7.765e-05	6.8219
		8.39959e-05	6.76024
		9.05539e-05	6.76723
		9.96317e-05	6.6541
		-0.000109523	6.51367
		-0.00011967	6.38218
		-0.000129631	6.26273
		-0.000138904	6.15853
		-0.000146962	6.07248
		-0.00015331	6.00695
		-0.00015753	5.96375
		-0.000158426	5.96248
		-0.000157898	5.96234
		-0.000154791	5.98867
		-0.000149318	6.04127
		-0.000141824	6.11988
		-0.000133817	6.19781
		-0.00012394	6.31657
		-0.000113509	6.45595
		-0.00010297	6.61417
		-9.27007e-05	6.78931
		-8.29933e-05	6.97947
		-7.40521e-05	7.18313
		6.50577e-05	7.44611
		5.81288e-05	7.67148
		5.3278e-05	7.7931
		4.83334e-05	8.01271
		4.41874e-05	8.24343
		4.07424e-05	8.48551
		3.78913e-05	8.73709
		3.55254e-05	8.99407
		3.27428e-05	9.3262
		3.25123e-05	9.3234
		3.15219e-05	9.47622
		3.06924e-05	9.59834
		2.99997e-05	9.68652
		2.94312e-05	9.73926
		2.89852e-05	9.75681
		2.86683e-05	9.74122
		2.84927e-05	9.6963
		2.77059e-05	9.80844
		2.80439e-05	9.67803
		2.85129e-05	9.54616
		2.91236e-05	9.41676
		2.98753e-05	9.29291
		3.07548e-05	9.17669
		3.19049e-05	9.17932
		-3.32841e-05	9.05077
		-3.5649e-05	8.83059
		-3.71719e-05	8.72033
		-3.86018e-05	8.62571
		-3.98758e-05	8.54746
		-3.99861e-05	8.56358
		-4.09906e-05	8.5019
		-4.16309e-05	8.46398
		-4.18832e-05	8.44961
		-4.17386e-05	8.4586
		-4.12044e-05	8.49077
		-4.0303e-05	8.5459
		-3.90707e-05	8.62381
		-3.75542e-05	8.72435
		-3.58072e-05	8.84743
		-3.38862e-05	8.99307
		-3.18469e-05	9.16151
		-2.88366e-05	9.37494
		-2.59007e-05	9.72978
		-2.41054e-05	9.95453
		-2.23088e-05	10.2073
		2.15553e-05	9.89765
		2.14096e-05	9.89297
		2.05335e-05	9.81214
		1.9986e-05	9.6046
		1.98741e-05	9.259
		2.03451e-05	8.80648
		2.1604e-05	8.33215
		2.50784e-05	7.85146
		2.92689e-05	7.60575
		-9.798e-06	14.5189
		-8.78339e-06	15.2133
		-7.81978e-06	15.9727
		-5.97121e-06	18.1049
		-5.32562e-06	18.9283
		-4.69517e-06	19.8548
		-4.09137e-06	20.8949
		-3.52383e-06	22.0606
		-2.99997e-06	23.3658
		-2.52481e-06	24.8258
		-1.22365e-06	27.5738
		-1.00079e-06	29.4851
		0	100
		0	100
		0	100
		0	100
		0	100
		0	100
		0	100
		0	100
		-0.000947242	2.98792
		-0.00127	2.71391
		-0.00168	2.47274
		-0.00221	2.25736
		-0.00287	2.06825
		-0.00369	1.90309
		-0.00467	1.75931
		-0.00583	1.63501
		-0.00713	1.52861
		-0.00856	1.43868
		-0.01003	1.36428
		-0.01148	1.30444
		-0.01278	1.25844
		-0.01382	1.22571
		-0.01449	1.20577
		-0.01472	1.19819
		-0.0145	1.20252
		-0.01385	1.21814
		-0.01285	1.24408
		-0.01162	1.27867
		-0.01027	1.31907
		-0.00892	1.36055
		-0.00767	1.39594
		-0.00658	1.41596
		0.0057	1.41252
		0.00507	1.37881
		0.00466	1.34708
		0.00447	1.34292
		0.0045	1.37863
		0.00472	1.43369
		0.00509	1.47907
		-0.00558	1.5009
		-0.00614	1.50076
		-0.00672	1.48663
		-0.00727	1.46664
		-0.00773	1.44681
		-0.00805	1.43094
		-0.00822	1.42117
		-0.00821	1.41847
		-0.00804	1.4235
		-0.00772	1.4365
		-0.00728	1.45786
		-0.00677	1.48822
		-0.0062	1.52846
		-0.0056	1.57962
		-0.005	1.64292
		-0.00441	1.7188
		-0.00384	1.8078
		-0.0033	1.9113
		-0.00279	2.02972
		-0.00233	2.16383
		-0.00192	2.31541
		-0.00156	2.48289
		-0.00126	2.66761
		-0.00101	2.8644
		-0.00079735	3.07819
		-0.000629118	3.30352
		0.000495669	3.53663
		0.000391283	3.77313
		0.000310625	4.00875
		0.000248968	4.24022
		0.000203664	4.43395
		0.000169251	4.63539
		0.00014411	4.8269
		0.000126262	5.0112
		0.000114226	5.19109
		8.79872e-05	6.27872
		8.91423e-05	6.32761
		9.32389e-05	6.29415
		9.90766e-05	6.24577
		0.00010658	6.18464
		0.00011672	6.08549
		0.00012653	6.04145
		0.000137379	5.96367
		-0.000149729	5.84903
		-0.0001619	5.74416
		-0.000173268	5.65212
		-0.000183177	5.57576
		-0.000191005	5.51748
		-0.000196224	5.47915
		-0.000198463	5.46213
		-0.000196673	5.48013
		-0.000192866	5.50466
		-0.000186121	5.55333
		-0.000177899	5.60863
		-0.000166981	5.69759
		-0.000154765	5.80683
		-0.00014186	5.93487
		-0.00012882	6.08002
		-0.000116117	6.24044
		-0.000104114	6.41439
		-9.30664e-05	6.6005
		8.31225e-05	6.79814
		7.45939e-05	6.96735
		6.74436e-05	7.15955
		6.13799e-05	7.36116
		5.63047e-05	7.57337
		5.20949e-05	7.7961
		4.86149e-05	8.02719
		4.57268e-05	8.26245
		4.35194e-05	8.40919
		4.20155e-05	8.57604
		4.07439e-05	8.71966
		3.96572e-05	8.83578
		3.87238e-05	8.92157
		3.79281e-05	8.97567
		3.72694e-05	8.99813
		3.6758e-05	8.99055
		3.64119e-05	8.95608
		3.5345e-05	9.05519
		3.56169e-05	8.94405
		3.60514e-05	8.83056
		3.66641e-05	8.71854
		3.74557e-05	8.61111
		3.84109e-05	8.51044
		4.05648e-05	8.38879
		4.10755e-05	8.41184
		-4.38613e-05	8.21233
		-4.5621e-05	8.11531
		-4.72757e-05	8.03239
		-4.87499e-05	7.9642
		-4.99696e-05	7.91155
		-4.99571e-05	7.9314
		-5.06993e-05	7.89846
		-5.09768e-05	7.88703
		-5.07797e-05	7.89692
		-5.01171e-05	7.92794
		-4.90167e-05	7.97988
		-4.75226e-05	8.05256
		-4.56912e-05	8.14582
		-4.35871e-05	8.25958
		-4.12781e-05	8.39391
		-3.88302e-05	8.54904
		-3.53448e-05	8.74412
		-3.29504e-05	8.94193
		-2.95981e-05	9.28224
		-2.84895e-05	9.46209
		2.76646e-05	9.25398
		2.62717e-05	9.28993
		2.51549e-05	9.24335
		2.44031e-05	9.08321
		2.41359e-05	8.79027
		2.4518e-05	8.37883
		2.68319e-05	7.78005
		2.96666e-05	7.40075
		3.42818e-05	7.13591
		-1.23179e-05	13.4916
		-1.10533e-05	14.1359
		-9.84694e-06	14.8416
		-8.70244e-06	15.6157
		-6.78664e-06	17.4971
		-5.9731e-06	18.3671
		-5.19498e-06	19.3446
		-4.46478e-06	20.441
		-3.79205e-06	21.6695
		-3.18323e-06	23.045
		-2.64166e-06	24.5839
		-1.23284e-06	27.5051
		-9.97923e-07	29.5132
		0	100
		0	100
		0	100
		0	100
		0	100
		0	100
		0	100
		-0.0011	2.83629
		-0.00148	2.57427
		-0.00198	2.33894
		-0.00261	2.13205
		-0.00342	1.94936
		-0.00443	1.78944
		-0.00565	1.65018
		-0.0071	1.52975
		-0.00875	1.42652
		-0.01058	1.33937
		-0.0125	1.26717
		-0.01439	1.20907
		-0.0161	1.1644
		-0.01748	1.13265
		-0.01838	1.11337
		-0.01869	1.1062
		-0.01839	1.11073
		-0.01751	1.12642
		-0.01617	1.15237
		-0.01453	1.18707
		-0.01275	1.22784
		-0.01098	1.27013
		-0.00935	1.30686
		-0.00795	1.32849
		0.00682	1.32598
		0.006	1.29222
		0.00547	1.25742
		0.00523	1.2503
		0.00525	1.28649
		0.0055	1.34476
		0.00594	1.3935
		-0.00653	1.41773
		-0.00721	1.41917
		-0.00791	1.40628
		-0.00857	1.38748
		-0.00912	1.36896
		-0.0095	1.35456
		-0.00967	1.34642
		-0.00963	1.34549
		-0.00939	1.35234
		-0.00896	1.36713
		-0.0084	1.39011
		-0.00774	1.42178
		-0.00703	1.46292
		-0.0063	1.51454
		-0.00558	1.57769
		-0.00488	1.65312
		-0.00421	1.74171
		-0.00359	1.84401
		-0.00303	1.96052
		-0.00252	2.09167
		-0.00207	2.23818
		-0.00168	2.39974
		-0.00135	2.57217
		-0.00108	2.75856
		-0.000859753	2.95496
		-0.000681998	3.15835
		0.000541556	3.36556
		0.000432014	3.57413
		0.000347506	3.78317
		0.000283948	3.97735
		0.000235417	4.18042
		0.000199198	4.38259
		0.000172614	4.5805
		0.000153644	4.7681
		0.000140801	4.93893
		0.000113867	5.80515
		0.000115854	5.78569
		0.000119283	5.78166
		0.000125887	5.72769
		0.000135665	5.64706
		0.000146505	5.57759
		0.000158203	5.5348
		0.000172167	5.44114
		-0.000185816	5.37184
		-0.000200464	5.2803
		-0.000214193	5.19946
		-0.000226197	5.13209
		-0.000235708	5.0806
		-0.000242069	5.04688
		-0.000244815	5.03234
		-0.000243716	5.03799
		-0.00023799	5.07339
		-0.000229784	5.11861
		-0.000219778	5.16983
		-0.000206452	5.25197
		-0.000191528	5.35265
		-0.00017575	5.47047
		-0.000159802	5.60383
		-0.000144265	5.75098
		-0.000129586	5.91032
		0.000116079	6.08065
		0.000105136	6.20895
		9.47083e-05	6.3815
		8.47889e-05	6.59421
		7.74223e-05	6.77966
		7.1265e-05	6.97516
		6.61636e-05	7.18029
		6.19487e-05	7.39266
		5.84479e-05	7.60813
		5.57981e-05	7.74901
		5.39033e-05	7.90482
		5.22797e-05	8.03976
		5.08651e-05	8.15011
		4.96189e-05	8.23343
		4.85223e-05	8.28845
		4.75758e-05	8.31512
		4.67953e-05	8.31463
		4.62064e-05	8.28957
		4.58383e-05	8.24385
		4.49225e-05	8.28434
		4.52709e-05	8.18741
		4.58408e-05	8.09109
		4.66345e-05	7.99847
		4.76349e-05	7.91178
		4.99157e-05	7.80771
		5.25924e-05	7.65628
		-5.35711e-05	7.65692
		-5.55674e-05	7.57195
		-5.74469e-05	7.49978
		-5.912e-05	7.44089
		-6.04986e-05	7.39598
		-6.15026e-05	7.36584
		-6.12149e-05	7.39181
		-6.15069e-05	7.38326
		-6.12387e-05	7.3941
		-6.04221e-05	7.42415
		-5.90907e-05	7.47319
		-5.72975e-05	7.54105
		-5.51099e-05	7.62758
		-5.26045e-05	7.73273
		-4.98611e-05	7.85658
		-4.69571e-05	7.99941
		-4.29632e-05	8.17759
		-4.01033e-05	8.35973
		-3.83445e-05	8.52129
		-3.48211e-05	8.84029
		3.37266e-05	8.68822
		3.20256e-05	8.74031
		3.06259e-05	8.72286
		2.96252e-05	8.60527
		2.91546e-05	8.36301
		2.93969e-05	7.99641
		3.18994e-05	7.40138
		3.4903e-05	7.00713
		3.99049e-05	6.7194
		4.76692e-05	6.52491
		-1.37981e-05	13.1643
		-1.22976e-05	13.8217
		-1.08692e-05	14.5441
		-8.56459e-06	16.2177
		-7.52449e-06	17.0371
		-6.53127e-06	17.9582
		-5.60092e-06	18.9922
		-4.7456e-06	20.1518
		-3.97337e-06	21.4511
		-3.28822e-06	22.906
		-2.6905e-06	24.5344
		-1.21656e-06	27.6273
		0	100
		0	100
		0	100
		0	100
		0	100
		0	100
		0	100
		-0.00126	2.70875
		-0.0017	2.45243
		-0.00228	2.22639
		-0.00304	2.02565
		-0.004	1.84824
		-0.00521	1.69291
		-0.00669	1.5576
		-0.00847	1.44053
		-0.01053	1.34013
		-0.01282	1.2553
		-0.01524	1.18497
		-0.01766	1.12833
		-0.01987	1.08477
		-0.02166	1.05381
		-0.02283	1.03507
		-0.02323	1.02821
		-0.02282	1.03288
		-0.02167	1.04858
		-0.01992	1.07449
		-0.01779	1.10921
		-0.0155	1.1502
		-0.01325	1.19312
		-0.01119	1.231
		-0.00942	1.25413
		0.00801	1.25253
		0.00699	1.21924
		0.00632	1.18152
		0.00601	1.17128
		0.00601	1.20743
		0.00629	1.26844
		0.00681	1.32033
		-0.0075	1.34692
		-0.0083	1.34999
		-0.00912	1.33835
		-0.0099	1.32073
		-0.01053	1.30344
		-0.01097	1.2904
		-0.01116	1.28368
		-0.01108	1.28446
		-0.01075	1.29307
		-0.0102	1.30965
		-0.0095	1.33433
		-0.00868	1.36746
		-0.00782	1.40969
		-0.00695	1.46193
		-0.0061	1.52521
		-0.00529	1.60004
		-0.00454	1.68795
		-0.00385	1.78875
		-0.00322	1.90289
		-0.00267	2.03041
		-0.00219	2.17146
		-0.00178	2.32443
		-0.00143	2.48623
		-0.00115	2.6574
		-0.000918289	2.83433
		0.000734434	3.01455
		0.000589673	3.19675
		0.00047699	3.38172
		0.000390076	3.57255
		0.000324619	3.75956
		0.000274397	3.96292
		0.00023665	4.16999
		0.00020868	4.3705
		0.000188491	4.55176
		0.000174656	4.70366
		0.000147109	5.37061
		0.000148744	5.33784
		0.000152104	5.31998
		0.000160397	5.2461
		0.000170423	5.18545
		0.00018286	5.12238
		0.000196533	5.0817
		0.000212861	5.002
		0.000229988	4.92426
		-0.000246205	4.86543
		-0.000262539	4.7949
		-0.000276867	4.73589
		-0.00028825	4.69075
		-0.000295887	4.66141
		-0.000299198	4.64933
		-0.000297892	4.65556
		-0.000291995	4.68076
		-0.000282285	4.72121
		-0.00026906	4.77922
		-0.000252984	4.85526
		-0.000234958	4.94826
		-0.000215885	5.05687
		-0.000196595	5.17956
		-0.000177795	5.31471
		-0.000160032	5.46087
		0.000144866	5.58249
		0.00013047	5.73479
		0.000117871	5.89328
		0.000107053	6.05882
		9.69764e-05	6.26075
		8.95697e-05	6.44109
		8.34362e-05	6.63017
		7.83673e-05	6.82545
		7.5253e-05	6.94784
		7.20103e-05	7.11641
		6.86099e-05	7.30234
		6.65473e-05	7.42917
		6.47175e-05	7.53406
		6.30691e-05	7.61487
		6.15797e-05	7.67047
		6.02523e-05	7.70068
		5.91097e-05	7.70642
		5.81875e-05	7.68976
		5.75255e-05	7.65402
		5.62376e-05	7.69159
		5.64316e-05	7.60959
		5.68975e-05	7.52746
		5.76397e-05	7.44822
		5.86382e-05	7.37414
		6.21556e-05	7.2208
		6.39932e-05	7.15013
		6.59572e-05	7.08605
		-6.71542e-05	7.08419
		-6.92438e-05	7.02187
		-7.11003e-05	6.97159
		-7.26207e-05	6.93391
		-7.37113e-05	6.90952
		-7.4295e-05	6.8991
		-7.35433e-05	6.93244
		-7.31797e-05	6.94431
		-7.21797e-05	6.97357
		-7.05837e-05	7.02
		-6.84545e-05	7.08343
		-6.58715e-05	7.16374
		-6.2924e-05	7.2609
		-5.97046e-05	7.37504
		-5.63023e-05	7.50651
		-5.27972e-05	7.65587
		-4.95016e-05	7.80426
		-4.63989e-05	7.98399
		-4.33765e-05	8.18382
		4.08143e-05	8.17523
		3.87663e-05	8.23985
		3.70402e-05	8.24669
		3.57417e-05	8.16659
		3.50133e-05	7.972
		3.62055e-05	7.48069
		3.77199e-05	7.06845
		4.08338e-05	6.66531
		4.61621e-05	6.35351
		5.45639e-05	6.14754
		-1.70739e-05	12.2889
		-1.52207e-05	12.9033
		-1.3451e-05	13.5795
		-1.17761e-05	14.3254
		-9.37935e-06	15.8493
		-8.12453e-06	16.7201
		-6.9516e-06	17.6982
		-5.87574e-06	18.7958
		-4.90682e-06	20.0266
		-4.04951e-06	21.4059
		-3.30378e-06	22.9508
		-2.66559e-06	24.6805
		-1.17586e-06	27.9424
		0	100
		0	100
		0	100
		0	100
		0	100
		0	100
		-0.00141	2.60044
		-0.00192	2.35117
		-0.00259	2.13002
		-0.00346	1.93522
		-0.00458	1.7633
		-0.00601	1.61201
		-0.00779	1.4771
		-0.00991	1.3637
		-0.01239	1.2664
		-0.01518	1.184
		-0.01815	1.11649
		-0.02115	1.06109
		-0.02392	1.01845
		-0.02617	0.98814
		-0.02765	0.96982
		-0.02816	0.96319
		-0.02764	0.96793
		-0.02617	0.98359
		-0.02396	1.00939
		-0.02128	1.04402
		-0.01842	1.08508
		-0.01563	1.12839
		-0.0131	1.16713
		-0.01094	1.19156
		0.00923	1.19107
		0.00799	1.15836
		0.00717	1.11822
		0.00678	1.10484
		0.00676	1.14037
		0.00707	1.20352
		0.00765	1.25824
		-0.00843	1.28716
		-0.00935	1.29194
		-0.01029	1.28165
		-0.01118	1.26524
		-0.01191	1.24915
		-0.01239	1.23731
		-0.01258	1.232
		-0.01246	1.23426
		-0.01204	1.24448
		-0.01138	1.26275
		-0.01052	1.28912
		-0.00956	1.32379
		-0.00854	1.36723
		-0.00753	1.4202
		-0.00656	1.48333
		-0.00564	1.55793
		-0.0048	1.64466
		-0.00405	1.74344
		-0.00338	1.85445
		-0.00279	1.97727
		-0.00228	2.11141
		-0.00186	2.25271
		-0.0015	2.40207
		-0.00121	2.55677
		0.00097508	2.71293
		0.000788829	2.87074
		0.000642619	3.03208
		0.000528924	3.20162
		0.000441098	3.38505
		0.000374681	3.57464
		0.00032328	3.78243
		0.000284173	3.99088
		0.000254727	4.18465
		0.000233059	4.34923
		0.000217872	4.4757
		0.000189615	4.97207
		0.000190422	4.93164
		0.000195437	4.86776
		0.000202131	4.83068
		0.000213092	4.77236
		0.000227028	4.71504
		0.000242676	4.67694
		0.000261439	4.60939
		0.000281278	4.54339
		-0.000301204	4.48058
		-0.000319232	4.43358
		-0.000336079	4.38234
		-0.000349501	4.34318
		-0.000358525	4.31803
		-0.000362443	4.30837
		-0.000360886	4.3153
		-0.000354941	4.33284
		-0.000342266	4.37787
		-0.000326507	4.43194
		-0.00030732	4.50252
		-0.00028578	4.58858
		-0.000262966	4.68884
		-0.000239879	4.80185
		-0.000217366	4.92611
		-0.000197215	5.03794
		0.00017794	5.17203
		0.000160705	5.31196
		0.000145627	5.45785
		0.000132686	5.61057
		0.000121759	5.77127
		0.000111751	5.96434
		0.000104429	6.13874
		9.83713e-05	6.3184
		9.45527e-05	6.43735
		9.0624e-05	6.5936
		8.65839e-05	6.76197
		8.39757e-05	6.88129
		8.16234e-05	6.98107
		7.94635e-05	7.05942
		7.74696e-05	7.11529
		7.56483e-05	7.14846
		7.40316e-05	7.15957
		7.26671e-05	7.15035
		7.16072e-05	7.12359
		7.08995e-05	7.08311
		6.97933e-05	7.09072
		7.00766e-05	7.02143
		7.06956e-05	6.95433
		7.27342e-05	6.83869
		7.53594e-05	6.75633
		7.72762e-05	6.69593
		7.93535e-05	6.64159
		-8.05035e-05	6.64665
		-8.27687e-05	6.59334
		-8.47742e-05	6.55101
		-8.64017e-05	6.5201
		-8.75436e-05	6.50115
		-8.81115e-05	6.49472
		-8.71122e-05	6.52943
		-8.66217e-05	6.5424
		-8.5405e-05	6.57103
		-8.351e-05	6.61512
		-8.101e-05	6.67449
		-7.7997e-05	6.74904
		-7.45737e-05	6.83881
		-7.08452e-05	6.94397
		-6.69117e-05	7.06494
		-6.3925e-05	7.1771
		-5.92561e-05	7.33659
		-5.56647e-05	7.50208
		-5.21631e-05	7.6863
		5.01161e-05	7.63349
		4.65775e-05	7.78476
		4.44814e-05	7.81146
		4.2833e-05	7.76378
		4.27925e-05	7.45921
		4.294e-05	7.16131
		4.43466e-05	6.77459
		4.74952e-05	6.36969
		5.30658e-05	6.03524
		6.20119e-05	5.81154
		7.56618e-05	5.65466
		-1.86559e-05	12.0775
		-1.64811e-05	12.7127
		-1.44191e-05	13.4147
		-1.15607e-05	14.7901
		-9.99272e-06	15.6159
		-8.53051e-06	16.5441
		-7.19266e-06	17.5863
		-5.991e-06	18.7556
		-4.93076e-06	20.0669
		-4.01126e-06	21.5368
		-3.22683e-06	23.1836
		-2.56804e-06	25.028
		-1.11338e-06	28.4556
		0	100
		0	100
		0	100
		0	100
		0	100
		-0.00156	2.50867
		-0.00215	2.24927
		-0.00291	2.03784
		-0.0039	1.8505
		-0.00518	1.68533
		-0.0068	1.53994
		-0.00883	1.41254
		-0.0113	1.30195
		-0.01421	1.20697
		-0.01751	1.12645
		-0.02107	1.0595
		-0.02468	1.00545
		-0.02803	0.9638
		-0.03077	0.93417
		-0.03258	0.91628
		-0.03318	0.91023
		-0.03254	0.91498
		-0.03073	0.93051
		-0.02803	0.95611
		-0.02477	0.99051
		-0.02132	1.03141
		-0.01798	1.07481
		-0.01497	1.11407
		-0.01243	1.13933
		-0.01041	1.14003
		0.00895	1.10818
		0.00799	1.0663
		0.00751	1.04998
		0.00746	1.08427
		0.00778	1.14875
		0.00842	1.20589
		-0.00929	1.23709
		-0.0103	1.24372
		-0.01135	1.23495
		-0.01234	1.21984
		-0.01314	1.20495
		-0.01367	1.19427
		-0.01386	1.19018
		-0.0137	1.19374
		-0.01319	1.20537
		-0.01241	1.22516
		-0.01142	1.25308
		-0.01031	1.28921
		-0.00915	1.33386
		-0.00801	1.38735
		-0.00692	1.45075
		-0.00592	1.52439
		-0.00501	1.60921
		-0.0042	1.70534
		-0.00349	1.81199
		-0.00288	1.92847
		-0.00236	2.05365
		-0.00192	2.18263
		0.00156	2.31621
		0.00127	2.45211
		0.00103	2.58797
		0.000848929	2.72938
		0.000704133	2.87792
		0.000591521	3.04264
		0.000504204	3.22817
		0.000437655	3.42404
		0.000385434	3.6325
		0.000344944	3.83295
		0.000313719	4.0095
		0.000290079	4.1501
		0.000273989	4.24267
		0.00024474	4.59853
		0.000244087	4.55497
		0.000248465	4.49032
		0.000254888	4.45034
		0.00026646	4.3947
		0.000281675	4.34256
		0.000299176	4.30727
		0.000320323	4.25059
		0.000342887	4.19546
		0.000365692	4.14291
		-0.000387397	4.09507
		-0.000405781	4.06123
		-0.000420333	4.03369
		-0.00043082	4.01257
		-0.000435354	4.00533
		-0.000433476	4.01307
		-0.000426451	4.03041
		-0.000412587	4.0674
		-0.000392828	4.12368
		-0.000370151	4.18934
		-0.000344664	4.2691
		-0.000318659	4.3541
		-0.00029137	4.45699
		-0.000265799	4.55564
		-0.000240918	4.67142
		0.000218108	4.79326
		0.000197705	4.92066
		0.000179847	5.05389
		0.00016451	5.1938
		0.000151546	5.34128
		0.000140718	5.49657
		0.000130891	5.67839
		0.000124691	5.80517
		0.000118927	5.9564
		0.000114117	6.10041
		0.000108262	6.27773
		0.000104978	6.39018
		0.000101972	6.48524
		9.91691e-05	6.56121
		9.65377e-05	6.61713
		9.40897e-05	6.65272
		9.18681e-05	6.66844
		8.99347e-05	6.66572
		8.83568e-05	6.64697
		8.82048e-05	6.58393
		8.66516e-05	6.59221
		8.66904e-05	6.53453
		8.81468e-05	6.43782
		8.922e-05	6.37786
		9.17861e-05	6.30883
		9.36961e-05	6.25832
		9.57922e-05	6.21357
		9.79446e-05	6.17506
		-9.91011e-05	6.1813
		-0.000100182	6.17451
		-0.000101859	6.14993
		-0.000102998	6.13612
		-0.000103497	6.13354
		-0.000103288	6.14259
		-0.000101526	6.18376
		-0.000100055	6.21194
		-9.78269e-05	6.25394
		-9.49258e-05	6.30959
		-9.14563e-05	6.37884
		-8.75341e-05	6.46176
		-8.32763e-05	6.55862
		-7.87931e-05	6.6699
		-7.54547e-05	6.77233
		-7.02865e-05	6.91798
		-6.61873e-05	7.0705
		-6.2184e-05	7.24051
		5.96987e-05	7.2158
		5.65597e-05	7.30773
		5.30142e-05	7.41425
		5.09619e-05	7.3941
		5.0726e-05	7.1288
		5.05988e-05	6.87064
		5.18167e-05	6.51375
		5.49067e-05	6.11451
		6.06124e-05	5.76117
		6.99777e-05	5.51555
		8.44598e-05	5.35787
		-2.26287e-05	11.3364
		-1.99789e-05	11.9353
		-1.74638e-05	12.5983
		-1.51052e-05	13.3336
		-1.21441e-05	14.633
		-1.0343e-05	15.5167
		-8.69943e-06	16.5094
		-7.22736e-06	17.6238
		-5.93234e-06	18.8743
		-4.81262e-06	20.2768
		-3.86037e-06	21.8491
		-3.06322e-06	23.6111
		-2.40581e-06	25.585
		-1.033e-06	29.1753
		0	100
		0	100
		0	100
		0	100
		-0.00173	2.40395
		-0.00235	2.17419
		-0.00318	1.96885
		-0.00427	1.78668
		-0.00569	1.62561
		-0.00751	1.48428
		-0.00979	1.35997
		-0.01257	1.25207
		-0.01587	1.15925
		-0.01964	1.08047
		-0.02374	1.01489
		-0.02791	0.96188
		-0.03182	0.92098
		-0.03504	0.89186
		-0.03716	0.87426
		-0.03789	0.86796
		-0.03713	0.8727
		-0.03498	0.88841
		-0.03181	0.91367
		-0.02801	0.94764
		-0.02401	0.98812
		-0.02016	1.03119
		-0.0167	1.07038
		-0.01379	1.09625
		-0.01149	1.09785
		0.0098	1.07031
		0.00873	1.02432
		0.00816	1.00546
		0.00808	1.03788
		0.00841	1.10272
		0.00908	1.1617
		-0.01001	1.1951
		-0.0111	1.20377
		-0.01223	1.19681
		-0.01329	1.18315
		-0.01415	1.16946
		-0.01471	1.15996
		-0.0149	1.15695
		-0.0147	1.16161
		-0.01412	1.17441
		-0.01324	1.19544
		-0.01213	1.22457
		-0.0109	1.26194
		-0.00963	1.30741
		-0.00838	1.36157
		-0.0072	1.4248
		-0.00612	1.49755
		-0.00515	1.58011
		-0.0043	1.6725
		-0.00357	1.77354
		-0.00294	1.88204
		-0.00241	1.99512
		0.00198	2.11124
		0.00162	2.22808
		0.00133	2.34519
		0.0011	2.46605
		0.000921123	2.59495
		0.000780331	2.74096
		0.000670629	2.90987
		0.000584965	3.1008
		0.000518803	3.29839
		0.000465939	3.49632
		0.000423887	3.67751
		0.0003904	3.8286
		0.000364106	3.94187
		0.000344237	4.0152
		0.000313309	4.26369
		0.000311417	4.21089
		0.000313182	4.15795
		0.000319734	4.1049
		0.000330287	4.06497
		0.00034639	4.01757
		0.000365493	3.9851
		0.000388873	3.93742
		0.000414103	3.89143
		0.000439802	3.84761
		-0.000464392	3.80763
		-0.000485216	3.78023
		-0.000502908	3.75272
		-0.000514769	3.73605
		-0.000519772	3.73172
		-0.000518455	3.7369
		-0.000508044	3.76244
		-0.000491785	3.79762
		-0.000469663	3.84554
		-0.000443208	3.90584
		-0.000413441	3.97878
		-0.000381863	4.06322
		-0.000349862	4.15791
		-0.000319881	4.24851
		-0.000290694	4.35483
		0.000263931	4.46681
		0.000239988	4.58416
		0.000219022	4.7072
		0.000201004	4.8367
		0.000185754	4.97332
		0.000172993	5.11706
		0.00016238	5.26678
		0.000153905	5.40544
		0.000147005	5.54552
		0.00014119	5.67914
		0.000135397	5.8178
		0.000131172	5.92406
		0.000127249	6.01534
		0.000123537	6.09008
		0.000119072	6.17078
		0.000116892	6.18182
		0.000114009	6.19907
		0.000111453	6.19999
		0.000109304	6.18677
		0.000107632	6.16233
		0.000106486	6.13008
		0.000105147	6.12546
		0.000106467	6.04152
		0.000107339	5.99111
		0.000109727	5.93355
		0.000111536	5.89136
		0.000113564	5.85449
		0.000115666	5.82345
		-0.000117682	5.79876
		-0.000118618	5.80875
		-0.000120183	5.79177
		-0.000121152	5.78461
		-0.000121421	5.78751
		-0.000119953	5.82294
		-0.000117783	5.86434
		-0.000116017	5.89224
		-0.000113424	5.93239
		-0.000110098	5.98466
		-0.000106157	6.04902
		-0.000101728	6.12562
		-9.69383e-05	6.21483
		-9.4071e-05	6.26977
		-8.83021e-05	6.38585
		-8.36759e-05	6.50814
		-7.90965e-05	6.64545
		7.56036e-05	6.68746
		7.16567e-05	6.79672
		6.80148e-05	6.89125
		6.38077e-05	7.00667
		6.2285e-05	6.89853
		6.07541e-05	6.78759
		6.02281e-05	6.57293
		6.01428e-05	6.28071
		6.30652e-05	5.89406
		6.87771e-05	5.52737
		7.84072e-05	5.25803
		9.35321e-05	5.09216
		0.000116343	4.96179
		-2.3945e-05	11.2396
		-2.09077e-05	11.8684
		-1.80597e-05	12.5668
		-1.4574e-05	13.7598
		-1.23831e-05	14.604
		-1.03898e-05	15.5527
		-8.60966e-06	16.6183
		-7.04838e-06	17.8145
		-5.70257e-06	19.1567
		-4.56163e-06	20.6623
		-3.60954e-06	22.3504
		-2.82685e-06	24.2425
		-1.20862e-06	27.6876
		0	100
		0	100
		0	100
		0	100
		-0.00185	2.33315
		-0.00252	2.1103
		-0.00342	1.91084
		-0.0046	1.73368
		-0.00614	1.57687
		-0.0081	1.43892
		-0.01058	1.31792
[truncated: 532,523+ more rows]

## Sheet: Figure 2e
Figure 2e
	Magnetic filed	intensity
	3425.05	0.0353
	3425.1	0.02895
	3425.15	0.02731
	3425.2	0.03007
	3425.25	0.03216
	3425.3	0.03322
	3425.35	0.03391
	3425.4	0.03293
	3425.45	0.03329
	3425.5	0.03469
	3425.55	0.0357
	3425.6	0.03712
	3425.65	0.03719
	3425.7	0.03294
	3425.75	0.02855
	3425.8	0.02786
	3425.85	0.02812
	3425.9	0.02973
	3425.95	0.03195
	3426	0.03432
	3426.05	0.03718
	3426.1	0.03878
	3426.15	0.03673
	3426.2	0.03025
	3426.25	0.02548
	3426.3	0.02534
	3426.35	0.0291
	3426.4	0.03418
	3426.45	0.03468
	3426.5	0.02976
	3426.55	0.02358
	3426.6	0.02277
	3426.65	0.02592
	3426.7	0.02817
	3426.75	0.03221
	3426.8	0.03646
	3426.85	0.03686
	3426.9	0.03229
	3426.95	0.02562
	3427	0.02429
	3427.05	0.02495
	3427.1	0.02263
	3427.15	0.02188
	3427.2	0.02623
	3427.25	0.03233
	3427.3	0.03624
	3427.35	0.03969
	3427.4	0.03932
	3427.45	0.03411
	3427.5	0.02843
	3427.55	0.02334
	3427.6	0.01918
	3427.65	0.01875
	3427.7	0.02355
	3427.75	0.02915
	3427.8	0.03283
	3427.85	0.03433
	3427.9	0.03349
	3427.95	0.03224
	3428	0.03249
	3428.05	0.03089
	3428.1	0.02497
	3428.15	0.02337
	3428.2	0.02818
	3428.25	0.03069
	3428.3	0.03137
	3428.35	0.03573
	3428.4	0.03869
	3428.45	0.03569
	3428.5	0.03249
	3428.55	0.03072
	3428.6	0.02933
	3428.65	0.0295
	3428.7	0.03019
	3428.75	0.02991
	3428.8	0.03003
	3428.85	0.03211
	3428.9	0.03402
	3428.95	0.03457
	3429	0.03158
	3429.05	0.02822
	3429.1	0.03071
	3429.15	0.03502
	3429.2	0.03438
	3429.25	0.02985
	3429.3	0.02774
	3429.35	0.02404
	3429.4	0.0204
	3429.45	0.0223
	3429.5	0.02553
	3429.55	0.02705
	3429.6	0.02323
	3429.65	0.01945
	3429.7	0.02187
	3429.75	0.02693
	3429.8	0.03028
	3429.85	0.03028
	3429.9	0.03033
	3429.95	0.0317
	3430	0.03003
	3430.05	0.02978
	3430.1	0.03462
	3430.15	0.03898
	3430.2	0.03804
	3430.25	0.03406
	3430.3	0.03188
	3430.35	0.02991
	3430.4	0.02919
	3430.45	0.03067
	3430.5	0.03158
	3430.55	0.03102
	3430.6	0.02895
	3430.65	0.02483
	3430.7	0.02596
	3430.75	0.03408
	3430.8	0.03594
	3430.85	0.02959
	3430.9	0.02302
	3430.95	0.02155
	3431	0.0251
	3431.05	0.02886
	3431.1	0.03064
	3431.15	0.03029
	3431.2	0.03007
	3431.25	0.03137
	3431.3	0.0306
	3431.35	0.02966
	3431.4	0.03113
	3431.45	0.02922
	3431.5	0.0262
	3431.55	0.0265
	3431.6	0.02777
	3431.65	0.03142
	3431.7	0.03239
	3431.75	0.02937
	3431.8	0.03111
	3431.85	0.03269
	3431.9	0.02718
	3431.95	0.0232
	3432	0.02604
	3432.05	0.02967
	3432.1	0.0353
	3432.15	0.04044
	3432.2	0.03786
	3432.25	0.03646
	3432.3	0.03993
	3432.35	0.03837
	3432.4	0.03514
	3432.45	0.03692
	3432.5	0.03511
	3432.55	0.03144
	3432.6	0.03298
	3432.65	0.03307
	3432.7	0.02913
	3432.75	0.02317
	3432.8	0.01953
	3432.85	0.02309
	3432.9	0.02809
	3432.95	0.02567
	3433	0.02175
	3433.05	0.02166
	3433.1	0.0226
	3433.15	0.02711
	3433.2	0.03168
	3433.25	0.03037
	3433.3	0.02703
	3433.35	0.02754
	3433.4	0.02946
	3433.45	0.03056
	3433.5	0.0304
	3433.55	0.02797
	3433.6	0.02583
	3433.65	0.02446
	3433.7	0.02334
	3433.75	0.02522
	3433.8	0.02952
	3433.85	0.03157
	3433.9	0.03271
	3433.95	0.03435
	3434	0.03321
	3434.05	0.03117
	3434.1	0.02903
	3434.15	0.02387
	3434.2	0.02129
	3434.25	0.02372
	3434.3	0.02806
	3434.35	0.03154
	3434.4	0.03368
	3434.45	0.03531
	3434.5	0.0332
	3434.55	0.02799
	3434.6	0.02518
	3434.65	0.02743
	3434.7	0.03037
	3434.75	0.03278
	3434.8	0.0338
	3434.85	0.03203
	3434.9	0.02848
	3434.95	0.02534
	3435	0.02812
	3435.05	0.03104
	3435.1	0.0291
	3435.15	0.02741
	3435.2	0.02601
	3435.25	0.02747
	3435.3	0.03175
	3435.35	0.03069
	3435.4	0.02851
	3435.45	0.03071
	3435.5	0.03246
	3435.55	0.02775
	3435.6	0.02081
	3435.65	0.02165
	3435.7	0.02531
	3435.75	0.02608
	3435.8	0.02775
	3435.85	0.03237
	3435.9	0.0349
	3435.95	0.03311
	3436	0.03166
	3436.05	0.02968
	3436.1	0.02453
	3436.15	0.02149
	3436.2	0.02378
	3436.25	0.02706
	3436.3	0.02773
	3436.35	0.02584
	3436.4	0.02403
	3436.45	0.02456
	3436.5	0.02871
	3436.55	0.03257
	3436.6	0.02918
	3436.65	0.02361
	3436.7	0.02604
	3436.75	0.03314
	3436.8	0.03591
	3436.85	0.03314
	3436.9	0.02892
	3436.95	0.02707
	3437	0.02503
	3437.05	0.0216
	3437.1	0.02288
	3437.15	0.02517
	3437.2	0.0228
	3437.25	0.02269
	3437.3	0.02284
	3437.35	0.01839
	3437.4	0.02079
	3437.45	0.03026
	3437.5	0.03533
	3437.55	0.03661
	3437.6	0.03662
	3437.65	0.03394
	3437.7	0.02793
	3437.75	0.02282
	3437.8	0.02384
	3437.85	0.02765
	3437.9	0.02788
	3437.95	0.02456
	3438	0.02272
	3438.05	0.02264
	3438.1	0.02147
	3438.15	0.01962
	3438.2	0.01995
	3438.25	0.02466
	3438.3	0.02851
	3438.35	0.02965
	3438.4	0.02943
	3438.45	0.02741
	3438.5	0.02512
	3438.55	0.02216
	3438.6	0.02129
	3438.65	0.02107
	3438.7	0.02141
	3438.75	0.02255
	3438.8	0.02023
	3438.85	0.01999
	3438.9	0.02292
	3438.95	0.02527
	3439	0.02533
	3439.05	0.02247
	3439.1	0.02257
	3439.15	0.02718
	3439.2	0.03385
	3439.25	0.03884
	3439.3	0.03814
	3439.35	0.03424
	3439.4	0.03151
	3439.45	0.02965
	3439.5	0.0278
	3439.55	0.02856
	3439.6	0.02816
	3439.65	0.02513
	3439.7	0.02648
	3439.75	0.02742
	3439.8	0.02398
	3439.85	0.02356
	3439.9	0.02469
	3439.95	0.02312
	3440.01	0.02093
	3440.06	0.01954
	3440.11	0.01994
	3440.16	0.02392
	3440.21	0.02897
	3440.26	0.03207
	3440.31	0.03163
	3440.36	0.02774
	3440.41	0.02604
	3440.46	0.02807
	3440.51	0.0295
	3440.56	0.02835
	3440.61	0.02632
	3440.66	0.02698
	3440.71	0.03299
	3440.76	0.0376
	3440.81	0.03549
	3440.86	0.03284
	3440.91	0.02989
	3440.96	0.02772
	3441.01	0.03141
	3441.06	0.03515
	3441.11	0.03603
	3441.16	0.03775
	3441.21	0.03367
	3441.26	0.02464
	3441.31	0.02247
	3441.36	0.02565
	3441.41	0.03002
	3441.46	0.03094
	3441.51	0.02442
	3441.56	0.01995
	3441.61	0.02179
	3441.66	0.02366
	3441.71	0.02501
	3441.76	0.02636
	3441.81	0.02691
	3441.86	0.02511
	3441.91	0.02243
	3441.96	0.02376
	3442.01	0.02748
	3442.06	0.02927
	3442.11	0.03148
	3442.16	0.0378
	3442.21	0.039
	3442.26	0.03222
	3442.31	0.02911
	3442.36	0.02844
	3442.41	0.02664
	3442.46	0.02725
	3442.51	0.0299
	3442.56	0.03266
	3442.61	0.0313
	3442.66	0.02556
	3442.71	0.02293
	3442.76	0.02463
	3442.81	0.02335
	3442.86	0.02025
	3442.91	0.01972
	3442.96	0.01795
	3443.01	0.01658
	3443.06	0.02015
	3443.11	0.02441
	3443.16	0.02652
	3443.21	0.02716
	3443.26	0.02598
	3443.31	0.0242
	3443.36	0.02138
	3443.41	0.01899
	3443.46	0.02088
	3443.51	0.02666
	3443.56	0.03056
	3443.61	0.02624
	3443.66	0.01943
	3443.71	0.01753
	3443.76	0.01921
	3443.81	0.02158
	3443.86	0.02278
	3443.91	0.02508
	3443.96	0.02985
	3444.01	0.03251
	3444.06	0.03035
	3444.11	0.02791
	3444.16	0.02465
	3444.21	0.0219
	3444.26	0.02385
	3444.31	0.02623
	3444.36	0.03003
	3444.41	0.03434
	3444.46	0.03406
	3444.51	0.02957
	3444.56	0.02595
	3444.61	0.03066
	3444.66	0.03534
	3444.71	0.03067
	3444.76	0.02472
	3444.81	0.02295
	3444.86	0.02372
	3444.91	0.02365
	3444.96	0.02429
	3445.01	0.02664
	3445.06	0.02805
	3445.11	0.02597
	3445.16	0.02199
	3445.21	0.02224
	3445.26	0.02319
	3445.31	0.02458
	3445.36	0.02406
	3445.41	0.01669
	3445.46	0.01095
	3445.51	0.01211
	3445.56	0.01574
	3445.61	0.01833
	3445.66	0.01985
	3445.71	0.02222
	3445.76	0.02835
	3445.81	0.03069
	3445.86	0.02615
	3445.91	0.02487
	3445.96	0.02788
	3446.01	0.02702
	3446.06	0.01924
	3446.11	0.01364
	3446.16	0.01482
	3446.21	0.01863
	3446.26	0.02556
	3446.31	0.02896
	3446.36	0.02489
	3446.41	0.02027
	3446.46	0.01593
	3446.51	0.01324
	3446.56	0.01608
	3446.61	0.01945
	3446.66	0.0186
	3446.71	0.0189
	3446.76	0.02064
	3446.81	0.02079
	3446.86	0.02157
	3446.91	0.02102
	3446.96	0.02071
	3447.01	0.02104
	3447.06	0.02119
	3447.11	0.02412
	3447.16	0.02568
	3447.21	0.02471
	3447.26	0.02398
	3447.31	0.02483
	3447.36	0.02639
	3447.41	0.02514
	3447.46	0.02372
	3447.51	0.02789
	3447.56	0.03277
	3447.61	0.02894
	3447.66	0.02225
	3447.71	0.022
	3447.76	0.02329
	3447.81	0.0245
	3447.86	0.02765
	3447.91	0.02762
	3447.96	0.02366
	3448.01	0.01981
	3448.06	0.02301
	3448.11	0.02866
	3448.16	0.02562
	3448.21	0.02039
	3448.26	0.02092
	3448.31	0.0235
	3448.36	0.02179
	3448.41	0.01928
	3448.46	0.02037
	3448.51	0.02315
	3448.56	0.02588
	3448.61	0.02619
	3448.66	0.02222
	3448.71	0.01745
	3448.76	0.01994
	3448.81	0.02462
	3448.86	0.02398
	3448.91	0.0198
	3448.96	0.01436
	3449.01	0.01345
	3449.06	0.01982
	3449.11	0.02626
	3449.16	0.03056
	3449.21	0.03407
	3449.26	0.0334
	3449.31	0.03221
	3449.36	0.03202
	3449.41	0.03067
	3449.46	0.02949
	3449.51	0.02925
	3449.56	0.02916
	3449.61	0.02686
	3449.66	0.0227
	3449.71	0.01931
	3449.76	0.0202
	3449.81	0.02548
	3449.86	0.029
	3449.91	0.02617
	3449.96	0.02254
	3450.01	0.02335
	3450.06	0.02387
	3450.11	0.02456
	3450.16	0.02796
	3450.21	0.02932
	3450.26	0.02712
	3450.31	0.02655
	3450.36	0.02847
	3450.41	0.02947
	3450.46	0.02851
	3450.51	0.02529
	3450.56	0.02305
	3450.61	0.02291
	3450.66	0.02389
	3450.71	0.027
	3450.76	0.03021
	3450.81	0.0296
	3450.86	0.02655
	3450.91	0.02384
	3450.96	0.01928
	3451.01	0.01722
	3451.06	0.02333
	3451.11	0.02904
	3451.16	0.02564
	3451.21	0.01851
	3451.26	0.01599
	3451.31	0.01869
	3451.36	0.02261
	3451.41	0.0248
	3451.46	0.02373
	3451.51	0.02051
	3451.56	0.01778
	3451.61	0.01773
	3451.66	0.02071
	3451.71	0.02258
	3451.76	0.02225
	3451.81	0.02279
	3451.86	0.02274
	3451.91	0.01907
	3451.96	0.01623
	3452.01	0.01953
	3452.06	0.02295
	3452.11	0.02472
	3452.16	0.02916
	3452.21	0.02931
	3452.26	0.02601
	3452.31	0.02597
	3452.36	0.02506
	3452.41	0.02353
	3452.46	0.0237
	3452.51	0.02347
	3452.56	0.02404
	3452.61	0.02609
	3452.66	0.02587
	3452.71	0.02298
	3452.76	0.02179
	3452.81	0.02177
	3452.86	0.02283
	3452.91	0.02446
	3452.96	0.02211
	3453.01	0.02146
	3453.06	0.02604
	3453.11	0.0281
	3453.16	0.02594
	3453.21	0.02431
	3453.26	0.02197
	3453.31	0.01875
	3453.36	0.02126
	3453.41	0.02594
	3453.46	0.02715
	3453.51	0.02837
	3453.56	0.02957
	3453.61	0.0282
	3453.66	0.02648
	3453.71	0.02585
	3453.76	0.02344
	3453.81	0.02149
	3453.86	0.02287
	3453.91	0.02362
	3453.96	0.02127
	3454.01	0.01944
	3454.06	0.01953
	3454.11	0.02014
	3454.16	0.02222
	3454.21	0.02344
	3454.26	0.02529
	3454.31	0.02795
	3454.36	0.02683
	3454.41	0.02505
	3454.46	0.02704
	3454.51	0.02932
	3454.56	0.02918
	3454.61	0.0276
	3454.66	0.02268
	3454.71	0.01829
	3454.76	0.01852
	3454.81	0.01905
	3454.86	0.01983
	3454.91	0.02356
	3454.96	0.02523
	3455.01	0.024
	3455.06	0.02142
	3455.11	0.01906
	3455.16	0.02045
	3455.21	0.02275
	3455.26	0.025
	3455.31	0.02679
	3455.36	0.02547
	3455.41	0.02127
	3455.46	0.02052
	3455.51	0.02496
	3455.56	0.02575
	3455.61	0.02049
	3455.66	0.01651
	3455.71	0.01798
	3455.76	0.02022
	3455.81	0.02194
	3455.86	0.02487
	3455.91	0.02682
	3455.96	0.02836
	3456.01	0.02765
	3456.06	0.02546
	3456.11	0.02797
	3456.16	0.03198
	3456.21	0.03299
	3456.26	0.03144
	3456.31	0.02972
	3456.36	0.02886
	3456.41	0.02662
	3456.46	0.02537
	3456.51	0.02463
	3456.56	0.02508
	3456.61	0.02997
	3456.66	0.03556
	3456.71	0.03551
	3456.76	0.03214
	3456.81	0.03302
	3456.86	0.03545
	3456.91	0.03815
	3456.96	0.042
	3457.01	0.04257
	3457.06	0.03748
	3457.11	0.02873
	3457.16	0.02258
	3457.21	0.02131
	3457.26	0.0215
	3457.31	0.02356
	3457.36	0.02959
	3457.41	0.03472
	3457.46	0.03536
	3457.51	0.03584
	3457.56	0.0357
	3457.61	0.03455
	3457.66	0.03381
	3457.71	0.0293
	3457.76	0.02744
	3457.81	0.03052
	3457.86	0.03083
	3457.91	0.03254
	3457.96	0.03577
	3458.01	0.03429
	3458.06	0.03239
	3458.11	0.03383
	3458.16	0.03435
	3458.21	0.03511
	3458.26	0.03748
	3458.31	0.03645
	3458.36	0.03568
	3458.41	0.03759
	3458.46	0.03764
	3458.51	0.03844
	3458.56	0.0396
	3458.61	0.04
	3458.66	0.04253
	3458.71	0.04481
	3458.76	0.04467
	3458.81	0.04301
	3458.86	0.04193
	3458.91	0.04127
	3458.96	0.0414
	3459.01	0.0434
	3459.06	0.04148
	3459.11	0.03889
	3459.16	0.04347
	3459.21	0.04869
	3459.26	0.04784
	3459.31	0.04318
	3459.36	0.03957
	3459.41	0.04032
	3459.46	0.04617
	3459.51	0.0531
	3459.56	0.05359
	3459.61	0.04744
	3459.66	0.04316
	3459.71	0.04177
	3459.76	0.04118
	3459.81	0.04383
	3459.86	0.04907
	3459.91	0.05046
	3459.96	0.04639
	3460.01	0.04708
	3460.06	0.05065
	3460.11	0.05047
	3460.16	0.05018
	3460.21	0.04937
	3460.26	0.04964
	3460.31	0.0516
	3460.36	0.05321
	3460.41	0.05498
	3460.46	0.05649
	3460.51	0.05594
	3460.56	0.0559
	3460.61	0.05897
	3460.66	0.05747
	3460.71	0.05064
	3460.76	0.04433
	3460.81	0.03844
	3460.86	0.03776
	3460.91	0.04279
	3460.96	0.04605
	3461.01	0.04729
	3461.06	0.04796
	3461.11	0.0501
	3461.16	0.05446
	3461.21	0.05701
	3461.26	0.05853
	3461.31	0.0605
	3461.36	0.06048
	3461.41	0.05913
	3461.46	0.05713
	3461.51	0.05753
	3461.56	0.0601
	3461.61	0.06057
	3461.66	0.06267
	3461.71	0.06858
	3461.76	0.07385
	3461.81	0.07365
	3461.86	0.06983
	3461.91	0.07285
	3461.96	0.07916
	3462.01	0.07762
	3462.06	0.07598
	3462.11	0.07823
	3462.16	0.0809
	3462.21	0.08569
	3462.26	0.08823
	3462.31	0.08645
	3462.36	0.08547
	3462.41	0.08728
	3462.46	0.0918
	3462.51	0.09633
	3462.56	0.09733
	3462.61	0.09762
	3462.66	0.09831
	3462.71	0.09906
	3462.76	0.10512
	3462.81	0.1158
	3462.86	0.1214
	3462.91	0.12286
	3462.96	0.12695
	3463.01	0.12766
	3463.06	0.12469
	3463.11	0.12763
	3463.16	0.13749
	3463.21	0.14607
	3463.26	0.15077
	3463.31	0.1578
	3463.36	0.16181
	3463.41	0.15902
	3463.46	0.15881
	3463.51	0.16098
	3463.56	0.16147
	3463.61	0.16199
	3463.66	0.16368
	3463.71	0.16815
	3463.76	0.17457
	3463.81	0.17855
	3463.86	0.18034
	3463.91	0.18449
	3463.96	0.18924
	3464.01	0.19224
	3464.06	0.19472
	3464.11	0.19482
	3464.16	0.1969
	3464.21	0.20223
	3464.26	0.20537
	3464.31	0.20761
	3464.36	0.21075
	3464.41	0.21278
	3464.46	0.21222
	3464.51	0.21226
	3464.56	0.216
	3464.61	0.22122
	3464.66	0.22299
	3464.71	0.22168
	3464.76	0.22078
	3464.81	0.22023
	3464.86	0.22083
	3464.91	0.22371
	3464.96	0.22904
	3465.01	0.23308
	3465.06	0.23294
	3465.11	0.22959
	3465.16	0.22311
	3465.21	0.22059
	3465.26	0.22564
	3465.31	0.22955
	3465.36	0.22894
	3465.41	0.22912
	3465.46	0.23082
	3465.51	0.23049
	3465.56	0.22903
	3465.61	0.22883
	3465.66	0.23074
	3465.71	0.23493
	3465.76	0.24146
	3465.81	0.24762
	3465.86	0.24862
	3465.91	0.24289
	3465.96	0.23501
	3466.01	0.23455
	3466.06	0.23883
	3466.11	0.2399
	3466.16	0.23898
	3466.21	0.23921
	3466.26	0.23981
	3466.31	0.23775
	3466.36	0.23597
	3466.41	0.23521
	3466.46	0.23588
	3466.51	0.23534
	3466.56	0.23358
	3466.61	0.23559
	3466.66	0.23668
	3466.71	0.2377
	3466.76	0.23825
	3466.81	0.23271
	3466.86	0.22622
	3466.91	0.22214
	3466.96	0.22147
	3467.01	0.22438
	3467.06	0.22391
	3467.11	0.22127
	3467.16	0.21958
	3467.21	0.21692
	3467.26	0.21702
	3467.31	0.21877
	3467.36	0.215
	3467.41	0.21092
	3467.46	0.21025
	3467.51	0.20423
	3467.56	0.19554
	3467.61	0.19246
	3467.66	0.19347
	3467.71	0.19374
	3467.76	0.18953
	3467.81	0.18497
	3467.86	0.183
	3467.91	0.17894
	3467.96	0.17502
	3468.01	0.17155
	3468.06	0.16822
	3468.11	0.16732
	3468.16	0.16585
	3468.21	0.16351
	3468.26	0.16116
	3468.31	0.15781
	3468.36	0.15535
	3468.41	0.15219
	3468.46	0.14382
	3468.51	0.13655
	3468.56	0.13279
	3468.61	0.12919
	3468.66	0.12597
	3468.71	0.12337
	3468.76	0.12303
	3468.81	0.12173
	3468.86	0.11732
	3468.91	0.11248
	3468.96	0.10985
	3469.01	0.10934
	3469.06	0.11065
	3469.11	0.11324
	3469.16	0.11364
	3469.21	0.10935
	3469.26	0.1038
	3469.31	0.09975
	3469.36	0.09649
	3469.41	0.09706
	3469.46	0.09958
	3469.51	0.10168
	3469.56	0.10213
	3469.61	0.10113
	3469.66	0.0987
	3469.71	0.09313
	3469.76	0.08976
	3469.81	0.09091
	3469.86	0.09324
	3469.91	0.09274
	3469.96	0.09119
	3470.02	0.08995
	3470.07	0.08856
	3470.12	0.08892
	3470.17	0.08809
	3470.22	0.08639
	3470.27	0.08482
	3470.32	0.08519
	3470.37	0.08754
	3470.42	0.08872
	3470.47	0.0891
	3470.52	0.08855
	3470.57	0.08724
	3470.62	0.08558
	3470.67	0.08513
	3470.72	0.08832
	3470.77	0.09271
	3470.82	0.09156
	3470.87	0.08659
	3470.92	0.08301
	3470.97	0.08288
	3471.02	0.08705
	3471.07	0.09025
	3471.12	0.09027
	3471.17	0.09084
	3471.22	0.09439
	3471.27	0.09721
	3471.32	0.09503
	3471.37	0.09265
	3471.42	0.0926
	3471.47	0.09579
	3471.52	0.09921
	3471.57	0.09941
	3471.62	0.09999
	3471.67	0.09925
	3471.72	0.09798
	3471.77	0.09603
	3471.82	0.09193
	3471.87	0.09474
	3471.92	0.10136
	3471.97	0.10054
	3472.02	0.09977
	3472.07	0.10202
	3472.12	0.10132
	3472.17	0.09873
	3472.22	0.09777
	3472.27	0.10268
	3472.32	0.108
	3472.37	0.10902
	3472.42	0.11015
	3472.47	0.11128
	3472.52	0.11386
	3472.57	0.11689
	3472.62	0.11756
	3472.67	0.119
	3472.72	0.11965
	3472.77	0.12105
	3472.82	0.12615
	3472.87	0.12951
	3472.92	0.1303
	3472.97	0.13013
	3473.02	0.12911
	3473.07	0.13139
	3473.12	0.13457
	3473.17	0.13217
	3473.22	0.12862
	3473.27	0.13083
	3473.32	0.13354
	3473.37	0.13366
	3473.42	0.13544
	3473.47	0.13564
	3473.52	0.13449
	3473.57	0.13764
	3473.62	0.14202
	3473.67	0.14188
	3473.72	0.13994
	3473.77	0.14051
	3473.82	0.14149
	3473.87	0.14384
	3473.92	0.14618
	3473.97	0.14302
	3474.02	0.13809
	3474.07	0.13686
	3474.12	0.13834
	3474.17	0.13949
	3474.22	0.13693
	3474.27	0.13315
	3474.32	0.12982
	3474.37	0.12512
	3474.42	0.12365
	3474.47	0.12441
	3474.52	0.12399
	3474.57	0.12282
	3474.62	0.12059
	3474.67	0.11857
	3474.72	0.11584
	3474.77	0.11085
	3474.82	0.10475
	3474.87	0.09968
	3474.92	0.09637
	3474.97	0.09306
	3475.02	0.08946
	3475.07	0.0861
	3475.12	0.08241
	3475.17	0.07987
	3475.22	0.07576
	3475.27	0.0653
	3475.32	0.05569
	3475.37	0.04963
	3475.42	0.04575
	3475.47	0.0439
	3475.52	0.03594
	3475.57	0.02487
	3475.62	0.02026
	3475.67	0.01667
	3475.72	0.00405
	3475.77	-0.0082
	3475.82	-0.01112
	3475.87	-0.01222
	3475.92	-0.01758
	3475.97	-0.02866
	3476.02	-0.04195
	3476.07	-0.05141
	3476.12	-0.05418
	3476.17	-0.05783
	3476.22	-0.06633
	3476.27	-0.07295
	3476.32	-0.07956
	3476.37	-0.08769
	3476.42	-0.09323
	3476.47	-0.09911
	3476.52	-0.10778
	3476.57	-0.11741
	3476.62	-0.12758
	3476.67	-0.13596
	3476.72	-0.14029
	3476.77	-0.14076
	3476.82	-0.14349
	3476.87	-0.14921
	3476.92	-0.15368
	3476.97	-0.16024
	3477.02	-0.16441
	3477.07	-0.16425
	3477.12	-0.16845
	3477.17	-0.17618
	3477.22	-0.18224
	3477.27	-0.18319
	3477.32	-0.18301
	3477.37	-0.19122
	3477.42	-0.20132
	3477.47	-0.20412
	3477.52	-0.20645
	3477.57	-0.21166
	3477.62	-0.21184
	3477.67	-0.21099
	3477.72	-0.21777
	3477.77	-0.22333
	3477.82	-0.22272
	3477.87	-0.22062
	3477.92	-0.21842
	3477.97	-0.21888
	3478.02	-0.22302
	3478.07	-0.2302
	3478.12	-0.23532
	3478.17	-0.23349
	3478.22	-0.23026
	3478.27	-0.23173
	3478.32	-0.23666
	3478.37	-0.23968
	3478.42	-0.23826
	3478.47	-0.23641
	3478.52	-0.23683
	3478.57	-0.23625
	3478.62	-0.23466
	3478.67	-0.23629
	3478.72	-0.23968
	3478.77	-0.23882
	3478.82	-0.23403
	3478.87	-0.23129
	3478.92	-0.23415
	3478.97	-0.23787
	3479.02	-0.23755
	3479.07	-0.23679
	3479.12	-0.23718
	3479.17	-0.23872
	3479.22	-0.24296
	3479.27	-0.2437
	3479.32	-0.24093
	3479.37	-0.23873
	3479.42	-0.23577
	3479.47	-0.2362
	3479.52	-0.23909
	3479.57	-0.24087
	3479.62	-0.24259
	3479.67	-0.24383
	3479.72	-0.24395
	3479.77	-0.24498
	3479.82	-0.24994
	3479.87	-0.25404
	3479.92	-0.25233
	3479.97	-0.25056
	3480.02	-0.25252
	3480.07	-0.25409
	3480.12	-0.25536
	3480.17	-0.26159
	3480.22	-0.27026
	3480.27	-0.27258
	3480.32	-0.26818
	3480.37	-0.26556
	3480.42	-0.26612
	3480.47	-0.26441
	3480.52	-0.26395
	3480.57	-0.26836
	3480.62	-0.27212
	3480.67	-0.27247
	3480.72	-0.27162
	3480.77	-0.27295
	3480.82	-0.27509
	3480.87	-0.27245
	3480.92	-0.27072
	3480.97	-0.27285
	3481.02	-0.27124
	3481.07	-0.26943
	3481.12	-0.2688
	3481.17	-0.26573
	3481.22	-0.26408
	3481.27	-0.2609
	3481.32	-0.25338
	3481.37	-0.24739
	3481.42	-0.24276
	3481.47	-0.23788
	3481.52	-0.23295
	3481.57	-0.22819
	3481.62	-0.22478
	3481.67	-0.2198
	3481.72	-0.21128
	3481.77	-0.20158
	3481.82	-0.19105
	3481.87	-0.18194
	3481.92	-0.17805
	3481.97	-0.17421
	3482.02	-0.16826
	3482.07	-0.16302
	3482.12	-0.15624
	3482.17	-0.1496
	3482.22	-0.14497
	3482.27	-0.1369
	3482.32	-0.1258
	3482.37	-0.11539
	3482.42	-0.10739
	3482.47	-0.10085
	3482.52	-0.0926
	3482.57	-0.08515
	3482.62	-0.07716
	3482.67	-0.06802
	3482.72	-0.06261
	3482.77	-0.06068
	3482.82	-0.06186
	3482.87	-0.06208
	3482.92	-0.05374
	3482.97	-0.04319
	3483.02	-0.03811
	3483.07	-0.03264
	3483.12	-0.02374
	3483.17	-0.01617
	3483.22	-0.01056
	3483.27	-0.00312
	3483.32	0.00409
	3483.37	0.00581
	3483.42	0.0038
	3483.47	0.00205
	3483.52	0.00049503
	3483.57	0.003
	3483.62	0.01012
	3483.67	0.01483
	3483.72	0.0155
	3483.77	0.01356
	3483.82	0.01342
	3483.87	0.01782
	3483.92	0.02239
	3483.97	0.02376
	3484.02	0.02373
	3484.07	0.02838
	3484.12	0.03643
	3484.17	0.04025
	3484.22	0.03716
	3484.27	0.03269
	3484.32	0.03547
	3484.37	0.03972
	3484.42	0.03818
	3484.47	0.03635
	3484.52	0.03773
	3484.57	0.03678
	3484.62	0.03356
	3484.67	0.03416
	3484.72	0.0367
	3484.77	0.03788
	3484.82	0.03814
	3484.87	0.03995
	3484.92	0.04151
	3484.97	0.03906
	3485.02	0.03379
	3485.07	0.02991
	3485.12	0.03052
	3485.17	0.03328
	3485.22	0.03567
	3485.27	0.0395
	3485.32	0.04084
	3485.37	0.03747
	3485.42	0.03843
	3485.47	0.04378
	3485.52	0.04564
	3485.57	0.04552
	3485.62	0.04665
	3485.67	0.04868
	3485.72	0.05005
	3485.77	0.04759
	3485.82	0.04556
	3485.87	0.04613
	3485.92	0.04514
	3485.97	0.04523
	3486.02	0.04289
	3486.07	0.03958
	3486.12	0.0436
	3486.17	0.04885
	3486.22	0.05288
	3486.27	0.05535
	3486.32	0.05602
	3486.37	0.05916
	3486.42	0.06068
	3486.47	0.05951
	3486.52	0.05758
	3486.57	0.05438
	3486.62	0.05691
	3486.67	0.06242
	3486.72	0.06337
	3486.77	0.06561
	3486.82	0.07032
	3486.87	0.0735
	3486.92	0.07347
	3486.97	0.07255
	3487.02	0.07454
	3487.07	0.07656
	3487.12	0.07545
	3487.17	0.07386
	3487.22	0.07717
	3487.27	0.0836
	3487.32	0.08711
	3487.37	0.08768
	3487.42	0.08707
	3487.47	0.08798
	3487.52	0.09222
	3487.57	0.09675
	3487.62	0.09788
	3487.67	0.0981
	3487.72	0.09912
	3487.77	0.09989
	3487.82	0.10421
	3487.87	0.10944
	3487.92	0.11042
	3487.97	0.10926
	3488.02	0.10994
	3488.07	0.11392
	3488.12	0.11718
	3488.17	0.11998
	3488.22	0.12546
	3488.27	0.12626
	3488.32	0.12415
	3488.37	0.13092
	3488.42	0.13851
	3488.47	0.14052
	3488.52	0.14458
	3488.57	0.14786
	3488.62	0.14906
	3488.67	0.15242
	3488.72	0.15314
	3488.77	0.14951
	3488.82	0.14924
	3488.87	0.15315
	3488.92	0.15217
	3488.97	0.14834
	3489.02	0.14902
	3489.07	0.15244
	3489.12	0.15752
	3489.17	0.16081
	3489.22	0.15755
	3489.27	0.15322
	3489.32	0.15409
	3489.37	0.15936
	3489.42	0.16382
	3489.47	0.1621
	3489.52	0.16016
	3489.57	0.16408
	3489.62	0.16657
	3489.67	0.16592
	3489.72	0.16541
	3489.77	0.16517
	3489.82	0.16809
	3489.87	0.17079
	3489.92	0.16792
	3489.97	0.16536
	3490.02	0.16778
	3490.07	0.17116
	3490.12	0.1726
	3490.17	0.17217
	3490.22	0.17035
	3490.27	0.1684
	3490.32	0.16525
	3490.37	0.16391
	3490.42	0.16895
	3490.47	0.17389
	3490.52	0.17788
	3490.57	0.18001
	3490.62	0.17237
	3490.67	0.16391
	3490.72	0.1642
	3490.77	0.16612
	3490.82	0.16492
	3490.87	0.1672
	3490.92	0.17289
	3490.97	0.17202
	3491.02	0.16792
	3491.07	0.16982
	3491.12	0.17126
	3491.17	0.16744
	3491.22	0.16583
	3491.27	0.16728
	3491.32	0.17111
	3491.37	0.1772
	3491.42	0.18075
	3491.47	0.18138
	3491.52	0.18065
	3491.57	0.17797
	3491.62	0.1736
	3491.67	0.17255
	3491.72	0.17571
	3491.77	0.17933
	3491.82	0.18006
	3491.87	0.18021
	3491.92	0.18472
	3491.97	0.18545
	3492.02	0.1829
	3492.07	0.18328
	3492.12	0.18507
	3492.17	0.18925
	3492.22	0.19219
	3492.27	0.19203
	3492.32	0.19349
	3492.37	0.19792
	3492.42	0.20283
	3492.47	0.20451
	3492.52	0.2044
	3492.57	0.21003
	3492.62	0.21745
	3492.67	0.21999
	3492.72	0.22072
	3492.77	0.22413
	3492.82	0.22631
	3492.87	0.22412
	3492.92	0.22666
	3492.97	0.23508
	3493.02	0.24166
	3493.07	0.24462
	3493.12	0.24578
	3493.17	0.24685
	3493.22	0.25103
	3493.27	0.25823
	3493.32	0.26313
	3493.37	0.26465
	3493.42	0.26671
	3493.47	0.27057
	3493.52	0.27361
	3493.57	0.27751
	3493.62	0.28297
	3493.67	0.28596
	3493.72	0.28517
	3493.77	0.28805
	3493.82	0.29616
	3493.87	0.29858
	3493.92	0.30178
	3493.97	0.31022
	3494.02	0.31385
	3494.07	0.3131
	3494.12	0.31337
	3494.17	0.31902
	3494.22	0.32524
	3494.27	0.32795
	3494.32	0.3333
	3494.37	0.34184
	3494.42	0.34887
	3494.47	0.35231
	3494.52	0.3547
	3494.57	0.35811
	3494.62	0.36042
	3494.67	0.36112
	3494.72	0.36103
	3494.77	0.36146
	3494.82	0.3644
	3494.87	0.36917
	3494.92	0.37361
	3494.97	0.37444
	3495.02	0.3749
	3495.07	0.3793
	3495.12	0.3809
	3495.17	0.37643
	3495.22	0.37318
	3495.27	0.37472
	3495.32	0.37661
	3495.37	0.3788
	3495.42	0.38303
	3495.47	0.38815
	3495.52	0.39308
	3495.57	0.39135
	3495.62	0.3859
	3495.67	0.38779
	3495.72	0.39198
	3495.77	0.39276
	3495.82	0.3923
	3495.87	0.39309
	3495.92	0.39423
	3495.97	0.39296
	3496.02	0.39369
	3496.07	0.3969
	3496.12	0.4003
	3496.17	0.40373
	3496.22	0.40522
	3496.27	0.40635
	3496.32	0.41136
	3496.37	0.41583
	3496.42	0.41757
	3496.47	0.42325
	3496.52	0.43182
	3496.57	0.44055
	3496.62	0.44643
	3496.67	0.44919
	3496.72	0.45642
	3496.77	0.4659
	3496.82	0.47312
	3496.87	0.48286
	3496.92	0.49451
	3496.97	0.5077
	3497.02	0.525
	3497.07	0.54177
	3497.12	0.55765
	3497.17	0.57561
	3497.22	0.59305
	3497.27	0.6116
	3497.32	0.63409
	3497.37	0.65629
	3497.42	0.6767
	3497.47	0.7015
	3497.52	0.73554
	3497.57	0.77544
	3497.62	0.81562
	3497.67	0.85316
	3497.72	0.89039
	3497.77	0.92999
	3497.82	0.9681
	3497.87	1.00961
	3497.92	1.06019
	3497.97	1.11006
	3498.02	1.15844
	3498.07	1.2106
	3498.12	1.26332
	3498.17	1.31525
	3498.22	1.37213
	3498.27	1.43872
	3498.32	1.50731
	3498.37	1.57349
	3498.42	1.63892
	3498.47	1.70493
	3498.52	1.77254
	3498.57	1.84008
	3498.62	1.91104
	3498.67	1.98755
	3498.72	2.06157
	3498.77	2.12874
	3498.82	2.19808
	3498.87	2.27261
	3498.92	2.34457
	3498.97	2.41134
	3499.02	2.47419
	3499.07	2.53456
	3499.12	2.59499
	3499.17	2.65391
	3499.22	2.70795
	3499.27	2.75809
	3499.32	2.8039
	3499.37	2.84438
	3499.42	2.88092
	3499.47	2.9149
	3499.52	2.94715
	3499.57	2.97581
	3499.62	2.99841
	3499.67	3.01656
	3499.72	3.03248
	3499.77	3.04293
	3499.82	3.04719
	3499.87	3.04777
	3499.92	3.04275
	3499.97	3.03401
	3500.03	3.02275
	3500.08	3.00675
	3500.13	2.98812
	3500.18	2.96689
	3500.23	2.94389
	3500.28	2.91854
	3500.33	2.88706
	3500.38	2.85098
	3500.43	2.81063
	3500.48	2.76571
	3500.53	2.71844
	3500.58	2.67089
	3500.63	2.62454
	3500.68	2.57786
	3500.73	2.52777
	3500.78	2.47682
	3500.83	2.42379
	3500.88	2.36342
	3500.93	2.301
	3500.98	2.23766
	3501.03	2.17183
	3501.08	2.10655
	3501.13	2.03804
	3501.18	1.96464
	3501.23	1.88909
	3501.28	1.81023
	3501.33	1.72916
	3501.38	1.64834
	3501.43	1.56686
	3501.48	1.48204
	3501.53	1.38961
	3501.58	1.28758
	3501.63	1.18283
	3501.68	1.07943
	3501.73	0.97504
	3501.78	0.87016
	3501.83	0.76041
	3501.88	0.64054
	3501.93	0.51644
	3501.98	0.39682
	3502.03	0.28093
	3502.08	0.16196
	3502.13	0.039
	3502.18	-0.08366
	3502.23	-0.20268
	3502.28	-0.31779
	3502.33	-0.43132
	3502.38	-0.54085
	3502.43	-0.64404
	3502.48	-0.74084
	3502.53	-0.83163
	3502.58	-0.91569
	3502.63	-0.99307
	3502.68	-1.0667
	3502.73	-1.13213
	3502.78	-1.1885
	3502.83	-1.24126
	3502.88	-1.2902
	3502.93	-1.32985
	3502.98	-1.35891
	3503.03	-1.38361
	3503.08	-1.40647
	3503.13	-1.42436
	3503.18	-1.43666
	3503.23	-1.44561
	3503.28	-1.44862
	3503.33	-1.44689
	3503.38	-1.44416
	3503.43	-1.43952
	3503.48	-1.43397
	3503.53	-1.42688
	3503.58	-1.41686
	3503.63	-1.40661
	3503.68	-1.39637
	3503.73	-1.38208
	3503.78	-1.36851
	3503.83	-1.35821
	3503.88	-1.34494
	3503.93	-1.33234
	3503.98	-1.32226
	3504.03	-1.30829
	3504.08	-1.29255
	3504.13	-1.27875
	3504.18	-1.26265
	3504.23	-1.24952
	3504.28	-1.24449
	3504.33	-1.23673
	3504.38	-1.22632
	3504.43	-1.21705
	3504.48	-1.20453
	3504.53	-1.1932
	3504.58	-1.18574
	3504.63	-1.17867
	3504.68	-1.17046
	3504.73	-1.16123
	3504.78	-1.15301
	3504.83	-1.14538
	3504.88	-1.13767
	3504.93	-1.13337
	3504.98	-1.12833
	3505.03	-1.11902
	3505.08	-1.11207
	3505.13	-1.10773
	3505.18	-1.10149
	3505.23	-1.09811
	3505.28	-1.09903
	3505.33	-1.09355
	3505.38	-1.08304
	3505.43	-1.0756
	3505.48	-1.07101
	3505.53	-1.06855
	3505.58	-1.06515
	3505.63	-1.06092
	3505.68	-1.06148
	3505.73	-1.06544
	3505.78	-1.06582
	3505.83	-1.06123
	3505.88	-1.05836
	3505.93	-1.06114
	3505.98	-1.0664
	3506.03	-1.07096
	3506.08	-1.07182
	3506.13	-1.06957
	3506.18	-1.07119
	3506.23	-1.07891
	3506.28	-1.08832
	3506.33	-1.09338
	3506.38	-1.09405
	3506.43	-1.09592
	3506.48	-1.10099
	3506.53	-1.11042
	3506.58	-1.12172
	3506.63	-1.13254
	3506.68	-1.14441
	3506.73	-1.15653
	3506.78	-1.16873
	3506.83	-1.18219
	3506.88	-1.19545
	3506.93	-1.20809
	3506.98	-1.22314
	3507.03	-1.24246
	3507.08	-1.26152
	3507.13	-1.27396
	3507.18	-1.28224
	3507.23	-1.29411
	3507.28	-1.30528
	3507.33	-1.31061
	3507.38	-1.32129
	3507.43	-1.33608
	3507.48	-1.34286
	3507.53	-1.34496
	3507.58	-1.34712
	3507.63	-1.34468
	3507.68	-1.3381
	3507.73	-1.33378
	3507.78	-1.33053
	3507.83	-1.32436
	3507.88	-1.3155
	3507.93	-1.30663
	3507.98	-1.29914
	3508.03	-1.28715
	3508.08	-1.26803
	3508.13	-1.24987
	3508.18	-1.2321
	3508.23	-1.21426
	3508.28	-1.20305
	3508.33	-1.19162
	3508.38	-1.1729
	3508.43	-1.15273
	3508.48	-1.13602
	3508.53	-1.1195
	3508.58	-1.09937
	3508.63	-1.07632
	3508.68	-1.05404
	3508.73	-1.03404
	3508.78	-1.01379
	3508.83	-0.99612
	3508.88	-0.98179
	3508.93	-0.96646
	3508.98	-0.95074
	3509.03	-0.93331
	3509.08	-0.91098
	3509.13	-0.88944
	3509.18	-0.87347
	3509.23	-0.85827
	3509.28	-0.84312
	3509.33	-0.82864
	3509.38	-0.81218
	3509.43	-0.7952
	3509.48	-0.78102
	3509.53	-0.76756
	3509.58	-0.75312
	3509.63	-0.74117
	3509.68	-0.72871
	3509.73	-0.71499
	3509.78	-0.70181
	3509.83	-0.68653
	3509.88	-0.67357
	3509.93	-0.66659
	3509.98	-0.66258
	3510.03	-0.65548
	3510.08	-0.64122
	3510.13	-0.62957
	3510.18	-0.61965
	3510.23	-0.60619
	3510.28	-0.59568
	3510.33	-0.58676
	3510.38	-0.58026
	3510.43	-0.57474
	3510.48	-0.56503
	3510.53	-0.55341
	3510.58	-0.54389
	3510.63	-0.53795
	3510.68	-0.53162
	3510.73	-0.52294
	3510.78	-0.51611
	3510.83	-0.51105
	3510.88	-0.50274
	3510.93	-0.49205
	3510.98	-0.48701
	3511.03	-0.4832
	3511.08	-0.47252
	3511.13	-0.46119
	3511.18	-0.45238
	3511.23	-0.44686
	3511.28	-0.44506
	3511.33	-0.44336
	3511.38	-0.43996
	3511.43	-0.43409
	3511.48	-0.42924
	3511.53	-0.42756
	3511.58	-0.42284
	3511.63	-0.41281
	3511.68	-0.40285
	3511.73	-0.3951
	3511.78	-0.39126
	3511.83	-0.39055
	3511.88	-0.38759
	3511.93	-0.38176
	3511.98	-0.37526
	3512.03	-0.37092
	3512.08	-0.36814
	3512.13	-0.36413
	3512.18	-0.35839
	3512.23	-0.35206
	3512.28	-0.34543
	3512.33	-0.33683
	3512.38	-0.32863
	3512.43	-0.32379
	3512.48	-0.32403
	3512.53	-0.32668
	3512.58	-0.3245
	3512.63	-0.31987
	3512.68	-0.31908
	3512.73	-0.31912
	3512.78	-0.31584
	3512.83	-0.30804
	3512.88	-0.29734
	3512.93	-0.28914
	3512.98	-0.28742
	3513.03	-0.28738
	3513.08	-0.28222
	3513.13	-0.27498
	3513.18	-0.2699
	3513.23	-0.26608
	3513.28	-0.26229
	3513.33	-0.25971
	3513.38	-0.26018
	3513.43	-0.26207
	3513.48	-0.25923
	3513.53	-0.25207
	3513.58	-0.24738
	3513.63	-0.2448
	3513.68	-0.24021
	3513.73	-0.23478
	3513.78	-0.23145
	3513.83	-0.22979
	3513.88	-0.22732
	3513.93	-0.22074
	3513.98	-0.21188
	3514.03	-0.20827
	3514.08	-0.20741
	3514.13	-0.207
	3514.18	-0.21022
	3514.23	-0.21271
	3514.28	-0.21214
	3514.33	-0.20884
	3514.38	-0.20572
	3514.43	-0.20238
	3514.48	-0.19328
	3514.53	-0.18542
	3514.58	-0.18335
	3514.63	-0.18059
	3514.68	-0.17749
	3514.73	-0.17688
	3514.78	-0.17695
	3514.83	-0.17653
	3514.88	-0.17478
	3514.93	-0.17334
	3514.98	-0.17316
	3515.03	-0.16949
	3515.08	-0.1639
	3515.13	-0.16059
	3515.18	-0.15917
	3515.23	-0.15836
	3515.28	-0.15745
	3515.33	-0.1576
	3515.38	-0.15673
	3515.43	-0.15149
	3515.48	-0.14853
	3515.53	-0.1501
	3515.58	-0.14706
	3515.63	-0.14185
	3515.68	-0.14037
	3515.73	-0.13774
	3515.78	-0.13437
	3515.83	-0.13284
	3515.88	-0.12978
	3515.93	-0.12696
	3515.98	-0.12462
	3516.03	-0.12157
	3516.08	-0.12168
	3516.13	-0.12298
	3516.18	-0.11905
	3516.23	-0.11371
	3516.28	-0.11309
	3516.33	-0.11192
	3516.38	-0.10832
	3516.43	-0.104
	3516.48	-0.10144
	3516.53	-0.10176
	3516.58	-0.10125
	3516.63	-0.10103
	3516.68	-0.10277
	3516.73	-0.10343
	3516.78	-0.09977
	3516.83	-0.09388
	3516.88	-0.08774
	3516.93	-0.08341
	3516.98	-0.08143
	3517.03	-0.07922
	3517.08	-0.07721
	3517.13	-0.07573
	3517.18	-0.07403
	3517.23	-0.0743
	3517.28	-0.07638
	3517.33	-0.07811
	3517.38	-0.07827
	3517.43	-0.07405
	3517.48	-0.06958
	3517.53	-0.06944
	3517.58	-0.0704
	3517.63	-0.0689
	3517.68	-0.0668
	3517.73	-0.06519
	3517.78	-0.0634
	3517.83	-0.06316
	3517.88	-0.06292
	3517.93	-0.06066
	3517.98	-0.05667
	3518.03	-0.05741
	3518.08	-0.06161
	3518.13	-0.05934
	3518.18	-0.05336
	3518.23	-0.04901
	3518.28	-0.04812
	3518.33	-0.04893
	3518.38	-0.04599
	3518.43	-0.04676
	3518.48	-0.05441
	3518.53	-0.058
	3518.58	-0.05809
	3518.63	-0.05747
	3518.68	-0.05341
	3518.73	-0.04993
	3518.78	-0.05301
	3518.83	-0.06068
	3518.88	-0.06209
	3518.93	-0.05754
	3518.98	-0.05524
	3519.03	-0.05469
	3519.08	-0.05836
	3519.13	-0.06024
	3519.18	-0.05461
	3519.23	-0.05231
	3519.28	-0.05419
	3519.33	-0.05573
	3519.38	-0.05856
	3519.43	-0.05832
	3519.48	-0.05401
	3519.53	-0.04797
	3519.58	-0.04338
	3519.63	-0.04713
	3519.68	-0.0522
	3519.73	-0.05145
	3519.78	-0.05063
	3519.83	-0.04899
	3519.88	-0.04421
	3519.93	-0.0427
	3519.98	-0.04537
	3520.03	-0.0435
	3520.08	-0.03911
	3520.13	-0.03742
	3520.18	-0.03522
	3520.23	-0.03472
	3520.28	-0.03548
	3520.33	-0.03103
	3520.38	-0.02489
	3520.43	-0.02457
	3520.48	-0.02408
	3520.53	-0.01886
	3520.58	-0.0129
	3520.63	-0.00466
	3520.68	0.00583
	3520.73	0.01173
	3520.78	0.01176
	3520.83	0.01318
	3520.88	0.0194
	3520.93	0.02709
	3520.98	0.03593
	3521.03	0.04777
	3521.08	0.0568
	3521.13	0.06157
	3521.18	0.06402
	3521.23	0.06689
	3521.28	0.07482
	3521.33	0.08264
	3521.38	0.08854
	3521.43	0.09518
	3521.48	0.10418
	3521.53	0.11351
	3521.58	0.12247
	3521.63	0.13663
	3521.68	0.14984
	3521.73	0.15745
	3521.78	0.16838
	3521.83	0.183
	3521.88	0.19329
	3521.93	0.20162
	3521.98	0.2123
	3522.03	0.22243
	3522.08	0.2316
	3522.13	0.24101
	3522.18	0.24924
	3522.23	0.25665
	3522.28	0.26903
	3522.33	0.2837
	3522.38	0.29372
	3522.43	0.30321
	3522.48	0.31543
	3522.53	0.32703
	3522.58	0.33554
	3522.63	0.34219
	3522.68	0.35095
	3522.73	0.36086
	3522.78	0.36768
	3522.83	0.37653
	3522.88	0.38749
	3522.93	0.39319
	3522.98	0.39595
	3523.03	0.3981
	3523.08	0.39794
	3523.13	0.39951
	3523.18	0.40467
	3523.23	0.40527
	3523.28	0.40072
	3523.33	0.3999
	3523.38	0.40354
	3523.43	0.40839
	3523.48	0.41255
	3523.53	0.41135
	3523.58	0.40892
	3523.63	0.41046
	3523.68	0.408
	3523.73	0.40014
	3523.78	0.39338
	3523.83	0.38811
	3523.88	0.3798
	3523.93	0.36958
	3523.98	0.36318
	3524.03	0.35673
	3524.08	0.3476
	3524.13	0.34011
	3524.18	0.33152
	3524.23	0.31863
	3524.28	0.30538
	3524.33	0.29275
	3524.38	0.28248
	3524.43	0.2775
	3524.48	0.26853
	3524.53	0.24929
	3524.58	0.2303
	3524.63	0.2192
	3524.68	0.20836
	3524.73	0.1919
	3524.78	0.17689
	3524.83	0.16464
	3524.88	0.15138
	3524.93	0.13808
[truncated: 1,001 more rows]

## Sheet: Figure 3a
Figure 3a
1st		2nd		3rd		4th		5th
Voltage (V)	current (A)	Voltage (V)	current (A)	Voltage (V)	current (A)	Voltage (V)	current (A)	Voltage (V)	current (A)
1.6	0.0002315	1.6	0.0002222	1.6	0.0002073	1.6	0.0001967	1.6	0.0001877
1.599	0.0001801	1.599	0.0001707	1.599	0.0001562	1.599	0.0001459	1.599	0.0001371
1.598	0.0001606	1.598	0.0001537	1.598	0.0001391	1.598	0.0001289	1.598	0.0001204
1.597	0.0001501	1.597	0.0001432	1.597	0.0001291	1.597	0.0001193	1.597	0.00011
1.596	0.0001412	1.596	0.0001351	1.596	0.0001211	1.596	0.0001122	1.596	0.0001027
1.595	0.0001351	1.595	0.0001287	1.595	0.0001148	1.595	0.0001052	1.595	9.718e-05
1.594	0.0001283	1.594	0.0001224	1.594	0.0001097	1.594	0.0001006	1.594	9.118e-05
1.593	0.000123	1.593	0.0001169	1.593	0.000104	1.593	9.426e-05	1.593	8.69e-05
1.592	0.000117	1.592	0.000112	1.592	9.926e-05	1.592	9.064e-05	1.592	8.244e-05
1.591	0.0001132	1.591	0.000107	1.591	9.465e-05	1.591	8.575e-05	1.591	7.856e-05
1.59	0.0001082	1.59	0.0001031	1.59	9.04e-05	1.59	8.226e-05	1.59	7.417e-05
1.589	0.0001033	1.589	9.839e-05	1.589	8.639e-05	1.589	7.836e-05	1.589	7.143e-05
1.588	9.955e-05	1.588	9.397e-05	1.588	8.238e-05	1.588	7.414e-05	1.588	6.691e-05
1.587	9.471e-05	1.587	8.953e-05	1.587	7.875e-05	1.587	7.052e-05	1.587	6.415e-05
1.586	9.133e-05	1.586	8.692e-05	1.586	7.511e-05	1.586	6.714e-05	1.586	6.035e-05
1.585	8.725e-05	1.585	8.269e-05	1.585	7.194e-05	1.585	6.525e-05	1.585	5.807e-05
1.584	8.424e-05	1.584	7.97e-05	1.584	6.907e-05	1.584	6.136e-05	1.584	5.473e-05
1.583	8.083e-05	1.583	7.557e-05	1.583	6.559e-05	1.583	5.804e-05	1.583	5.222e-05
1.582	7.717e-05	1.582	7.335e-05	1.582	6.283e-05	1.582	5.606e-05	1.582	4.977e-05
1.581	7.439e-05	1.581	6.981e-05	1.581	5.947e-05	1.581	5.324e-05	1.581	4.692e-05
1.58	7.116e-05	1.58	6.706e-05	1.58	5.719e-05	1.58	5.016e-05	1.58	4.432e-05
1.579	6.864e-05	1.579	6.391e-05	1.579	5.518e-05	1.579	4.793e-05	1.579	4.227e-05
1.578	6.533e-05	1.578	6.193e-05	1.578	5.239e-05	1.578	4.518e-05	1.578	3.975e-05
1.577	6.321e-05	1.577	5.867e-05	1.577	4.894e-05	1.577	4.341e-05	1.577	3.77e-05
1.576	6.017e-05	1.576	5.691e-05	1.576	4.808e-05	1.576	4.062e-05	1.576	3.538e-05
1.575	5.833e-05	1.575	5.426e-05	1.575	4.532e-05	1.575	3.92e-05	1.575	3.375e-05
1.574	5.534e-05	1.574	5.165e-05	1.574	4.281e-05	1.574	3.681e-05	1.574	3.152e-05
1.573	5.366e-05	1.573	4.968e-05	1.573	4.064e-05	1.573	3.45e-05	1.573	3.006e-05
1.572	5.092e-05	1.572	4.697e-05	1.572	3.804e-05	1.572	3.268e-05	1.572	2.776e-05
1.571	4.858e-05	1.571	4.514e-05	1.571	3.691e-05	1.571	3.131e-05	1.571	2.663e-05
1.57	4.647e-05	1.57	4.342e-05	1.57	3.482e-05	1.57	2.861e-05	1.57	2.429e-05
1.569	4.472e-05	1.569	4.074e-05	1.569	3.289e-05	1.569	2.792e-05	1.569	2.327e-05
1.568	4.247e-05	1.568	3.891e-05	1.568	3.082e-05	1.568	2.596e-05	1.568	2.141e-05
1.567	4.033e-05	1.567	3.706e-05	1.567	2.954e-05	1.567	2.432e-05	1.567	1.964e-05
1.566	3.88e-05	1.566	3.492e-05	1.566	2.79e-05	1.566	2.249e-05	1.566	1.832e-05
1.565	3.713e-05	1.565	3.393e-05	1.565	2.615e-05	1.565	2.156e-05	1.565	1.651e-05
1.564	3.492e-05	1.564	3.148e-05	1.564	2.443e-05	1.564	1.919e-05	1.564	1.511e-05
1.563	3.375e-05	1.563	3.016e-05	1.563	2.363e-05	1.563	1.808e-05	1.563	1.383e-05
1.562	3.19e-05	1.562	2.874e-05	1.562	2.134e-05	1.562	1.664e-05	1.562	1.203e-05
1.561	3.014e-05	1.561	2.68e-05	1.561	1.977e-05	1.561	1.448e-05	1.561	1.12e-05
1.56	2.907e-05	1.56	2.554e-05	1.56	1.874e-05	1.56	1.39e-05	1.56	9.798e-06
1.559	2.693e-05	1.559	2.393e-05	1.559	1.682e-05	1.559	1.22e-05	1.559	8.552e-06
1.558	2.651e-05	1.558	2.217e-05	1.558	1.582e-05	1.558	1.114e-05	1.558	6.698e-06
1.557	2.428e-05	1.557	2.095e-05	1.557	1.422e-05	1.557	9.574e-06	1.557	6.163e-06
1.556	2.29e-05	1.556	1.929e-05	1.556	1.271e-05	1.556	7.913e-06	1.556	4.477e-06
1.555	2.15e-05	1.555	1.846e-05	1.555	1.142e-05	1.555	7.265e-06	1.555	3.294e-06
1.554	2.063e-05	1.554	1.646e-05	1.554	1.013e-05	1.554	6.155e-06	1.554	2.375e-06
1.553	1.912e-05	1.553	1.503e-05	1.553	8.887e-06	1.553	4.525e-06	1.553	1.392e-06
1.552	1.777e-05	1.552	1.399e-05	1.552	8.456e-06	1.552	3.758e-06	1.552	3.057e-07
1.551	1.621e-05	1.551	1.247e-05	1.551	6.458e-06	1.551	2.551e-06	1.551	-4.614e-07
1.55	1.539e-05	1.55	1.172e-05	1.55	5.563e-06	1.55	1.432e-06	1.55	-2.323e-06
1.549	1.379e-05	1.549	9.83e-06	1.549	4.405e-06	1.549	4.495e-07	1.549	-2.531e-06
1.548	1.268e-05	1.548	9.143e-06	1.548	3.446e-06	1.548	-6.851e-07	1.548	-4.297e-06
1.547	1.168e-05	1.547	7.241e-06	1.547	2.112e-06	1.547	-2.099e-06	1.547	-4.912e-06
1.546	1.013e-05	1.546	6.874e-06	1.546	1.576e-06	1.546	-2.571e-06	1.546	-6.031e-06
1.545	9.023e-06	1.545	5.388e-06	1.545	-2.188e-08	1.545	-3.785e-06	1.545	-6.055e-06
1.544	7.984e-06	1.544	4.581e-06	1.544	-4.693e-07	1.544	-4.465e-06	1.544	-7.565e-06
1.543	6.986e-06	1.543	3.342e-06	1.543	-1.836e-06	1.543	-5.096e-06	1.543	-8.963e-06
1.542	5.771e-06	1.542	2.048e-06	1.542	-2.763e-06	1.542	-6.949e-06	1.542	-9.834e-06
1.541	5.036e-06	1.541	1.544e-06	1.541	-3.857e-06	1.541	-7.365e-06	1.541	-9.634e-06
1.54	3.917e-06	1.54	2.977e-07	1.54	-5.024e-06	1.54	-8.564e-06	1.54	-1.144e-05
1.539	2.735e-06	1.539	-9.727e-07	1.539	-5.256e-06	1.539	-8.731e-06	1.539	-1.187e-05
1.538	2.128e-06	1.538	-1.069e-06	1.538	-6.182e-06	1.538	-9.954e-06	1.538	-1.249e-05
1.537	7.692e-07	1.537	-2.675e-06	1.537	-7.876e-06	1.537	-1.082e-05	1.537	-1.37e-05
1.536	8.998e-08	1.536	-3.538e-06	1.536	-8.268e-06	1.536	-1.184e-05	1.536	-1.452e-05
1.535	-1.085e-06	1.535	-5.264e-06	1.535	-9.243e-06	1.535	-1.23e-05	1.535	-1.533e-05
1.534	-1.732e-06	1.534	-4.872e-06	1.534	-1.001e-05	1.534	-1.377e-05	1.534	-1.558e-05
1.533	-2.834e-06	1.533	-5.951e-06	1.533	-9.97e-06	1.533	-1.381e-05	1.533	-1.584e-05
1.532	-3.49e-06	1.532	-7.525e-06	1.532	-1.181e-05	1.532	-1.487e-05	1.532	-1.718e-05
1.531	-4.153e-06	1.531	-7.469e-06	1.531	-1.222e-05	1.531	-1.5e-05	1.531	-1.746e-05
1.53	-5.767e-06	1.53	-8.979e-06	1.53	-1.273e-05	1.53	-1.615e-05	1.53	-1.81e-05
1.529	-6.047e-06	1.529	-9.658e-06	1.529	-1.376e-05	1.529	-1.666e-05	1.529	-1.913e-05
1.528	-6.854e-06	1.528	-1.011e-05	1.528	-1.395e-05	1.528	-1.684e-05	1.528	-1.959e-05
1.527	-7.397e-06	1.527	-1.153e-05	1.527	-1.519e-05	1.527	-1.806e-05	1.527	-1.978e-05
1.526	-8.548e-06	1.526	-1.143e-05	1.526	-1.526e-05	1.526	-1.846e-05	1.526	-2.017e-05
1.525	-9.179e-06	1.525	-1.21e-05	1.525	-1.64e-05	1.525	-1.909e-05	1.525	-2.096e-05
1.524	-9.874e-06	1.524	-1.318e-05	1.524	-1.643e-05	1.524	-1.997e-05	1.524	-2.172e-05
1.523	-1.075e-05	1.523	-1.334e-05	1.523	-1.766e-05	1.523	-1.941e-05	1.523	-2.212e-05
1.522	-1.111e-05	1.522	-1.458e-05	1.522	-1.81e-05	1.522	-2.111e-05	1.522	-2.303e-05
1.521	-1.246e-05	1.521	-1.496e-05	1.521	-1.854e-05	1.521	-2.13e-05	1.521	-2.328e-05
1.52	-1.253e-05	1.52	-1.579e-05	1.52	-1.924e-05	1.52	-2.172e-05	1.52	-2.375e-05
1.519	-1.363e-05	1.519	-1.614e-05	1.519	-1.977e-05	1.519	-2.254e-05	1.519	-2.488e-05
1.518	-1.382e-05	1.518	-1.691e-05	1.518	-2.02e-05	1.518	-2.259e-05	1.518	-2.426e-05
1.517	-1.466e-05	1.517	-1.75e-05	1.517	-2.104e-05	1.517	-2.386e-05	1.517	-2.568e-05
1.516	-1.548e-05	1.516	-1.833e-05	1.516	-2.181e-05	1.516	-2.402e-05	1.516	-2.572e-05
1.515	-1.581e-05	1.515	-1.857e-05	1.515	-2.146e-05	1.515	-2.425e-05	1.515	-2.601e-05
1.514	-1.654e-05	1.514	-1.865e-05	1.514	-2.273e-05	1.514	-2.514e-05	1.514	-2.677e-05
1.513	-1.7e-05	1.513	-1.997e-05	1.513	-2.331e-05	1.513	-2.561e-05	1.513	-2.718e-05
1.512	-1.733e-05	1.512	-2.011e-05	1.512	-2.318e-05	1.512	-2.573e-05	1.512	-2.74e-05
1.511	-1.824e-05	1.511	-2.111e-05	1.511	-2.41e-05	1.511	-2.618e-05	1.511	-2.817e-05
1.51	-1.85e-05	1.51	-2.107e-05	1.51	-2.456e-05	1.51	-2.74e-05	1.51	-2.872e-05
1.509	-1.937e-05	1.509	-2.235e-05	1.509	-2.498e-05	1.509	-2.699e-05	1.509	-2.892e-05
1.508	-1.956e-05	1.508	-2.261e-05	1.508	-2.562e-05	1.508	-2.75e-05	1.508	-2.979e-05
1.507	-2.033e-05	1.507	-2.301e-05	1.507	-2.564e-05	1.507	-2.818e-05	1.507	-2.942e-05
1.506	-2.048e-05	1.506	-2.331e-05	1.506	-2.653e-05	1.506	-2.857e-05	1.506	-2.986e-05
1.505	-2.169e-05	1.505	-2.357e-05	1.505	-2.665e-05	1.505	-2.884e-05	1.505	-3.088e-05
1.504	-2.177e-05	1.504	-2.45e-05	1.504	-2.756e-05	1.504	-2.967e-05	1.504	-3.089e-05
1.503	-2.239e-05	1.503	-2.533e-05	1.503	-2.755e-05	1.503	-2.945e-05	1.503	-3.194e-05
1.502	-2.22e-05	1.502	-2.501e-05	1.502	-2.846e-05	1.502	-3.06e-05	1.502	-3.112e-05
1.501	-2.308e-05	1.501	-2.55e-05	1.501	-2.872e-05	1.501	-3.022e-05	1.501	-3.199e-05
1.5	-2.359e-05	1.5	-2.609e-05	1.5	-2.901e-05	1.5	-3.125e-05	1.5	-3.269e-05
1.499	-2.402e-05	1.499	-2.716e-05	1.499	-2.895e-05	1.499	-3.069e-05	1.499	-3.253e-05
1.498	-2.436e-05	1.498	-2.653e-05	1.498	-2.971e-05	1.498	-3.216e-05	1.498	-3.314e-05
1.497	-2.489e-05	1.497	-2.744e-05	1.497	-3e-05	1.497	-3.214e-05	1.497	-3.353e-05
1.496	-2.509e-05	1.496	-2.766e-05	1.496	-3.06e-05	1.496	-3.206e-05	1.496	-3.36e-05
1.495	-2.621e-05	1.495	-2.802e-05	1.495	-3.084e-05	1.495	-3.283e-05	1.495	-3.397e-05
1.494	-2.567e-05	1.494	-2.837e-05	1.494	-3.174e-05	1.494	-3.287e-05	1.494	-3.444e-05
1.493	-2.629e-05	1.493	-2.942e-05	1.493	-3.128e-05	1.493	-3.352e-05	1.493	-3.483e-05
1.492	-2.74e-05	1.492	-2.923e-05	1.492	-3.166e-05	1.492	-3.351e-05	1.492	-3.502e-05
1.491	-2.74e-05	1.491	-3.025e-05	1.491	-3.249e-05	1.491	-3.404e-05	1.491	-3.52e-05
1.49	-2.757e-05	1.49	-3.022e-05	1.49	-3.261e-05	1.49	-3.432e-05	1.49	-3.579e-05
1.489	-2.808e-05	1.489	-3.034e-05	1.489	-3.303e-05	1.489	-3.507e-05	1.489	-3.604e-05
1.488	-2.816e-05	1.488	-3.064e-05	1.488	-3.304e-05	1.488	-3.504e-05	1.488	-3.638e-05
1.487	-2.91e-05	1.487	-3.139e-05	1.487	-3.357e-05	1.487	-3.504e-05	1.487	-3.621e-05
1.486	-2.917e-05	1.486	-3.143e-05	1.486	-3.37e-05	1.486	-3.514e-05	1.486	-3.652e-05
1.485	-2.919e-05	1.485	-3.172e-05	1.485	-3.453e-05	1.485	-3.584e-05	1.485	-3.701e-05
1.484	-3.019e-05	1.484	-3.252e-05	1.484	-3.472e-05	1.484	-3.674e-05	1.484	-3.751e-05
1.483	-2.963e-05	1.483	-3.261e-05	1.483	-3.498e-05	1.483	-3.578e-05	1.483	-3.773e-05
1.482	-3.119e-05	1.482	-3.256e-05	1.482	-3.473e-05	1.482	-3.71e-05	1.482	-3.833e-05
1.481	-3.03e-05	1.481	-3.309e-05	1.481	-3.541e-05	1.481	-3.709e-05	1.481	-3.816e-05
1.48	-3.136e-05	1.48	-3.344e-05	1.48	-3.572e-05	1.48	-3.713e-05	1.48	-3.806e-05
1.479	-3.156e-05	1.479	-3.385e-05	1.479	-3.639e-05	1.479	-3.775e-05	1.479	-3.862e-05
1.478	-3.21e-05	1.478	-3.477e-05	1.478	-3.674e-05	1.478	-3.761e-05	1.478	-3.904e-05
1.477	-3.206e-05	1.477	-3.407e-05	1.477	-3.627e-05	1.477	-3.798e-05	1.477	-3.874e-05
1.476	-3.261e-05	1.476	-3.454e-05	1.476	-3.671e-05	1.476	-3.87e-05	1.476	-4.001e-05
1.475	-3.257e-05	1.475	-3.435e-05	1.475	-3.693e-05	1.475	-3.83e-05	1.475	-3.92e-05
1.474	-3.301e-05	1.474	-3.56e-05	1.474	-3.74e-05	1.474	-3.83e-05	1.474	-3.936e-05
1.473	-3.3e-05	1.473	-3.591e-05	1.473	-3.753e-05	1.473	-3.896e-05	1.473	-4.046e-05
1.472	-3.335e-05	1.472	-3.557e-05	1.472	-3.731e-05	1.472	-3.933e-05	1.472	-3.987e-05
1.471	-3.42e-05	1.471	-3.618e-05	1.471	-3.846e-05	1.471	-3.955e-05	1.471	-4.076e-05
1.47	-3.426e-05	1.47	-3.624e-05	1.47	-3.794e-05	1.47	-3.997e-05	1.47	-4.042e-05
1.469	-3.415e-05	1.469	-3.65e-05	1.469	-3.901e-05	1.469	-3.958e-05	1.469	-4.085e-05
1.468	-3.482e-05	1.468	-3.702e-05	1.468	-3.866e-05	1.468	-4.037e-05	1.468	-4.172e-05
1.467	-3.509e-05	1.467	-3.736e-05	1.467	-3.927e-05	1.467	-4.035e-05	1.467	-4.109e-05
1.466	-3.537e-05	1.466	-3.71e-05	1.466	-3.929e-05	1.466	-4.092e-05	1.466	-4.137e-05
1.465	-3.585e-05	1.465	-3.748e-05	1.465	-3.989e-05	1.465	-4.048e-05	1.465	-4.192e-05
1.464	-3.557e-05	1.464	-3.773e-05	1.464	-3.915e-05	1.464	-4.14e-05	1.464	-4.154e-05
1.463	-3.591e-05	1.463	-3.807e-05	1.463	-4.027e-05	1.463	-4.098e-05	1.463	-4.223e-05
1.462	-3.596e-05	1.462	-3.843e-05	1.462	-4.012e-05	1.462	-4.104e-05	1.462	-4.219e-05
1.461	-3.671e-05	1.461	-3.866e-05	1.461	-3.981e-05	1.461	-4.195e-05	1.461	-4.282e-05
1.46	-3.687e-05	1.46	-3.89e-05	1.46	-4.112e-05	1.46	-4.172e-05	1.46	-4.326e-05
1.459	-3.674e-05	1.459	-3.853e-05	1.459	-4.04e-05	1.459	-4.202e-05	1.459	-4.18e-05
1.458	-3.746e-05	1.458	-3.945e-05	1.458	-4.133e-05	1.458	-4.243e-05	1.458	-4.346e-05
1.457	-3.786e-05	1.457	-4.02e-05	1.457	-4.142e-05	1.457	-4.215e-05	1.457	-4.343e-05
1.456	-3.75e-05	1.456	-3.937e-05	1.456	-4.16e-05	1.456	-4.235e-05	1.456	-4.332e-05
1.455	-3.795e-05	1.455	-4.003e-05	1.455	-4.146e-05	1.455	-4.265e-05	1.455	-4.425e-05
1.454	-3.802e-05	1.454	-3.982e-05	1.454	-4.184e-05	1.454	-4.331e-05	1.454	-4.355e-05
1.453	-3.844e-05	1.453	-4.074e-05	1.453	-4.226e-05	1.453	-4.331e-05	1.453	-4.394e-05
1.452	-3.901e-05	1.452	-4.068e-05	1.452	-4.231e-05	1.452	-4.389e-05	1.452	-4.441e-05
1.451	-3.862e-05	1.451	-4.041e-05	1.451	-4.223e-05	1.451	-4.286e-05	1.451	-4.463e-05
1.45	-3.913e-05	1.45	-4.08e-05	1.45	-4.258e-05	1.45	-4.474e-05	1.45	-4.473e-05
1.449	-3.897e-05	1.449	-4.118e-05	1.449	-4.285e-05	1.449	-4.331e-05	1.449	-4.482e-05
1.448	-3.939e-05	1.448	-4.143e-05	1.448	-4.294e-05	1.448	-4.366e-05	1.448	-4.465e-05
1.447	-3.947e-05	1.447	-4.176e-05	1.447	-4.311e-05	1.447	-4.462e-05	1.447	-4.514e-05
1.446	-4.039e-05	1.446	-4.18e-05	1.446	-4.335e-05	1.446	-4.474e-05	1.446	-4.482e-05
1.445	-3.966e-05	1.445	-4.167e-05	1.445	-4.388e-05	1.445	-4.444e-05	1.445	-4.545e-05
1.444	-4.059e-05	1.444	-4.192e-05	1.444	-4.334e-05	1.444	-4.514e-05	1.444	-4.553e-05
1.443	-4e-05	1.443	-4.235e-05	1.443	-4.371e-05	1.443	-4.426e-05	1.443	-4.616e-05
1.442	-4.064e-05	1.442	-4.252e-05	1.442	-4.418e-05	1.442	-4.571e-05	1.442	-4.545e-05
1.441	-4.105e-05	1.441	-4.298e-05	1.441	-4.456e-05	1.441	-4.505e-05	1.441	-4.608e-05
1.44	-4.078e-05	1.44	-4.303e-05	1.44	-4.442e-05	1.44	-4.572e-05	1.44	-4.588e-05
1.439	-4.166e-05	1.439	-4.316e-05	1.439	-4.457e-05	1.439	-4.565e-05	1.439	-4.684e-05
1.438	-4.122e-05	1.438	-4.361e-05	1.438	-4.474e-05	1.438	-4.639e-05	1.438	-4.652e-05
1.437	-4.137e-05	1.437	-4.336e-05	1.437	-4.514e-05	1.437	-4.553e-05	1.437	-4.68e-05
1.436	-4.214e-05	1.436	-4.395e-05	1.436	-4.534e-05	1.436	-4.649e-05	1.436	-4.687e-05
1.435	-4.163e-05	1.435	-4.372e-05	1.435	-4.508e-05	1.435	-4.581e-05	1.435	-4.706e-05
1.434	-4.219e-05	1.434	-4.407e-05	1.434	-4.567e-05	1.434	-4.669e-05	1.434	-4.741e-05
1.433	-4.302e-05	1.433	-4.46e-05	1.433	-4.602e-05	1.433	-4.706e-05	1.433	-4.759e-05
1.432	-4.269e-05	1.432	-4.411e-05	1.432	-4.594e-05	1.432	-4.724e-05	1.432	-4.75e-05
1.431	-4.296e-05	1.431	-4.504e-05	1.431	-4.626e-05	1.431	-4.656e-05	1.431	-4.805e-05
1.43	-4.288e-05	1.43	-4.451e-05	1.43	-4.602e-05	1.43	-4.742e-05	1.43	-4.752e-05
1.429	-4.287e-05	1.429	-4.515e-05	1.429	-4.672e-05	1.429	-4.744e-05	1.429	-4.816e-05
1.428	-4.339e-05	1.428	-4.527e-05	1.428	-4.636e-05	1.428	-4.776e-05	1.428	-4.848e-05
1.427	-4.361e-05	1.427	-4.534e-05	1.427	-4.717e-05	1.427	-4.76e-05	1.427	-4.791e-05
1.426	-4.367e-05	1.426	-4.566e-05	1.426	-4.721e-05	1.426	-4.812e-05	1.426	-4.871e-05
1.425	-4.409e-05	1.425	-4.584e-05	1.425	-4.668e-05	1.425	-4.808e-05	1.425	-4.904e-05
1.424	-4.383e-05	1.424	-4.601e-05	1.424	-4.697e-05	1.424	-4.853e-05	1.424	-4.86e-05
1.423	-4.415e-05	1.423	-4.579e-05	1.423	-4.768e-05	1.423	-4.799e-05	1.423	-4.911e-05
1.422	-4.408e-05	1.422	-4.578e-05	1.422	-4.771e-05	1.422	-4.848e-05	1.422	-4.935e-05
1.421	-4.454e-05	1.421	-4.673e-05	1.421	-4.78e-05	1.421	-4.883e-05	1.421	-4.869e-05
1.42	-4.515e-05	1.42	-4.693e-05	1.42	-4.767e-05	1.42	-4.899e-05	1.42	-5.034e-05
1.419	-4.486e-05	1.419	-4.656e-05	1.419	-4.8e-05	1.419	-4.902e-05	1.419	-4.891e-05
1.418	-4.5e-05	1.418	-4.682e-05	1.418	-4.86e-05	1.418	-4.906e-05	1.418	-5.009e-05
1.417	-4.51e-05	1.417	-4.71e-05	1.417	-4.876e-05	1.417	-4.935e-05	1.417	-4.992e-05
1.416	-4.537e-05	1.416	-4.688e-05	1.416	-4.796e-05	1.416	-4.92e-05	1.416	-4.988e-05
1.415	-4.556e-05	1.415	-4.793e-05	1.415	-4.891e-05	1.415	-4.998e-05	1.415	-5.034e-05
1.414	-4.649e-05	1.414	-4.76e-05	1.414	-4.894e-05	1.414	-4.981e-05	1.414	-5.118e-05
1.413	-4.58e-05	1.413	-4.8e-05	1.413	-4.933e-05	1.413	-5.006e-05	1.413	-4.984e-05
1.412	-4.598e-05	1.412	-4.84e-05	1.412	-4.919e-05	1.412	-5.066e-05	1.412	-5.11e-05
1.411	-4.643e-05	1.411	-4.772e-05	1.411	-4.947e-05	1.411	-4.966e-05	1.411	-5.064e-05
1.41	-4.634e-05	1.41	-4.802e-05	1.41	-4.943e-05	1.41	-5.045e-05	1.41	-5.06e-05
1.409	-4.661e-05	1.409	-4.856e-05	1.409	-5.027e-05	1.409	-5.078e-05	1.409	-5.182e-05
1.408	-4.669e-05	1.408	-4.864e-05	1.408	-4.984e-05	1.408	-5.003e-05	1.408	-5.084e-05
1.407	-4.696e-05	1.407	-4.865e-05	1.407	-5.029e-05	1.407	-5.113e-05	1.407	-5.142e-05
1.406	-4.771e-05	1.406	-4.968e-05	1.406	-5.02e-05	1.406	-5.126e-05	1.406	-5.217e-05
1.405	-4.722e-05	1.405	-4.886e-05	1.405	-5.032e-05	1.405	-5.173e-05	1.405	-5.146e-05
1.404	-4.773e-05	1.404	-4.989e-05	1.404	-5.102e-05	1.404	-5.151e-05	1.404	-5.224e-05
1.403	-4.748e-05	1.403	-4.954e-05	1.403	-5.07e-05	1.403	-5.15e-05	1.403	-5.217e-05
1.402	-4.856e-05	1.402	-4.959e-05	1.402	-5.112e-05	1.402	-5.173e-05	1.402	-5.267e-05
1.401	-4.797e-05	1.401	-5.053e-05	1.401	-5.194e-05	1.401	-5.23e-05	1.401	-5.245e-05
1.4	-4.861e-05	1.4	-4.992e-05	1.4	-5.072e-05	1.4	-5.219e-05	1.4	-5.281e-05
1.399	-4.85e-05	1.399	-5.099e-05	1.399	-5.17e-05	1.399	-5.245e-05	1.399	-5.269e-05
1.398	-4.824e-05	1.398	-5.023e-05	1.398	-5.207e-05	1.398	-5.279e-05	1.398	-5.313e-05
1.397	-4.928e-05	1.397	-5.074e-05	1.397	-5.203e-05	1.397	-5.264e-05	1.397	-5.339e-05
1.396	-4.911e-05	1.396	-5.106e-05	1.396	-5.186e-05	1.396	-5.305e-05	1.396	-5.359e-05
1.395	-4.968e-05	1.395	-5.142e-05	1.395	-5.261e-05	1.395	-5.324e-05	1.395	-5.329e-05
1.394	-4.937e-05	1.394	-5.069e-05	1.394	-5.249e-05	1.394	-5.307e-05	1.394	-5.4e-05
1.393	-5.027e-05	1.393	-5.204e-05	1.393	-5.304e-05	1.393	-5.325e-05	1.393	-5.4e-05
1.392	-4.979e-05	1.392	-5.21e-05	1.392	-5.242e-05	1.392	-5.392e-05	1.392	-5.444e-05
1.391	-5.074e-05	1.391	-5.178e-05	1.391	-5.414e-05	1.391	-5.391e-05	1.391	-5.432e-05
1.39	-5.022e-05	1.39	-5.214e-05	1.39	-5.276e-05	1.39	-5.412e-05	1.39	-5.453e-05
1.389	-5.09e-05	1.389	-5.272e-05	1.389	-5.416e-05	1.389	-5.482e-05	1.389	-5.522e-05
1.388	-5.091e-05	1.388	-5.345e-05	1.388	-5.432e-05	1.388	-5.462e-05	1.388	-5.545e-05
1.387	-5.09e-05	1.387	-5.299e-05	1.387	-5.424e-05	1.387	-5.518e-05	1.387	-5.49e-05
1.386	-5.201e-05	1.386	-5.28e-05	1.386	-5.441e-05	1.386	-5.505e-05	1.386	-5.553e-05
1.385	-5.163e-05	1.385	-5.342e-05	1.385	-5.449e-05	1.385	-5.563e-05	1.385	-5.582e-05
1.384	-5.174e-05	1.384	-5.38e-05	1.384	-5.486e-05	1.384	-5.572e-05	1.384	-5.601e-05
1.383	-5.253e-05	1.383	-5.419e-05	1.383	-5.515e-05	1.383	-5.556e-05	1.383	-5.706e-05
1.382	-5.245e-05	1.382	-5.427e-05	1.382	-5.574e-05	1.382	-5.646e-05	1.382	-5.593e-05
1.381	-5.29e-05	1.381	-5.506e-05	1.381	-5.543e-05	1.381	-5.665e-05	1.381	-5.689e-05
1.38	-5.304e-05	1.38	-5.483e-05	1.38	-5.609e-05	1.38	-5.703e-05	1.38	-5.721e-05
1.379	-5.358e-05	1.379	-5.543e-05	1.379	-5.671e-05	1.379	-5.668e-05	1.379	-5.738e-05
1.378	-5.396e-05	1.378	-5.526e-05	1.378	-5.625e-05	1.378	-5.743e-05	1.378	-5.748e-05
1.377	-5.393e-05	1.377	-5.602e-05	1.377	-5.704e-05	1.377	-5.756e-05	1.377	-5.818e-05
1.376	-5.503e-05	1.376	-5.662e-05	1.376	-5.774e-05	1.376	-5.806e-05	1.376	-5.848e-05
1.375	-5.47e-05	1.375	-5.674e-05	1.375	-5.753e-05	1.375	-5.816e-05	1.375	-5.884e-05
1.374	-5.511e-05	1.374	-5.696e-05	1.374	-5.795e-05	1.374	-5.858e-05	1.374	-5.881e-05
1.373	-5.537e-05	1.373	-5.706e-05	1.373	-5.836e-05	1.373	-5.927e-05	1.373	-5.914e-05
1.372	-5.609e-05	1.372	-5.763e-05	1.372	-5.853e-05	1.372	-5.921e-05	1.372	-5.98e-05
1.371	-5.582e-05	1.371	-5.753e-05	1.371	-5.913e-05	1.371	-5.929e-05	1.371	-5.988e-05
1.37	-5.703e-05	1.37	-5.841e-05	1.37	-5.949e-05	1.37	-6.01e-05	1.37	-6.061e-05
1.369	-5.702e-05	1.369	-5.874e-05	1.369	-5.953e-05	1.369	-6.023e-05	1.369	-6.065e-05
1.368	-5.726e-05	1.368	-5.925e-05	1.368	-6.029e-05	1.368	-6.08e-05	1.368	-6.102e-05
1.367	-5.791e-05	1.367	-5.965e-05	1.367	-6.074e-05	1.367	-6.144e-05	1.367	-6.156e-05
1.366	-5.842e-05	1.366	-5.986e-05	1.366	-6.076e-05	1.366	-6.154e-05	1.366	-6.195e-05
1.365	-5.857e-05	1.365	-6.052e-05	1.365	-6.141e-05	1.365	-6.196e-05	1.365	-6.258e-05
1.364	-5.906e-05	1.364	-6.127e-05	1.364	-6.259e-05	1.364	-6.267e-05	1.364	-6.324e-05
1.363	-5.973e-05	1.363	-6.141e-05	1.363	-6.212e-05	1.363	-6.355e-05	1.363	-6.317e-05
1.362	-6.061e-05	1.362	-6.273e-05	1.362	-6.283e-05	1.362	-6.31e-05	1.362	-6.339e-05
1.361	-6.048e-05	1.361	-6.219e-05	1.361	-6.4e-05	1.361	-6.459e-05	1.361	-6.48e-05
1.36	-6.154e-05	1.36	-6.277e-05	1.36	-6.451e-05	1.36	-6.43e-05	1.36	-6.472e-05
1.359	-6.177e-05	1.359	-6.38e-05	1.359	-6.399e-05	1.359	-6.52e-05	1.359	-6.529e-05
1.358	-6.229e-05	1.358	-6.436e-05	1.358	-6.525e-05	1.358	-6.547e-05	1.358	-6.6e-05
1.357	-6.306e-05	1.357	-6.489e-05	1.357	-6.595e-05	1.357	-6.629e-05	1.357	-6.62e-05
1.356	-6.432e-05	1.356	-6.598e-05	1.356	-6.644e-05	1.356	-6.696e-05	1.356	-6.752e-05
1.355	-6.419e-05	1.355	-6.599e-05	1.355	-6.707e-05	1.355	-6.766e-05	1.355	-6.769e-05
1.354	-6.544e-05	1.354	-6.692e-05	1.354	-6.818e-05	1.354	-6.812e-05	1.354	-6.791e-05
1.353	-6.557e-05	1.353	-6.777e-05	1.353	-6.882e-05	1.353	-6.911e-05	1.353	-6.926e-05
1.352	-6.686e-05	1.352	-6.805e-05	1.352	-6.878e-05	1.352	-6.934e-05	1.352	-6.976e-05
1.351	-6.753e-05	1.351	-6.915e-05	1.351	-7.009e-05	1.351	-7.071e-05	1.351	-7.074e-05
1.35	-6.805e-05	1.35	-6.999e-05	1.35	-7.11e-05	1.35	-7.121e-05	1.35	-7.103e-05
1.349	-6.921e-05	1.349	-7.118e-05	1.349	-7.154e-05	1.349	-7.215e-05	1.349	-7.231e-05
1.348	-6.999e-05	1.348	-7.18e-05	1.348	-7.283e-05	1.348	-7.333e-05	1.348	-7.333e-05
1.347	-7.043e-05	1.347	-7.247e-05	1.347	-7.282e-05	1.347	-7.33e-05	1.347	-7.336e-05
1.346	-7.166e-05	1.346	-7.386e-05	1.346	-7.454e-05	1.346	-7.467e-05	1.346	-7.464e-05
1.345	-7.258e-05	1.345	-7.464e-05	1.345	-7.554e-05	1.345	-7.555e-05	1.345	-7.569e-05
1.344	-7.421e-05	1.344	-7.561e-05	1.344	-7.671e-05	1.344	-7.643e-05	1.344	-7.65e-05
1.343	-7.421e-05	1.343	-7.73e-05	1.343	-7.779e-05	1.343	-7.804e-05	1.343	-7.786e-05
1.342	-7.626e-05	1.342	-7.801e-05	1.342	-7.854e-05	1.342	-7.915e-05	1.342	-7.915e-05
1.341	-7.688e-05	1.341	-7.911e-05	1.341	-8.046e-05	1.341	-8.04e-05	1.341	-8.046e-05
1.34	-7.906e-05	1.34	-8.099e-05	1.34	-8.137e-05	1.34	-8.211e-05	1.34	-8.125e-05
1.339	-7.937e-05	1.339	-8.199e-05	1.339	-8.277e-05	1.339	-8.242e-05	1.339	-8.283e-05
1.338	-8.139e-05	1.338	-8.386e-05	1.338	-8.43e-05	1.338	-8.446e-05	1.338	-8.421e-05
1.337	-8.314e-05	1.337	-8.536e-05	1.337	-8.588e-05	1.337	-8.599e-05	1.337	-8.61e-05
1.336	-8.47e-05	1.336	-8.676e-05	1.336	-8.764e-05	1.336	-8.746e-05	1.336	-8.74e-05
1.335	-8.605e-05	1.335	-8.876e-05	1.335	-8.918e-05	1.335	-8.887e-05	1.335	-8.867e-05
1.334	-8.797e-05	1.334	-9.032e-05	1.334	-9.03e-05	1.334	-9.045e-05	1.334	-9.058e-05
1.333	-8.934e-05	1.333	-9.139e-05	1.333	-9.229e-05	1.333	-9.242e-05	1.333	-9.161e-05
1.332	-9.136e-05	1.332	-9.4e-05	1.332	-9.367e-05	1.332	-9.358e-05	1.332	-9.337e-05
1.331	-9.363e-05	1.331	-9.545e-05	1.331	-9.627e-05	1.331	-9.58e-05	1.331	-9.539e-05
1.33	-9.519e-05	1.33	-9.799e-05	1.33	-9.815e-05	1.33	-9.798e-05	1.33	-9.727e-05
1.329	-9.737e-05	1.329	-9.945e-05	1.329	-9.983e-05	1.329	-9.949e-05	1.329	-9.932e-05
1.328	-9.912e-05	1.328	-0.0001018	1.328	-0.0001024	1.328	-0.0001012	1.328	-0.0001012
1.327	-0.0001018	1.327	-0.0001044	1.327	-0.0001036	1.327	-0.0001041	1.327	-0.0001031
1.326	-0.0001041	1.326	-0.0001061	1.326	-0.0001071	1.326	-0.0001061	1.326	-0.0001061
1.325	-0.0001069	1.325	-0.0001097	1.325	-0.0001097	1.325	-0.0001087	1.325	-0.0001082
1.324	-0.0001096	1.324	-0.0001124	1.324	-0.000112	1.324	-0.0001119	1.324	-0.0001107
1.323	-0.0001118	1.323	-0.0001148	1.323	-0.0001147	1.323	-0.0001138	1.323	-0.0001129
1.322	-0.0001151	1.322	-0.0001175	1.322	-0.0001175	1.322	-0.0001162	1.322	-0.0001159
1.321	-0.0001178	1.321	-0.0001207	1.321	-0.0001208	1.321	-0.0001191	1.321	-0.0001185
1.32	-0.0001212	1.32	-0.000124	1.32	-0.0001232	1.32	-0.0001232	1.32	-0.0001214
1.319	-0.0001247	1.319	-0.0001275	1.319	-0.0001269	1.319	-0.0001249	1.319	-0.0001249
1.318	-0.0001276	1.318	-0.0001311	1.318	-0.0001302	1.318	-0.0001298	1.318	-0.0001279
1.317	-0.0001317	1.317	-0.0001348	1.317	-0.000134	1.317	-0.0001323	1.317	-0.0001308
1.316	-0.0001354	1.316	-0.0001386	1.316	-0.0001378	1.316	-0.0001363	1.316	-0.0001354
1.315	-0.0001395	1.315	-0.0001428	1.315	-0.0001418	1.315	-0.0001398	1.315	-0.0001379
1.314	-0.0001432	1.314	-0.0001469	1.314	-0.0001456	1.314	-0.000144	1.314	-0.000143
1.313	-0.0001478	1.313	-0.000152	1.313	-0.0001505	1.313	-0.0001486	1.313	-0.0001464
1.312	-0.0001525	1.312	-0.0001566	1.312	-0.0001548	1.312	-0.0001527	1.312	-0.0001507
1.311	-0.0001574	1.311	-0.0001618	1.311	-0.0001599	1.311	-0.0001572	1.311	-0.0001563
1.31	-0.0001623	1.31	-0.0001668	1.31	-0.0001653	1.31	-0.0001623	1.31	-0.0001604
1.309	-0.0001674	1.309	-0.0001719	1.309	-0.00017	1.309	-0.0001673	1.309	-0.0001647
1.308	-0.0001728	1.308	-0.0001779	1.308	-0.000175	1.308	-0.0001728	1.308	-0.0001702
1.307	-0.0001787	1.307	-0.0001832	1.307	-0.000181	1.307	-0.0001775	1.307	-0.000175
1.306	-0.0001841	1.306	-0.0001897	1.306	-0.0001871	1.306	-0.0001834	1.306	-0.000181
1.305	-0.0001903	1.305	-0.0001962	1.305	-0.0001931	1.305	-0.0001896	1.305	-0.0001867
1.304	-0.0001971	1.304	-0.0002028	1.304	-0.0001999	1.304	-0.0001959	1.304	-0.0001927
1.303	-0.0002039	1.303	-0.0002098	1.303	-0.0002059	1.303	-0.0002025	1.303	-0.0001991
1.302	-0.0002103	1.302	-0.0002171	1.302	-0.0002131	1.302	-0.0002086	1.302	-0.0002052
1.301	-0.0002175	1.301	-0.0002247	1.301	-0.0002202	1.301	-0.0002157	1.301	-0.000212
1.3	-0.0002253	1.3	-0.0002324	1.3	-0.0002281	1.3	-0.0002229	1.3	-0.0002189
1.299	-0.0002327	1.299	-0.0002411	1.299	-0.0002358	1.299	-0.0002304	1.299	-0.0002265
1.298	-0.0002409	1.298	-0.0002481	1.298	-0.0002436	1.298	-0.0002387	1.298	-0.0002338
1.297	-0.0002483	1.297	-0.0002578	1.297	-0.0002517	1.297	-0.000246	1.297	-0.0002421
1.296	-0.0002568	1.296	-0.0002658	1.296	-0.0002601	1.296	-0.0002538	1.296	-0.0002495
1.295	-0.000265	1.295	-0.000275	1.295	-0.0002693	1.295	-0.0002623	1.295	-0.0002581
1.294	-0.0002742	1.294	-0.0002852	1.294	-0.0002779	1.294	-0.0002713	1.294	-0.0002665
1.293	-0.0002834	1.293	-0.0002936	1.293	-0.0002871	1.293	-0.0002807	1.293	-0.0002746
1.292	-0.0002929	1.292	-0.0003045	1.292	-0.0002972	1.292	-0.0002904	1.292	-0.0002842
1.291	-0.0003019	1.291	-0.0003145	1.291	-0.0003067	1.291	-0.0002983	1.291	-0.000293
1.29	-0.0003116	1.29	-0.0003246	1.29	-0.0003166	1.29	-0.000309	1.29	-0.0003033
1.289	-0.0003216	1.289	-0.0003355	1.289	-0.0003272	1.289	-0.0003185	1.289	-0.0003127
1.288	-0.0003316	1.288	-0.0003465	1.288	-0.0003372	1.288	-0.000329	1.288	-0.0003226
1.287	-0.0003418	1.287	-0.000357	1.287	-0.0003484	1.287	-0.0003396	1.287	-0.0003332
1.286	-0.0003524	1.286	-0.0003685	1.286	-0.0003589	1.286	-0.0003503	1.286	-0.0003438
1.285	-0.0003635	1.285	-0.00038	1.285	-0.0003703	1.285	-0.0003608	1.285	-0.0003538
1.284	-0.0003746	1.284	-0.000392	1.284	-0.0003815	1.284	-0.0003723	1.284	-0.0003648
1.283	-0.0003852	1.283	-0.0004033	1.283	-0.0003924	1.283	-0.0003828	1.283	-0.0003757
1.282	-0.0003957	1.282	-0.0004144	1.282	-0.0004042	1.282	-0.000395	1.282	-0.0003865
1.281	-0.0004078	1.281	-0.0004274	1.281	-0.0004155	1.281	-0.0004055	1.281	-0.0003983
1.28	-0.0004189	1.28	-0.0004387	1.28	-0.0004275	1.28	-0.0004171	1.28	-0.000409
1.279	-0.0004303	1.279	-0.0004516	1.279	-0.0004398	1.279	-0.0004292	1.279	-0.0004213
1.278	-0.0004425	1.278	-0.0004635	1.278	-0.000451	1.278	-0.0004409	1.278	-0.0004332
1.277	-0.0004533	1.277	-0.0004761	1.277	-0.0004632	1.277	-0.000453	1.277	-0.0004434
1.276	-0.000466	1.276	-0.0004894	1.276	-0.0004761	1.276	-0.0004644	1.276	-0.0004574
1.275	-0.0004777	1.275	-0.0005012	1.275	-0.000488	1.275	-0.0004768	1.275	-0.0004682
1.274	-0.0004898	1.274	-0.0005139	1.274	-0.0005003	1.274	-0.0004897	1.274	-0.000481
1.273	-0.0005017	1.273	-0.0005263	1.273	-0.0005129	1.273	-0.000502	1.273	-0.0004935
1.272	-0.0005139	1.272	-0.0005388	1.272	-0.0005243	1.272	-0.0005131	1.272	-0.0005047
1.271	-0.0005254	1.271	-0.0005517	1.271	-0.000538	1.271	-0.0005264	1.271	-0.0005176
1.27	-0.0005376	1.27	-0.000564	1.27	-0.0005489	1.27	-0.0005374	1.27	-0.000529
1.269	-0.0005491	1.269	-0.0005772	1.269	-0.0005614	1.269	-0.0005507	1.269	-0.0005409
1.268	-0.0005611	1.268	-0.0005888	1.268	-0.0005739	1.268	-0.0005627	1.268	-0.0005536
1.267	-0.0005729	1.267	-0.000601	1.267	-0.0005861	1.267	-0.0005746	1.267	-0.0005658
1.266	-0.000585	1.266	-0.0006146	1.266	-0.0005981	1.266	-0.0005871	1.266	-0.0005775
1.265	-0.0005966	1.265	-0.0006261	1.265	-0.0006103	1.265	-0.0005991	1.265	-0.0005898
1.264	-0.0006084	1.264	-0.000638	1.264	-0.0006229	1.264	-0.0006113	1.264	-0.0006019
1.263	-0.0006197	1.263	-0.0006508	1.263	-0.0006341	1.263	-0.0006237	1.263	-0.0006134
1.262	-0.0006313	1.262	-0.0006627	1.262	-0.0006462	1.262	-0.0006342	1.262	-0.0006257
1.261	-0.0006424	1.261	-0.000675	1.261	-0.0006585	1.261	-0.0006471	1.261	-0.0006375
1.26	-0.0006539	1.26	-0.0006881	1.26	-0.0006702	1.26	-0.0006584	1.26	-0.0006495
1.259	-0.0006651	1.259	-0.0006984	1.259	-0.0006815	1.259	-0.000671	1.259	-0.0006608
1.258	-0.0006762	1.258	-0.0007104	1.258	-0.0006934	1.258	-0.000681	1.258	-0.0006727
1.257	-0.000687	1.257	-0.000722	1.257	-0.0007049	1.257	-0.0006935	1.257	-0.000684
1.256	-0.0006978	1.256	-0.0007339	1.256	-0.000716	1.256	-0.0007043	1.256	-0.0006952
1.255	-0.000709	1.255	-0.0007455	1.255	-0.0007274	1.255	-0.0007161	1.255	-0.0007068
1.254	-0.0007192	1.254	-0.000757	1.254	-0.0007388	1.254	-0.0007275	1.254	-0.0007184
1.253	-0.0007304	1.253	-0.0007675	1.253	-0.0007494	1.253	-0.0007372	1.253	-0.0007282
1.252	-0.0007412	1.252	-0.0007793	1.252	-0.0007614	1.252	-0.0007495	1.252	-0.0007396
1.251	-0.0007507	1.251	-0.0007901	1.251	-0.0007713	1.251	-0.0007601	1.251	-0.0007501
1.25	-0.0007608	1.25	-0.0008006	1.25	-0.0007826	1.25	-0.0007697	1.25	-0.0007622
1.249	-0.0007714	1.249	-0.0008112	1.249	-0.0007931	1.249	-0.0007817	1.249	-0.0007715
1.248	-0.0007815	1.248	-0.000822	1.248	-0.0008036	1.248	-0.0007917	1.248	-0.000783
1.247	-0.0007908	1.247	-0.0008329	1.247	-0.0008141	1.247	-0.0008017	1.247	-0.0007937
1.246	-0.0008016	1.246	-0.0008425	1.246	-0.0008239	1.246	-0.0008123	1.246	-0.0008035
1.245	-0.0008107	1.245	-0.0008534	1.245	-0.0008344	1.245	-0.000822	1.245	-0.0008136
1.244	-0.0008201	1.244	-0.0008636	1.244	-0.0008443	1.244	-0.0008323	1.244	-0.0008233
1.243	-0.0008291	1.243	-0.0008729	1.243	-0.0008543	1.243	-0.0008421	1.243	-0.0008341
1.242	-0.0008391	1.242	-0.0008835	1.242	-0.0008644	1.242	-0.0008518	1.242	-0.0008433
1.241	-0.0008485	1.241	-0.0008931	1.241	-0.0008743	1.241	-0.0008624	1.241	-0.0008541
1.24	-0.0008577	1.24	-0.0009034	1.24	-0.0008838	1.24	-0.0008713	1.24	-0.0008628
1.239	-0.0008673	1.239	-0.0009131	1.239	-0.0008937	1.239	-0.0008818	1.239	-0.0008738
1.238	-0.0008765	1.238	-0.000922	1.238	-0.0009027	1.238	-0.0008909	1.238	-0.0008824
1.237	-0.0008853	1.237	-0.0009317	1.237	-0.000912	1.237	-0.0009006	1.237	-0.0008934
1.236	-0.0008951	1.236	-0.0009411	1.236	-0.0009222	1.236	-0.0009092	1.236	-0.0009015
1.235	-0.0009044	1.235	-0.0009506	1.235	-0.0009318	1.235	-0.0009194	1.235	-0.0009119
1.234	-0.0009128	1.234	-0.0009603	1.234	-0.0009406	1.234	-0.0009285	1.234	-0.0009209
1.233	-0.0009217	1.233	-0.0009692	1.233	-0.0009492	1.233	-0.0009371	1.233	-0.00093
1.232	-0.0009306	1.232	-0.000978	1.232	-0.0009589	1.232	-0.0009458	1.232	-0.0009389
1.231	-0.0009404	1.231	-0.0009882	1.231	-0.0009675	1.231	-0.0009553	1.231	-0.0009483
1.23	-0.0009483	1.23	-0.0009961	1.23	-0.0009775	1.23	-0.0009647	1.23	-0.000957
1.229	-0.0009581	1.229	-0.00101	1.229	-0.0009866	1.229	-0.0009749	1.229	-0.0009685
1.228	-0.0009684	1.228	-0.00102	1.228	-0.0009967	1.228	-0.0009849	1.228	-0.0009774
1.227	-0.0009761	1.227	-0.00103	1.227	-0.00101	1.227	-0.000992	1.227	-0.0009867
1.226	-0.0009858	1.226	-0.00103	1.226	-0.00101	1.226	-0.001	1.226	-0.000995
1.225	-0.000994	1.225	-0.00104	1.225	-0.00102	1.225	-0.00101	1.225	-0.001
1.224	-0.001	1.224	-0.00105	1.224	-0.00103	1.224	-0.00102	1.224	-0.00101
1.223	-0.00101	1.223	-0.00106	1.223	-0.00104	1.223	-0.00103	1.223	-0.00102
1.222	-0.00102	1.222	-0.00107	1.222	-0.00105	1.222	-0.00104	1.222	-0.00103
1.221	-0.00103	1.221	-0.00108	1.221	-0.00106	1.221	-0.00105	1.221	-0.00104
1.22	-0.00104	1.22	-0.00109	1.22	-0.00107	1.22	-0.00105	1.22	-0.00105
1.219	-0.00105	1.219	-0.0011	1.219	-0.00108	1.219	-0.00106	1.219	-0.00105
1.218	-0.00105	1.218	-0.00111	1.218	-0.00108	1.218	-0.00107	1.218	-0.00107
1.217	-0.00106	1.217	-0.00111	1.217	-0.00109	1.217	-0.00108	1.217	-0.00107
1.216	-0.00107	1.216	-0.00112	1.216	-0.0011	1.216	-0.00109	1.216	-0.00108
1.215	-0.00108	1.215	-0.00113	1.215	-0.00111	1.215	-0.0011	1.215	-0.00109
1.214	-0.00109	1.214	-0.00114	1.214	-0.00112	1.214	-0.00111	1.214	-0.0011
1.213	-0.0011	1.213	-0.00115	1.213	-0.00113	1.213	-0.00111	1.213	-0.00111
1.212	-0.00111	1.212	-0.00116	1.212	-0.00113	1.212	-0.00112	1.212	-0.00112
1.211	-0.00112	1.211	-0.00117	1.211	-0.00114	1.211	-0.00113	1.211	-0.00113
1.21	-0.00113	1.21	-0.00118	1.21	-0.00115	1.21	-0.00114	1.21	-0.00113
1.209	-0.00113	1.209	-0.00118	1.209	-0.00116	1.209	-0.00115	1.209	-0.00114
1.208	-0.00115	1.208	-0.00119	1.208	-0.00117	1.208	-0.00116	1.208	-0.00115
1.207	-0.00115	1.207	-0.0012	1.207	-0.00118	1.207	-0.00117	1.207	-0.00116
1.206	-0.00116	1.206	-0.00121	1.206	-0.00119	1.206	-0.00117	1.206	-0.00117
1.205	-0.00117	1.205	-0.00122	1.205	-0.00119	1.205	-0.00118	1.205	-0.00118
1.204	-0.00118	1.204	-0.00123	1.204	-0.0012	1.204	-0.00119	1.204	-0.00119
1.203	-0.00119	1.203	-0.00123	1.203	-0.00121	1.203	-0.0012	1.203	-0.00119
1.202	-0.0012	1.202	-0.00124	1.202	-0.00122	1.202	-0.00121	1.202	-0.0012
1.201	-0.00121	1.201	-0.00125	1.201	-0.00123	1.201	-0.00121	1.201	-0.00121
1.2	-0.00122	1.2	-0.00126	1.2	-0.00123	1.2	-0.00122	1.2	-0.00122
1.199	-0.00123	1.199	-0.00127	1.199	-0.00124	1.199	-0.00123	1.199	-0.00123
1.198	-0.00124	1.198	-0.00128	1.198	-0.00125	1.198	-0.00124	1.198	-0.00123
1.197	-0.00125	1.197	-0.00128	1.197	-0.00126	1.197	-0.00125	1.197	-0.00124
1.196	-0.00126	1.196	-0.00129	1.196	-0.00127	1.196	-0.00126	1.196	-0.00125
1.195	-0.00127	1.195	-0.0013	1.195	-0.00127	1.195	-0.00126	1.195	-0.00126
1.194	-0.00128	1.194	-0.00131	1.194	-0.00128	1.194	-0.00127	1.194	-0.00127
1.193	-0.00128	1.193	-0.00132	1.193	-0.00129	1.193	-0.00128	1.193	-0.00127
1.192	-0.00129	1.192	-0.00132	1.192	-0.0013	1.192	-0.00129	1.192	-0.00128
1.191	-0.0013	1.191	-0.00133	1.191	-0.00131	1.191	-0.0013	1.191	-0.00129
1.19	-0.00131	1.19	-0.00134	1.19	-0.00131	1.19	-0.0013	1.19	-0.0013
1.189	-0.00132	1.189	-0.00135	1.189	-0.00132	1.189	-0.00131	1.189	-0.0013
1.188	-0.00133	1.188	-0.00136	1.188	-0.00133	1.188	-0.00132	1.188	-0.00131
1.187	-0.00134	1.187	-0.00136	1.187	-0.00134	1.187	-0.00133	1.187	-0.00132
1.186	-0.00135	1.186	-0.00137	1.186	-0.00134	1.186	-0.00133	1.186	-0.00133
1.185	-0.00136	1.185	-0.00138	1.185	-0.00135	1.185	-0.00134	1.185	-0.00133
1.184	-0.00137	1.184	-0.00138	1.184	-0.00136	1.184	-0.00135	1.184	-0.00134
1.183	-0.00138	1.183	-0.00139	1.183	-0.00137	1.183	-0.00136	1.183	-0.00135
1.182	-0.00138	1.182	-0.0014	1.182	-0.00137	1.182	-0.00136	1.182	-0.00135
1.181	-0.00139	1.181	-0.00141	1.181	-0.00138	1.181	-0.00137	1.181	-0.00136
1.18	-0.0014	1.18	-0.00141	1.18	-0.00139	1.18	-0.00137	1.18	-0.00137
1.179	-0.00141	1.179	-0.00142	1.179	-0.00139	1.179	-0.00138	1.179	-0.00137
1.178	-0.00142	1.178	-0.00143	1.178	-0.0014	1.178	-0.00139	1.178	-0.00138
1.177	-0.00142	1.177	-0.00143	1.177	-0.00141	1.177	-0.00139	1.177	-0.00138
1.176	-0.00143	1.176	-0.00144	1.176	-0.00141	1.176	-0.0014	1.176	-0.00139
1.175	-0.00144	1.175	-0.00144	1.175	-0.00142	1.175	-0.00141	1.175	-0.0014
1.174	-0.00145	1.174	-0.00145	1.174	-0.00142	1.174	-0.00141	1.174	-0.0014
1.173	-0.00145	1.173	-0.00146	1.173	-0.00143	1.173	-0.00142	1.173	-0.00141
1.172	-0.00146	1.172	-0.00146	1.172	-0.00143	1.172	-0.00142	1.172	-0.00141
1.171	-0.00147	1.171	-0.00147	1.171	-0.00144	1.171	-0.00143	1.171	-0.00142
1.17	-0.00147	1.17	-0.00147	1.17	-0.00145	1.17	-0.00143	1.17	-0.00142
1.169	-0.00148	1.169	-0.00148	1.169	-0.00145	1.169	-0.00144	1.169	-0.00143
1.168	-0.00149	1.168	-0.00148	1.168	-0.00145	1.168	-0.00144	1.168	-0.00143
1.167	-0.00149	1.167	-0.00149	1.167	-0.00146	1.167	-0.00145	1.167	-0.00144
1.166	-0.0015	1.166	-0.00149	1.166	-0.00146	1.166	-0.00145	1.166	-0.00144
1.165	-0.0015	1.165	-0.0015	1.165	-0.00147	1.165	-0.00145	1.165	-0.00144
1.164	-0.00151	1.164	-0.0015	1.164	-0.00147	1.164	-0.00146	1.164	-0.00145
1.163	-0.00151	1.163	-0.0015	1.163	-0.00147	1.163	-0.00146	1.163	-0.00145
1.162	-0.00152	1.162	-0.00151	1.162	-0.00148	1.162	-0.00146	1.162	-0.00145
1.161	-0.00152	1.161	-0.00151	1.161	-0.00148	1.161	-0.00147	1.161	-0.00146
1.16	-0.00152	1.16	-0.00151	1.16	-0.00148	1.16	-0.00147	1.16	-0.00146
1.159	-0.00153	1.159	-0.00151	1.159	-0.00149	1.159	-0.00147	1.159	-0.00146
1.158	-0.00153	1.158	-0.00152	1.158	-0.00149	1.158	-0.00148	1.158	-0.00147
1.157	-0.00153	1.157	-0.00152	1.157	-0.00149	1.157	-0.00148	1.157	-0.00147
1.156	-0.00154	1.156	-0.00152	1.156	-0.00149	1.156	-0.00148	1.156	-0.00147
1.155	-0.00154	1.155	-0.00152	1.155	-0.0015	1.155	-0.00148	1.155	-0.00147
1.154	-0.00154	1.154	-0.00152	1.154	-0.0015	1.154	-0.00148	1.154	-0.00147
1.153	-0.00154	1.153	-0.00152	1.153	-0.0015	1.153	-0.00148	1.153	-0.00147
1.152	-0.00154	1.152	-0.00152	1.152	-0.0015	1.152	-0.00149	1.152	-0.00147
1.151	-0.00154	1.151	-0.00152	1.151	-0.0015	1.151	-0.00149	1.151	-0.00148
1.15	-0.00155	1.15	-0.00152	1.15	-0.0015	1.15	-0.00149	1.15	-0.00147
1.149	-0.00155	1.149	-0.00152	1.149	-0.0015	1.149	-0.00149	1.149	-0.00148
1.148	-0.00155	1.148	-0.00152	1.148	-0.0015	1.148	-0.00149	1.148	-0.00148
1.147	-0.00155	1.147	-0.00152	1.147	-0.0015	1.147	-0.00149	1.147	-0.00148
1.146	-0.00155	1.146	-0.00152	1.146	-0.0015	1.146	-0.00149	1.146	-0.00147
1.145	-0.00155	1.145	-0.00152	1.145	-0.0015	1.145	-0.00149	1.145	-0.00148
1.144	-0.00155	1.144	-0.00152	1.144	-0.0015	1.144	-0.00149	1.144	-0.00147
1.143	-0.00155	1.143	-0.00152	1.143	-0.0015	1.143	-0.00148	1.143	-0.00147
1.142	-0.00154	1.142	-0.00152	1.142	-0.0015	1.142	-0.00148	1.142	-0.00147
1.141	-0.00154	1.141	-0.00151	1.141	-0.00149	1.141	-0.00148	1.141	-0.00147
1.14	-0.00154	1.14	-0.00151	1.14	-0.00149	1.14	-0.00148	1.14	-0.00147
1.139	-0.00154	1.139	-0.00151	1.139	-0.00149	1.139	-0.00148	1.139	-0.00146
1.138	-0.00154	1.138	-0.00151	1.138	-0.00149	1.138	-0.00148	1.138	-0.00146
1.137	-0.00154	1.137	-0.0015	1.137	-0.00149	1.137	-0.00147	1.137	-0.00146
1.136	-0.00153	1.136	-0.0015	1.136	-0.00148	1.136	-0.00147	1.136	-0.00146
1.135	-0.00153	1.135	-0.0015	1.135	-0.00148	1.135	-0.00147	1.135	-0.00145
1.134	-0.00153	1.134	-0.00149	1.134	-0.00148	1.134	-0.00146	1.134	-0.00145
1.133	-0.00152	1.133	-0.00149	1.133	-0.00147	1.133	-0.00146	1.133	-0.00145
1.132	-0.00152	1.132	-0.00148	1.132	-0.00147	1.132	-0.00146	1.132	-0.00145
1.131	-0.00152	1.131	-0.00148	1.131	-0.00146	1.131	-0.00145	1.131	-0.00144
1.13	-0.00151	1.13	-0.00147	1.13	-0.00146	1.13	-0.00145	1.13	-0.00144
1.129	-0.00151	1.129	-0.00147	1.129	-0.00146	1.129	-0.00145	1.129	-0.00143
1.128	-0.0015	1.128	-0.00146	1.128	-0.00145	1.128	-0.00144	1.128	-0.00143
1.127	-0.0015	1.127	-0.00146	1.127	-0.00145	1.127	-0.00144	1.127	-0.00143
1.126	-0.00149	1.126	-0.00145	1.126	-0.00144	1.126	-0.00143	1.126	-0.00142
1.125	-0.00149	1.125	-0.00145	1.125	-0.00144	1.125	-0.00143	1.125	-0.00142
1.124	-0.00148	1.124	-0.00144	1.124	-0.00144	1.124	-0.00142	1.124	-0.00141
1.123	-0.00148	1.123	-0.00144	1.123	-0.00143	1.123	-0.00142	1.123	-0.00141
1.122	-0.00147	1.122	-0.00143	1.122	-0.00142	1.122	-0.00141	1.122	-0.0014
1.121	-0.00146	1.121	-0.00143	1.121	-0.00142	1.121	-0.00141	1.121	-0.0014
1.12	-0.00146	1.12	-0.00142	1.12	-0.00141	1.12	-0.0014	1.12	-0.00139
1.119	-0.00145	1.119	-0.00141	1.119	-0.00141	1.119	-0.0014	1.119	-0.00139
1.118	-0.00145	1.118	-0.00141	1.118	-0.0014	1.118	-0.00139	1.118	-0.00138
1.117	-0.00144	1.117	-0.0014	1.117	-0.0014	1.117	-0.00139	1.117	-0.00138
1.116	-0.00143	1.116	-0.00139	1.116	-0.00139	1.116	-0.00138	1.116	-0.00137
1.115	-0.00143	1.115	-0.00139	1.115	-0.00138	1.115	-0.00137	1.115	-0.00136
1.114	-0.00142	1.114	-0.00138	1.114	-0.00138	1.114	-0.00137	1.114	-0.00136
1.113	-0.00141	1.113	-0.00137	1.113	-0.00137	1.113	-0.00136	1.113	-0.00135
1.112	-0.00141	1.112	-0.00137	1.112	-0.00136	1.112	-0.00136	1.112	-0.00135
1.111	-0.0014	1.111	-0.00136	1.111	-0.00136	1.111	-0.00135	1.111	-0.00134
1.11	-0.00139	1.11	-0.00135	1.11	-0.00135	1.11	-0.00134	1.11	-0.00133
1.109	-0.00138	1.109	-0.00134	1.109	-0.00134	1.109	-0.00134	1.109	-0.00133
1.108	-0.00138	1.108	-0.00134	1.108	-0.00134	1.108	-0.00133	1.108	-0.00132
1.107	-0.00137	1.107	-0.00133	1.107	-0.00133	1.107	-0.00133	1.107	-0.00132
1.106	-0.00136	1.106	-0.00132	1.106	-0.00132	1.106	-0.00132	1.106	-0.00131
1.105	-0.00136	1.105	-0.00132	1.105	-0.00132	1.105	-0.00131	1.105	-0.0013
1.104	-0.00135	1.104	-0.00131	1.104	-0.00131	1.104	-0.0013	1.104	-0.00129
1.103	-0.00134	1.103	-0.0013	1.103	-0.0013	1.103	-0.0013	1.103	-0.00129
1.102	-0.00133	1.102	-0.00129	1.102	-0.00129	1.102	-0.00129	1.102	-0.00128
1.101	-0.00132	1.101	-0.00128	1.101	-0.00129	1.101	-0.00128	1.101	-0.00127
1.1	-0.00132	1.1	-0.00128	1.1	-0.00128	1.1	-0.00128	1.1	-0.00127
1.099	-0.00131	1.099	-0.00127	1.099	-0.00127	1.099	-0.00127	1.099	-0.00126
1.098	-0.0013	1.098	-0.00126	1.098	-0.00127	1.098	-0.00126	1.098	-0.00125
1.097	-0.00129	1.097	-0.00125	1.097	-0.00126	1.097	-0.00125	1.097	-0.00125
1.096	-0.00128	1.096	-0.00125	1.096	-0.00125	1.096	-0.00125	1.096	-0.00124
1.095	-0.00128	1.095	-0.00124	1.095	-0.00125	1.095	-0.00124	1.095	-0.00123
1.094	-0.00127	1.094	-0.00123	1.094	-0.00124	1.094	-0.00123	1.094	-0.00122
1.093	-0.00126	1.093	-0.00122	1.093	-0.00123	1.093	-0.00123	1.093	-0.00122
1.092	-0.00125	1.092	-0.00122	1.092	-0.00122	1.092	-0.00122	1.092	-0.00121
1.091	-0.00124	1.091	-0.00121	1.091	-0.00121	1.091	-0.00121	1.091	-0.0012
1.09	-0.00124	1.09	-0.0012	1.09	-0.00121	1.09	-0.0012	1.09	-0.0012
1.089	-0.00123	1.089	-0.00119	1.089	-0.0012	1.089	-0.0012	1.089	-0.00119
1.088	-0.00122	1.088	-0.00119	1.088	-0.00119	1.088	-0.00119	1.088	-0.00118
1.087	-0.00121	1.087	-0.00118	1.087	-0.00119	1.087	-0.00118	1.087	-0.00118
1.086	-0.0012	1.086	-0.00117	1.086	-0.00118	1.086	-0.00117	1.086	-0.00117
1.085	-0.0012	1.085	-0.00116	1.085	-0.00117	1.085	-0.00117	1.085	-0.00116
1.084	-0.00119	1.084	-0.00116	1.084	-0.00116	1.084	-0.00116	1.084	-0.00115
1.083	-0.00118	1.083	-0.00115	1.083	-0.00116	1.083	-0.00115	1.083	-0.00115
1.082	-0.00117	1.082	-0.00114	1.082	-0.00115	1.082	-0.00114	1.082	-0.00114
1.081	-0.00117	1.081	-0.00113	1.081	-0.00114	1.081	-0.00114	1.081	-0.00113
1.08	-0.00116	1.08	-0.00113	1.08	-0.00113	1.08	-0.00113	1.08	-0.00112
1.079	-0.00115	1.079	-0.00112	1.079	-0.00113	1.079	-0.00112	1.079	-0.00112
1.078	-0.00114	1.078	-0.00111	1.078	-0.00112	1.078	-0.00111	1.078	-0.00111
1.077	-0.00113	1.077	-0.0011	1.077	-0.00111	1.077	-0.00111	1.077	-0.0011
1.076	-0.00113	1.076	-0.0011	1.076	-0.0011	1.076	-0.0011	1.076	-0.00109
1.075	-0.00112	1.075	-0.00109	1.075	-0.0011	1.075	-0.00109	1.075	-0.00109
1.074	-0.00111	1.074	-0.00108	1.074	-0.00109	1.074	-0.00109	1.074	-0.00108
1.073	-0.0011	1.073	-0.00107	1.073	-0.00108	1.073	-0.00108	1.073	-0.00107
1.072	-0.0011	1.072	-0.00107	1.072	-0.00107	1.072	-0.00107	1.072	-0.00106
1.071	-0.00109	1.071	-0.00106	1.071	-0.00107	1.071	-0.00106	1.071	-0.00106
1.07	-0.00108	1.07	-0.00105	1.07	-0.00106	1.07	-0.00105	1.07	-0.00105
1.069	-0.00107	1.069	-0.00104	1.069	-0.00105	1.069	-0.00105	1.069	-0.00104
1.068	-0.00107	1.068	-0.00104	1.068	-0.00105	1.068	-0.00104	1.068	-0.00104
1.067	-0.00106	1.067	-0.00103	1.067	-0.00104	1.067	-0.00103	1.067	-0.00103
1.066	-0.00105	1.066	-0.00102	1.066	-0.00103	1.066	-0.00103	1.066	-0.00102
1.065	-0.00104	1.065	-0.00102	1.065	-0.00103	1.065	-0.00102	1.065	-0.00101
1.064	-0.00103	1.064	-0.00101	1.064	-0.00102	1.064	-0.00101	1.064	-0.00101
1.063	-0.00103	1.063	-0.001	1.063	-0.00101	1.063	-0.00101	1.063	-0.0009997
1.062	-0.00102	1.062	-0.000995	1.062	-0.001	1.062	-0.0009982	1.062	-0.0009935
1.061	-0.00101	1.061	-0.0009884	1.061	-0.0009959	1.061	-0.000991	1.061	-0.0009857
1.06	-0.00101	1.06	-0.0009806	1.06	-0.0009894	1.06	-0.0009844	1.06	-0.000979
1.059	-0.0009999	1.059	-0.0009738	1.059	-0.0009809	1.059	-0.0009769	1.059	-0.0009725
1.058	-0.0009923	1.058	-0.0009673	1.058	-0.0009747	1.058	-0.0009704	1.058	-0.0009649
1.057	-0.0009854	1.057	-0.0009603	1.057	-0.0009677	1.057	-0.0009634	1.057	-0.0009572
1.056	-0.000979	1.056	-0.0009535	1.056	-0.0009611	1.056	-0.0009571	1.056	-0.0009509
1.055	-0.000971	1.055	-0.0009471	1.055	-0.000954	1.055	-0.0009497	1.055	-0.0009439
1.054	-0.0009641	1.054	-0.00094	1.054	-0.000947	1.054	-0.0009432	1.054	-0.0009374
1.053	-0.0009573	1.053	-0.0009323	1.053	-0.0009403	1.053	-0.0009356	1.053	-0.0009303
1.052	-0.0009504	1.052	-0.000927	1.052	-0.0009337	1.052	-0.0009289	1.052	-0.000924
1.051	-0.0009426	1.051	-0.0009197	1.051	-0.0009269	1.051	-0.0009225	1.051	-0.0009173
1.05	-0.000936	1.05	-0.0009128	1.05	-0.0009204	1.05	-0.0009159	1.05	-0.0009108
1.049	-0.0009296	1.049	-0.0009065	1.049	-0.0009134	1.049	-0.000909	1.049	-0.0009039
1.048	-0.000923	1.048	-0.0008998	1.048	-0.0009072	1.048	-0.0009022	1.048	-0.0008971
1.047	-0.0009164	1.047	-0.0008932	1.047	-0.0008998	1.047	-0.0008963	1.047	-0.0008904
1.046	-0.0009095	1.046	-0.0008858	1.046	-0.0008933	1.046	-0.0008887	1.046	-0.0008832
1.045	-0.0009028	1.045	-0.0008796	1.045	-0.0008866	1.045	-0.0008821	1.045	-0.0008766
1.044	-0.0008958	1.044	-0.0008734	1.044	-0.0008804	1.044	-0.0008755	1.044	-0.0008702
1.043	-0.0008898	1.043	-0.0008664	1.043	-0.0008737	1.043	-0.0008691	1.043	-0.0008632
1.042	-0.000883	1.042	-0.0008598	1.042	-0.0008665	1.042	-0.0008624	1.042	-0.0008567
1.041	-0.0008769	1.041	-0.0008538	1.041	-0.0008598	1.041	-0.0008549	1.041	-0.0008499
1.04	-0.0008698	1.04	-0.0008473	1.04	-0.0008535	1.04	-0.0008485	1.04	-0.0008436
1.039	-0.0008632	1.039	-0.0008403	1.039	-0.0008466	1.039	-0.0008423	1.039	-0.0008365
1.038	-0.0008568	1.038	-0.0008338	1.038	-0.0008397	1.038	-0.0008354	1.038	-0.0008304
1.037	-0.0008497	1.037	-0.0008275	1.037	-0.0008336	1.037	-0.0008291	1.037	-0.0008245
1.036	-0.0008442	1.036	-0.0008218	1.036	-0.0008272	1.036	-0.0008235	1.036	-0.0008181
1.035	-0.0008368	1.035	-0.000815	1.035	-0.0008209	1.035	-0.0008162	1.035	-0.000811
1.034	-0.0008305	1.034	-0.0008087	1.034	-0.0008149	1.034	-0.0008096	1.034	-0.0008053
1.033	-0.0008248	1.033	-0.0008031	1.033	-0.0008082	1.033	-0.0008041	1.033	-0.0007987
1.032	-0.0008183	1.032	-0.0007963	1.032	-0.0008021	1.032	-0.0007983	1.032	-0.000792
1.031	-0.0008117	1.031	-0.0007907	1.031	-0.0007963	1.031	-0.0007909	1.031	-0.000786
1.03	-0.0008059	1.03	-0.0007845	1.03	-0.0007895	1.03	-0.0007854	1.03	-0.0007803
1.029	-0.0007995	1.029	-0.0007784	1.029	-0.0007828	1.029	-0.0007791	1.029	-0.0007744
1.028	-0.0007937	1.028	-0.0007728	1.028	-0.0007772	1.028	-0.0007729	1.028	-0.0007681
1.027	-0.0007876	1.027	-0.0007665	1.027	-0.0007703	1.027	-0.0007665	1.027	-0.0007619
1.026	-0.0007816	1.026	-0.00076	1.026	-0.0007647	1.026	-0.0007606	1.026	-0.0007559
1.025	-0.0007749	1.025	-0.0007538	1.025	-0.000759	1.025	-0.0007543	1.025	-0.0007496
1.024	-0.0007692	1.024	-0.0007487	1.024	-0.0007531	1.024	-0.0007488	1.024	-0.0007441
1.023	-0.0007642	1.023	-0.0007429	1.023	-0.0007469	1.023	-0.0007427	1.023	-0.0007389
1.022	-0.000757	1.022	-0.0007364	1.022	-0.0007411	1.022	-0.0007366	1.022	-0.0007309
1.021	-0.0007515	1.021	-0.0007308	1.021	-0.0007347	1.021	-0.0007306	1.021	-0.0007259
1.02	-0.0007457	1.02	-0.000725	1.02	-0.000729	1.02	-0.0007246	1.02	-0.0007198
1.019	-0.0007393	1.019	-0.0007193	1.019	-0.0007231	1.019	-0.0007179	1.019	-0.0007135
1.018	-0.0007339	1.018	-0.0007132	1.018	-0.000717	1.018	-0.000712	1.018	-0.0007078
1.017	-0.0007279	1.017	-0.0007081	1.017	-0.0007115	1.017	-0.0007066	1.017	-0.0007025
1.016	-0.0007217	1.016	-0.0007013	1.016	-0.0007058	1.016	-0.0007004	1.016	-0.0006964
1.015	-0.000716	1.015	-0.0006961	1.015	-0.0006996	1.015	-0.0006952	1.015	-0.0006908
1.014	-0.0007104	1.014	-0.00069	1.014	-0.0006933	1.014	-0.0006888	1.014	-0.0006852
1.013	-0.000704	1.013	-0.0006839	1.013	-0.0006878	1.013	-0.0006829	1.013	-0.0006794
1.012	-0.0006994	1.012	-0.0006788	1.012	-0.0006821	1.012	-0.0006769	1.012	-0.0006738
1.011	-0.0006926	1.011	-0.0006734	1.011	-0.0006757	1.011	-0.0006716	1.011	-0.0006681
1.01	-0.0006871	1.01	-0.0006677	1.01	-0.0006709	1.01	-0.0006663	1.01	-0.0006627
1.009	-0.0006817	1.009	-0.0006626	1.009	-0.0006652	1.009	-0.0006607	1.009	-0.0006568
1.008	-0.0006759	1.008	-0.000656	1.008	-0.0006592	1.008	-0.0006556	1.008	-0.0006515
1.007	-0.0006706	1.007	-0.0006512	1.007	-0.0006539	1.007	-0.0006496	1.007	-0.0006457
1.006	-0.0006648	1.006	-0.0006462	1.006	-0.000649	1.006	-0.0006443	1.006	-0.0006412
1.005	-0.0006598	1.005	-0.0006409	1.005	-0.0006433	1.005	-0.0006393	1.005	-0.0006352
1.004	-0.0006548	1.004	-0.0006359	1.004	-0.0006382	1.004	-0.0006345	1.004	-0.0006302
1.003	-0.0006489	1.003	-0.0006303	1.003	-0.0006332	1.003	-0.0006292	1.003	-0.0006248
1.002	-0.0006437	1.002	-0.0006252	1.002	-0.0006277	1.002	-0.0006239	1.002	-0.0006199
1.001	-0.0006391	1.001	-0.0006202	1.001	-0.0006227	1.001	-0.0006191	1.001	-0.000615
1	-0.0006333	1	-0.0006151	1	-0.0006175	1	-0.000614	1	-0.0006098
0.999	-0.0006284	0.999	-0.0006103	0.999	-0.0006126	0.999	-0.0006093	0.999	-0.0006057
0.998	-0.0006238	0.998	-0.0006054	0.998	-0.0006077	0.998	-0.0006039	0.998	-0.0006006
0.997	-0.0006183	0.997	-0.0006006	0.997	-0.0006025	0.997	-0.0005996	0.997	-0.000596
0.996	-0.0006137	0.996	-0.0005962	0.996	-0.0005978	0.996	-0.000595	0.996	-0.0005912
0.995	-0.0006085	0.995	-0.0005907	0.995	-0.0005929	0.995	-0.0005894	0.995	-0.0005863
0.994	-0.0006041	0.994	-0.0005866	0.994	-0.0005887	0.994	-0.0005849	0.994	-0.0005823
0.993	-0.0005991	0.993	-0.0005822	0.993	-0.0005837	0.993	-0.000581	0.993	-0.0005779
0.992	-0.000595	0.992	-0.000578	0.992	-0.0005796	0.992	-0.0005764	0.992	-0.0005733
0.991	-0.0005906	0.991	-0.0005735	0.991	-0.0005755	0.991	-0.0005722	0.991	-0.0005689
0.99	-0.0005855	0.99	-0.0005689	0.99	-0.0005712	0.99	-0.0005681	0.99	-0.0005647
0.989	-0.0005813	0.989	-0.0005646	0.989	-0.0005668	0.989	-0.0005634	0.989	-0.0005604
0.988	-0.0005773	0.988	-0.0005609	0.988	-0.0005628	0.988	-0.0005597	0.988	-0.0005566
0.987	-0.0005728	0.987	-0.0005571	0.987	-0.0005576	0.987	-0.0005552	0.987	-0.0005529
0.986	-0.0005691	0.986	-0.0005528	0.986	-0.0005545	0.986	-0.0005519	0.986	-0.0005487
0.985	-0.0005648	0.985	-0.0005496	0.985	-0.0005508	0.985	-0.0005479	0.985	-0.0005455
0.984	-0.0005603	0.984	-0.0005453	0.984	-0.0005465	0.984	-0.0005448	0.984	-0.0005411
0.983	-0.0005571	0.983	-0.0005417	0.983	-0.0005435	0.983	-0.0005405	0.983	-0.0005381
0.982	-0.0005534	0.982	-0.000538	0.982	-0.000539	0.982	-0.0005362	0.982	-0.0005341
0.981	-0.0005493	0.981	-0.0005352	0.981	-0.000536	0.981	-0.0005328	0.981	-0.0005312
0.98	-0.0005465	0.98	-0.0005321	0.98	-0.0005326	0.98	-0.0005297	0.98	-0.0005285
0.979	-0.0005424	0.979	-0.0005284	0.979	-0.0005299	0.979	-0.0005271	0.979	-0.0005259
0.978	-0.0005393	0.978	-0.0005263	0.978	-0.0005264	0.978	-0.0005237	0.978	-0.0005223
0.977	-0.0005362	0.977	-0.0005223	0.977	-0.000524	0.977	-0.0005208	0.977	-0.0005197
0.976	-0.0005327	0.976	-0.0005192	0.976	-0.0005206	0.976	-0.0005178	0.976	-0.0005163
0.975	-0.0005294	0.975	-0.0005167	0.975	-0.0005178	0.975	-0.0005154	0.975	-0.0005131
0.974	-0.0005266	0.974	-0.000514	0.974	-0.000515	0.974	-0.0005123	0.974	-0.0005111
0.973	-0.000524	0.973	-0.0005117	0.973	-0.0005121	0.973	-0.0005101	0.973	-0.0005087
0.972	-0.0005217	0.972	-0.0005093	0.972	-0.0005102	0.972	-0.000508	0.972	-0.0005064
0.971	-0.0005185	0.971	-0.0005068	0.971	-0.000508	0.971	-0.0005053	0.971	-0.0005044
0.97	-0.0005156	0.97	-0.0005044	0.97	-0.0005054	0.97	-0.0005029	0.97	-0.0005025
0.969	-0.0005136	0.969	-0.0005026	0.969	-0.0005034	0.969	-0.000501	0.969	-0.0005006
0.968	-0.0005112	0.968	-0.0005	0.968	-0.0005012	0.968	-0.0004988	0.968	-0.0004978
0.967	-0.0005089	0.967	-0.0004983	0.967	-0.0004993	0.967	-0.0004969	0.967	-0.0004957
0.966	-0.0005071	0.966	-0.0004965	0.966	-0.0004976	0.966	-0.000495	0.966	-0.0004941
0.965	-0.0005049	0.965	-0.0004948	0.965	-0.0004954	0.965	-0.0004936	0.965	-0.0004923
0.964	-0.0005031	0.964	-0.0004932	0.964	-0.0004933	0.964	-0.0004919	0.964	-0.0004912
0.963	-0.0005006	0.963	-0.0004913	0.963	-0.0004919	0.963	-0.0004901	0.963	-0.0004896
0.962	-0.0004992	0.962	-0.0004899	0.962	-0.0004905	0.962	-0.0004888	0.962	-0.000488
0.961	-0.0004974	0.961	-0.0004884	0.961	-0.0004891	0.961	-0.0004873	0.961	-0.000487
0.96	-0.0004957	0.96	-0.0004874	0.96	-0.0004874	0.96	-0.0004858	0.96	-0.0004857
0.959	-0.0004941	0.959	-0.0004852	0.959	-0.0004867	0.959	-0.000485	0.959	-0.0004849
0.958	-0.0004931	0.958	-0.0004843	0.958	-0.0004848	0.958	-0.0004836	0.958	-0.0004834
0.957	-0.0004911	0.957	-0.0004831	0.957	-0.0004843	0.957	-0.0004823	0.957	-0.0004825
0.956	-0.0004903	0.956	-0.0004824	0.956	-0.0004829	0.956	-0.0004814	0.956	-0.0004815
0.955	-0.0004889	0.955	-0.0004817	0.955	-0.0004818	0.955	-0.0004787	0.955	-0.0004803
0.954	-0.000488	0.954	-0.0004803	0.954	-0.0004814	0.954	-0.0004789	0.954	-0.0004799
0.953	-0.0004869	0.953	-0.0004801	0.953	-0.0004803	0.953	-0.0004787	0.953	-0.0004797
0.952	-0.0004864	0.952	-0.000479	0.952	-0.0004798	0.952	-0.0004773	0.952	-0.000479
0.951	-0.0004853	0.951	-0.0004784	0.951	-0.0004787	0.951	-0.0004774	0.951	-0.0004786
0.95	-0.0004845	0.95	-0.0004779	0.95	-0.0004786	0.95	-0.0004769	0.95	-0.000478
0.949	-0.0004838	0.949	-0.0004774	0.949	-0.0004784	0.949	-0.0004767	0.949	-0.0004772
0.948	-0.000483	0.948	-0.000477	0.948	-0.0004778	0.948	-0.0004761	0.948	-0.0004772
0.947	-0.0004828	0.947	-0.0004769	0.947	-0.0004772	0.947	-0.0004759	0.947	-0.0004763
0.946	-0.0004822	0.946	-0.0004763	0.946	-0.0004775	0.946	-0.0004764	0.946	-0.0004768
0.945	-0.000482	0.945	-0.0004762	0.945	-0.0004769	0.945	-0.0004763	0.945	-0.0004768
0.944	-0.0004815	0.944	-0.0004764	0.944	-0.0004767	0.944	-0.0004756	0.944	-0.0004767
0.943	-0.0004813	0.943	-0.0004758	0.943	-0.0004767	0.943	-0.0004754	0.943	-0.0004766
0.942	-0.0004813	0.942	-0.0004763	0.942	-0.0004768	0.942	-0.0004753	0.942	-0.000477
0.941	-0.000481	0.941	-0.0004766	0.941	-0.0004769	0.941	-0.0004759	0.941	-0.0004769
0.94	-0.0004812	0.94	-0.0004769	0.94	-0.0004769	0.94	-0.000476	0.94	-0.0004776
0.939	-0.000481	0.939	-0.0004769	0.939	-0.0004767	0.939	-0.0004764	0.939	-0.0004776
0.938	-0.0004811	0.938	-0.0004771	0.938	-0.0004775	0.938	-0.0004765	0.938	-0.0004781
0.937	-0.0004814	0.937	-0.0004775	0.937	-0.0004779	0.937	-0.0004765	0.937	-0.0004782
0.936	-0.0004815	0.936	-0.0004771	0.936	-0.0004781	0.936	-0.0004764	0.936	-0.000479
0.935	-0.000482	0.935	-0.0004783	0.935	-0.0004779	0.935	-0.0004769	0.935	-0.0004794
0.934	-0.0004817	0.934	-0.0004784	0.934	-0.0004785	0.934	-0.0004774	0.934	-0.0004797
0.933	-0.0004825	0.933	-0.000479	0.933	-0.000479	0.933	-0.0004784	0.933	-0.0004804
0.932	-0.0004828	0.932	-0.0004792	0.932	-0.0004793	0.932	-0.000479	0.932	-0.0004815
0.931	-0.000483	0.931	-0.00048	0.931	-0.0004799	0.931	-0.0004797	0.931	-0.0004813
0.93	-0.0004839	0.93	-0.0004809	0.93	-0.0004804	0.93	-0.0004801	0.93	-0.0004823
0.929	-0.0004841	0.929	-0.0004815	0.929	-0.0004811	0.929	-0.000481	0.929	-0.0004831
0.928	-0.000485	0.928	-0.000482	0.928	-0.000482	0.928	-0.0004819	0.928	-0.0004836
0.927	-0.0004859	0.927	-0.0004835	0.927	-0.0004828	0.927	-0.0004823	0.927	-0.0004848
0.926	-0.0004861	0.926	-0.0004834	0.926	-0.0004835	0.926	-0.0004834	0.926	-0.000485
0.925	-0.0004871	0.925	-0.0004849	0.925	-0.0004842	0.925	-0.0004836	0.925	-0.0004863
0.924	-0.0004878	0.924	-0.0004855	0.924	-0.0004853	0.924	-0.0004851	0.924	-0.0004871
0.923	-0.0004886	0.923	-0.0004864	0.923	-0.000486	0.923	-0.000486	0.923	-0.0004872
0.922	-0.0004896	0.922	-0.0004878	0.922	-0.0004876	0.922	-0.000487	0.922	-0.0004887
0.921	-0.000491	0.921	-0.0004888	0.921	-0.0004883	0.921	-0.0004885	0.921	-0.0004892
0.92	-0.0004919	0.92	-0.00049	0.92	-0.0004891	0.92	-0.0004895	0.92	-0.0004902
0.919	-0.0004932	0.919	-0.0004905	0.919	-0.0004902	0.919	-0.0004907	0.919	-0.0004914
0.918	-0.0004933	0.918	-0.0004915	0.918	-0.0004913	0.918	-0.0004911	0.918	-0.0004923
0.917	-0.0004946	0.917	-0.000493	0.917	-0.000492	0.917	-0.0004922	0.917	-0.0004935
0.916	-0.0004958	0.916	-0.000494	0.916	-0.0004934	0.916	-0.0004936	0.916	-0.0004948
0.915	-0.0004969	0.915	-0.0004952	0.915	-0.0004943	0.915	-0.0004943	0.915	-0.0004957
0.914	-0.0004984	0.914	-0.0004965	0.914	-0.0004953	0.914	-0.000495	0.914	-0.0004973
0.913	-0.000499	0.913	-0.0004975	0.913	-0.0004963	0.913	-0.0004966	0.913	-0.0004981
0.912	-0.0005004	0.912	-0.0004984	0.912	-0.0004975	0.912	-0.0004974	0.912	-0.0004987
0.911	-0.0005016	0.911	-0.0004999	0.911	-0.0004991	0.911	-0.0004989	0.911	-0.0005003
0.91	-0.0005032	0.91	-0.0005008	0.91	-0.0004995	0.91	-0.0004997	0.91	-0.0005007
0.909	-0.000504	0.909	-0.0005022	0.909	-0.0005013	0.909	-0.0005008	0.909	-0.0005025
0.908	-0.0005056	0.908	-0.0005033	0.908	-0.0005027	0.908	-0.0005022	0.908	-0.0005035
0.907	-0.0005066	0.907	-0.0005051	0.907	-0.0005031	0.907	-0.0005021	0.907	-0.0005047
0.906	-0.0005082	0.906	-0.0005061	0.906	-0.0005051	0.906	-0.0005037	0.906	-0.0005063
0.905	-0.0005096	0.905	-0.0005075	0.905	-0.0005057	0.905	-0.0005053	0.905	-0.0005067
0.904	-0.0005108	0.904	-0.0005088	0.904	-0.0005074	0.904	-0.0005067	0.904	-0.0005073
0.903	-0.0005121	0.903	-0.0005105	0.903	-0.0005088	0.903	-0.0005077	0.903	-0.0005089
0.902	-0.0005139	0.902	-0.000512	0.902	-0.0005097	0.902	-0.0005095	0.902	-0.0005103
0.901	-0.0005148	0.901	-0.0005129	0.901	-0.0005112	0.901	-0.0005105	0.901	-0.0005109
0.9	-0.0005169	0.9	-0.0005145	0.9	-0.0005125	0.9	-0.0005114	0.9	-0.0005131
0.899	-0.0005181	0.899	-0.000516	0.899	-0.0005138	0.899	-0.0005127	0.899	-0.0005142
0.898	-0.0005194	0.898	-0.0005178	0.898	-0.0005153	0.898	-0.0005146	0.898	-0.0005156
0.897	-0.0005215	0.897	-0.0005193	0.897	-0.0005168	0.897	-0.0005159	0.897	-0.0005165
0.896	-0.0005226	0.896	-0.0005209	0.896	-0.0005183	0.896	-0.0005175	0.896	-0.0005176
0.895	-0.0005246	0.895	-0.0005225	0.895	-0.0005196	0.895	-0.0005193	0.895	-0.0005191
0.894	-0.0005265	0.894	-0.0005239	0.894	-0.0005212	0.894	-0.0005202	0.894	-0.0005202
0.893	-0.000528	0.893	-0.0005252	0.893	-0.000523	0.893	-0.0005216	0.893	-0.0005218
0.892	-0.0005295	0.892	-0.0005271	0.892	-0.0005243	0.892	-0.000523	0.892	-0.0005233
0.891	-0.0005314	0.891	-0.0005283	0.891	-0.0005257	0.891	-0.0005242	0.891	-0.0005247
0.89	-0.0005332	0.89	-0.0005306	0.89	-0.0005273	0.89	-0.000526	0.89	-0.0005261
0.889	-0.000535	0.889	-0.0005322	0.889	-0.0005291	0.889	-0.000528	0.889	-0.0005279
0.888	-0.0005364	0.888	-0.0005338	0.888	-0.0005305	0.888	-0.0005292	0.888	-0.0005291
0.887	-0.0005389	0.887	-0.0005355	0.887	-0.0005323	0.887	-0.0005313	0.887	-0.0005312
0.886	-0.00054	0.886	-0.0005369	0.886	-0.0005339	0.886	-0.0005324	0.886	-0.0005321
0.885	-0.0005421	0.885	-0.000539	0.885	-0.0005352	0.885	-0.0005338	0.885	-0.000534
0.884	-0.0005442	0.884	-0.0005407	0.884	-0.0005372	0.884	-0.0005356	0.884	-0.0005354
0.883	-0.0005461	0.883	-0.0005424	0.883	-0.0005385	0.883	-0.0005372	0.883	-0.0005376
0.882	-0.0005477	0.882	-0.0005441	0.882	-0.0005403	0.882	-0.0005391	0.882	-0.0005386
0.881	-0.00055	0.881	-0.0005466	0.881	-0.0005422	0.881	-0.0005412	0.881	-0.0005405
0.88	-0.0005516	0.88	-0.0005474	0.88	-0.0005436	0.88	-0.0005422	0.88	-0.0005427
0.879	-0.0005539	0.879	-0.0005503	0.879	-0.0005456	0.879	-0.0005446	0.879	-0.0005439
0.878	-0.0005554	0.878	-0.0005516	0.878	-0.0005476	0.878	-0.0005462	0.878	-0.0005454
0.877	-0.0005574	0.877	-0.000554	0.877	-0.0005489	0.877	-0.0005484	0.877	-0.0005478
0.876	-0.0005597	0.876	-0.0005555	0.876	-0.000551	0.876	-0.0005505	0.876	-0.0005495
0.875	-0.0005618	0.875	-0.0005573	0.875	-0.0005527	0.875	-0.0005518	0.875	-0.000551
0.874	-0.0005637	0.874	-0.0005597	0.874	-0.0005542	0.874	-0.0005539	0.874	-0.0005531
0.873	-0.0005656	0.873	-0.0005616	0.873	-0.0005567	0.873	-0.0005553	0.873	-0.0005547
0.872	-0.0005682	0.872	-0.0005634	0.872	-0.0005582	0.872	-0.000557	0.872	-0.0005565
0.871	-0.0005701	0.871	-0.0005655	0.871	-0.00056	0.871	-0.000559	0.871	-0.0005579
0.87	-0.0005723	0.87	-0.0005673	0.87	-0.0005619	0.87	-0.0005605	0.87	-0.0005599
0.869	-0.0005746	0.869	-0.0005696	0.869	-0.0005637	0.869	-0.0005625	0.869	-0.000562
0.868	-0.0005764	0.868	-0.0005721	0.868	-0.0005665	0.868	-0.0005646	0.868	-0.0005643
0.867	-0.0005784	0.867	-0.0005734	0.867	-0.0005675	0.867	-0.0005664	0.867	-0.0005657
0.866	-0.0005806	0.866	-0.0005755	0.866	-0.0005697	0.866	-0.0005675	0.866	-0.0005673
0.865	-0.0005826	0.865	-0.0005779	0.865	-0.0005716	0.865	-0.0005703	0.865	-0.0005699
0.864	-0.0005855	0.864	-0.00058	0.864	-0.0005739	0.864	-0.0005716	0.864	-0.0005716
0.863	-0.0005869	0.863	-0.0005821	0.863	-0.0005761	0.863	-0.0005743	0.863	-0.0005737
0.862	-0.0005892	0.862	-0.000584	0.862	-0.000578	0.862	-0.0005758	0.862	-0.0005757
0.861	-0.0005916	0.861	-0.0005864	0.861	-0.00058	0.861	-0.0005779	0.861	-0.0005768
0.86	-0.0005938	0.86	-0.0005885	0.86	-0.0005824	0.86	-0.0005799	0.86	-0.000579
0.859	-0.000596	0.859	-0.0005908	0.859	-0.0005841	0.859	-0.0005818	0.859	-0.0005803
0.858	-0.0005981	0.858	-0.0005926	0.858	-0.0005867	0.858	-0.0005839	0.858	-0.0005834
0.857	-0.0006006	0.857	-0.0005951	0.857	-0.0005887	0.857	-0.0005859	0.857	-0.000585
0.856	-0.0006026	0.856	-0.0005974	0.856	-0.0005909	0.856	-0.0005883	0.856	-0.0005868
0.855	-0.0006054	0.855	-0.0005994	0.855	-0.0005926	0.855	-0.0005901	0.855	-0.0005891
0.854	-0.0006075	0.854	-0.0006015	0.854	-0.0005952	0.854	-0.0005927	0.854	-0.0005908
0.853	-0.0006096	0.853	-0.0006039	0.853	-0.0005972	0.853	-0.0005937	0.853	-0.0005932
0.852	-0.000612	0.852	-0.0006068	0.852	-0.0005995	0.852	-0.0005968	0.852	-0.0005955
0.851	-0.0006149	0.851	-0.0006085	0.851	-0.0006016	0.851	-0.0005988	0.851	-0.0005977
0.85	-0.0006168	0.85	-0.0006113	0.85	-0.0006037	0.85	-0.0006014	0.85	-0.0005997
0.849	-0.0006197	0.849	-0.0006135	0.849	-0.0006062	0.849	-0.0006037	0.849	-0.0006017
0.848	-0.0006213	0.848	-0.0006159	0.848	-0.0006071	0.848	-0.0006059	0.848	-0.0006037
0.847	-0.000624	0.847	-0.0006181	0.847	-0.0006101	0.847	-0.000608	0.847	-0.0006061
0.846	-0.0006262	0.846	-0.0006205	0.846	-0.0006123	0.846	-0.0006102	0.846	-0.0006081
0.845	-0.0006293	0.845	-0.0006233	0.845	-0.000615	0.845	-0.0006126	0.845	-0.0006105
0.844	-0.0006316	0.844	-0.0006256	0.844	-0.000617	0.844	-0.0006153	0.844	-0.0006127
0.843	-0.0006339	0.843	-0.0006278	0.843	-0.0006198	0.843	-0.0006175	0.843	-0.0006149
0.842	-0.000636	0.842	-0.0006304	0.842	-0.0006219	0.842	-0.0006197	0.842	-0.000617
0.841	-0.0006389	0.841	-0.0006326	0.841	-0.0006239	0.841	-0.000622	0.841	-0.0006197
0.84	-0.0006405	0.84	-0.0006356	0.84	-0.0006264	0.84	-0.0006243	0.84	-0.0006217
0.839	-0.000644	0.839	-0.0006373	0.839	-0.000629	0.839	-0.0006268	0.839	-0.0006249
0.838	-0.0006465	0.838	-0.0006404	0.838	-0.0006317	0.838	-0.0006295	0.838	-0.0006271
0.837	-0.0006488	0.837	-0.0006425	0.837	-0.0006345	0.837	-0.0006319	0.837	-0.0006293
0.836	-0.0006512	0.836	-0.0006456	0.836	-0.0006368	0.836	-0.0006343	0.836	-0.0006313
0.835	-0.0006536	0.835	-0.0006475	0.835	-0.0006389	0.835	-0.0006365	0.835	-0.0006335
0.834	-0.000656	0.834	-0.0006499	0.834	-0.0006415	0.834	-0.0006389	0.834	-0.0006365
0.833	-0.0006586	0.833	-0.0006528	0.833	-0.0006444	0.833	-0.0006416	0.833	-0.0006389
0.832	-0.0006612	0.832	-0.0006554	0.832	-0.0006467	0.832	-0.0006435	0.832	-0.000641
0.831	-0.0006645	0.831	-0.0006572	0.831	-0.0006492	0.831	-0.0006467	0.831	-0.0006438
0.83	-0.0006663	0.83	-0.00066	0.83	-0.0006512	0.83	-0.000649	0.83	-0.0006466
0.829	-0.0006694	0.829	-0.000663	0.829	-0.000654	0.829	-0.0006506	0.829	-0.0006485
0.828	-0.0006721	0.828	-0.0006656	0.828	-0.0006566	0.828	-0.0006538	0.828	-0.0006507
0.827	-0.0006744	0.827	-0.0006684	0.827	-0.0006588	0.827	-0.0006559	0.827	-0.0006531
0.826	-0.0006773	0.826	-0.0006712	0.826	-0.0006615	0.826	-0.0006589	0.826	-0.0006558
0.825	-0.0006803	0.825	-0.0006744	0.825	-0.0006647	0.825	-0.0006616	0.825	-0.0006583
0.824	-0.0006828	0.824	-0.0006765	0.824	-0.0006682	0.824	-0.0006646	0.824	-0.0006609
0.823	-0.0006858	0.823	-0.0006793	0.823	-0.0006704	0.823	-0.0006669	0.823	-0.0006636
0.822	-0.0006881	0.822	-0.0006819	0.822	-0.0006727	0.822	-0.0006697	0.822	-0.0006659
0.821	-0.0006913	0.821	-0.0006846	0.821	-0.0006759	0.821	-0.0006722	0.821	-0.0006692
0.82	-0.0006937	0.82	-0.0006873	0.82	-0.0006784	0.82	-0.0006749	0.82	-0.0006717
0.819	-0.0006978	0.819	-0.0006913	0.819	-0.0006824	0.819	-0.0006789	0.819	-0.0006751
0.818	-0.0007008	0.818	-0.0006942	0.818	-0.000685	0.818	-0.0006813	0.818	-0.0006782
0.817	-0.000703	0.817	-0.0006974	0.817	-0.0006885	0.817	-0.0006843	0.817	-0.0006812
0.816	-0.0007058	0.816	-0.0006994	0.816	-0.0006897	0.816	-0.0006863	0.816	-0.0006834
0.815	-0.0007085	0.815	-0.0007023	0.815	-0.000693	0.815	-0.0006891	0.815	-0.0006861
0.814	-0.0007109	0.814	-0.0007045	0.814	-0.0006954	0.814	-0.0006912	0.814	-0.0006884
0.813	-0.0007141	0.813	-0.000708	0.813	-0.0006984	0.813	-0.0006946	0.813	-0.0006918
0.812	-0.000717	0.812	-0.0007107	0.812	-0.0007015	0.812	-0.0006981	0.812	-0.0006945
0.811	-0.0007194	0.811	-0.0007132	0.811	-0.0007031	0.811	-0.0006998	0.811	-0.0006968
0.81	-0.0007219	0.81	-0.0007161	0.81	-0.0007064	0.81	-0.0007032	0.81	-0.0007003
0.809	-0.0007253	0.809	-0.0007187	0.809	-0.0007088	0.809	-0.0007059	0.809	-0.0007012
0.808	-0.0007272	0.808	-0.0007215	0.808	-0.0007119	0.808	-0.0007083	0.808	-0.0007047
0.807	-0.0007302	0.807	-0.0007244	0.807	-0.000715	0.807	-0.0007114	0.807	-0.0007076
0.806	-0.000733	0.806	-0.0007265	0.806	-0.0007166	0.806	-0.0007143	0.806	-0.0007105
0.805	-0.0007351	0.805	-0.0007297	0.805	-0.00072	0.805	-0.0007166	0.805	-0.0007127
0.804	-0.0007389	0.804	-0.0007327	0.804	-0.0007225	0.804	-0.000719	0.804	-0.0007153
0.803	-0.0007413	0.803	-0.000735	0.803	-0.0007249	0.803	-0.0007206	0.803	-0.0007178
0.802	-0.0007443	0.802	-0.0007383	0.802	-0.0007275	0.802	-0.0007233	0.802	-0.0007202
0.801	-0.0007467	0.801	-0.0007412	0.801	-0.0007302	0.801	-0.0007257	0.801	-0.0007235
0.8	-0.0007501	0.8	-0.0007438	0.8	-0.0007334	0.8	-0.000729	0.8	-0.0007262
0.799	-0.0007533	0.799	-0.0007465	0.799	-0.0007364	0.799	-0.0007317	0.799	-0.0007292
0.798	-0.0007556	0.798	-0.0007501	0.798	-0.0007388	0.798	-0.0007342	0.798	-0.0007314
0.797	-0.0007585	0.797	-0.0007526	0.797	-0.0007422	0.797	-0.0007372	0.797	-0.000734
0.796	-0.0007619	0.796	-0.0007557	0.796	-0.0007445	0.796	-0.0007401	0.796	-0.0007371
0.795	-0.0007639	0.795	-0.000758	0.795	-0.0007477	0.795	-0.0007428	0.795	-0.0007399
0.794	-0.0007669	0.794	-0.0007609	0.794	-0.0007505	0.794	-0.0007458	0.794	-0.0007429
0.793	-0.0007699	0.793	-0.0007642	0.793	-0.0007536	0.793	-0.0007491	0.793	-0.000746
0.792	-0.0007727	0.792	-0.0007663	0.792	-0.0007558	0.792	-0.0007517	0.792	-0.0007482
0.791	-0.000776	0.791	-0.00077	0.791	-0.000759	0.791	-0.0007547	0.791	-0.0007516
0.79	-0.0007785	0.79	-0.0007724	0.79	-0.0007617	0.79	-0.0007571	0.79	-0.0007541
0.789	-0.0007814	0.789	-0.0007745	0.789	-0.0007642	0.789	-0.0007592	0.789	-0.0007566
0.788	-0.000784	0.788	-0.0007779	0.788	-0.0007668	0.788	-0.0007623	0.788	-0.0007594
0.787	-0.000787	0.787	-0.0007803	0.787	-0.0007701	0.787	-0.0007648	0.787	-0.0007623
0.786	-0.0007904	0.786	-0.0007835	0.786	-0.0007725	0.786	-0.000768	0.786	-0.0007645
0.785	-0.0007922	0.785	-0.0007859	0.785	-0.0007754	0.785	-0.0007708	0.785	-0.0007677
0.784	-0.0007956	0.784	-0.0007886	0.784	-0.0007773	0.784	-0.0007726	0.784	-0.0007705
0.783	-0.0007987	0.783	-0.0007914	0.783	-0.0007804	0.783	-0.0007753	0.783	-0.0007726
0.782	-0.0008007	0.782	-0.0007943	0.782	-0.0007821	0.782	-0.0007781	0.782	-0.0007753
0.781	-0.0008037	0.781	-0.000797	0.781	-0.0007856	0.781	-0.0007809	0.781	-0.0007772
0.78	-0.000806	0.78	-0.0007992	0.78	-0.0007881	0.78	-0.0007834	0.78	-0.0007799
0.779	-0.0008086	0.779	-0.0008018	0.779	-0.0007905	0.779	-0.0007862	0.779	-0.0007817
0.778	-0.0008117	0.778	-0.0008048	0.778	-0.0007932	0.778	-0.0007889	0.778	-0.0007851
0.777	-0.0008145	0.777	-0.0008071	0.777	-0.0007959	0.777	-0.0007918	0.777	-0.000788
0.776	-0.0008166	0.776	-0.0008094	0.776	-0.0007983	0.776	-0.0007948	0.776	-0.0007891
0.775	-0.0008199	0.775	-0.0008119	0.775	-0.0008018	0.775	-0.0007964	0.775	-0.0007916
0.774	-0.0008227	0.774	-0.0008152	0.774	-0.0008039	0.774	-0.0008	0.774	-0.0007943
0.773	-0.0008251	0.773	-0.0008172	0.773	-0.0008065	0.773	-0.0008017	0.773	-0.0007972
0.772	-0.0008278	0.772	-0.0008202	0.772	-0.0008097	0.772	-0.0008039	0.772	-0.0008
0.771	-0.0008304	0.771	-0.0008224	0.771	-0.0008112	0.771	-0.000806	0.771	-0.0008025
0.77	-0.0008331	0.77	-0.000825	0.77	-0.0008138	0.77	-0.0008084	0.77	-0.0008047
0.769	-0.0008349	0.769	-0.0008269	0.769	-0.000816	0.769	-0.0008106	0.769	-0.0008074
0.768	-0.0008383	0.768	-0.0008297	0.768	-0.0008188	0.768	-0.0008142	0.768	-0.0008092
0.767	-0.0008409	0.767	-0.0008324	0.767	-0.0008212	0.767	-0.0008157	0.767	-0.0008117
0.766	-0.0008425	0.766	-0.0008347	0.766	-0.0008234	0.766	-0.0008176	0.766	-0.000814
0.765	-0.0008459	0.765	-0.0008373	0.765	-0.0008259	0.765	-0.0008203	0.765	-0.000816
0.764	-0.0008484	0.764	-0.0008393	0.764	-0.0008283	0.764	-0.0008224	0.764	-0.0008181
0.763	-0.0008505	0.763	-0.0008418	0.763	-0.0008304	0.763	-0.0008253	0.763	-0.0008203
0.762	-0.0008535	0.762	-0.0008438	0.762	-0.0008331	0.762	-0.0008277	0.762	-0.0008228
0.761	-0.0008562	0.761	-0.0008473	0.761	-0.0008356	0.761	-0.00083	0.761	-0.0008255
0.76	-0.0008584	0.76	-0.0008488	0.76	-0.0008378	0.76	-0.0008319	0.76	-0.0008275
0.759	-0.0008607	0.759	-0.0008514	0.759	-0.0008396	0.759	-0.0008346	0.759	-0.0008305
0.758	-0.0008625	0.758	-0.0008535	0.758	-0.0008416	0.758	-0.0008363	0.758	-0.0008315
0.757	-0.0008646	0.757	-0.0008557	0.757	-0.0008444	0.757	-0.0008386	0.757	-0.0008337
0.756	-0.0008673	0.756	-0.0008574	0.756	-0.0008458	0.756	-0.0008415	0.756	-0.0008356
0.755	-0.000869	0.755	-0.0008594	0.755	-0.0008486	0.755	-0.0008421	0.755	-0.000838
0.754	-0.0008723	0.754	-0.0008618	0.754	-0.0008511	0.754	-0.0008459	0.754	-0.00084
0.753	-0.0008743	0.753	-0.0008632	0.753	-0.0008525	0.753	-0.0008473	0.753	-0.0008421
0.752	-0.0008769	0.752	-0.0008655	0.752	-0.0008548	0.752	-0.0008486	0.752	-0.0008434
0.751	-0.0008788	0.751	-0.0008675	0.751	-0.0008572	0.751	-0.0008504	0.751	-0.0008454
0.75	-0.0008804	0.75	-0.0008699	0.75	-0.0008583	0.75	-0.0008523	0.75	-0.0008474
0.749	-0.0008829	0.749	-0.0008713	0.749	-0.0008601	0.749	-0.0008555	0.749	-0.0008496
0.748	-0.0008852	0.748	-0.0008734	0.748	-0.0008621	0.748	-0.0008571	0.748	-0.0008507
0.747	-0.0008866	0.747	-0.0008752	0.747	-0.0008642	0.747	-0.0008581	0.747	-0.0008528
0.746	-0.0008884	0.746	-0.0008768	0.746	-0.0008652	0.746	-0.0008594	0.746	-0.0008543
0.745	-0.0008906	0.745	-0.0008789	0.745	-0.0008669	0.745	-0.0008612	0.745	-0.0008561
0.744	-0.0008917	0.744	-0.0008798	0.744	-0.0008688	0.744	-0.0008629	0.744	-0.0008576
0.743	-0.0008937	0.743	-0.0008814	0.743	-0.0008699	0.743	-0.0008645	0.743	-0.0008595
0.742	-0.0008953	0.742	-0.0008832	0.742	-0.000872	0.742	-0.000865	0.742	-0.0008606
0.741	-0.0008974	0.741	-0.0008847	0.741	-0.0008741	0.741	-0.0008671	0.741	-0.000862
0.74	-0.0008988	0.74	-0.0008861	0.74	-0.0008748	0.74	-0.0008684	0.74	-0.0008633
0.739	-0.0008996	0.739	-0.0008873	0.739	-0.0008761	0.739	-0.0008698	0.739	-0.0008651
0.738	-0.0009015	0.738	-0.0008888	0.738	-0.000878	0.738	-0.0008713	0.738	-0.0008658
0.737	-0.0009024	0.737	-0.0008897	0.737	-0.0008783	0.737	-0.0008729	0.737	-0.0008673
0.736	-0.0009042	0.736	-0.0008912	0.736	-0.0008806	0.736	-0.0008735	0.736	-0.0008694
0.735	-0.0009052	0.735	-0.0008927	0.735	-0.000882	0.735	-0.000875	0.735	-0.0008692
0.734	-0.0009059	0.734	-0.000894	0.734	-0.0008825	0.734	-0.0008764	0.734	-0.0008706
0.733	-0.0009081	0.733	-0.0008943	0.733	-0.0008841	0.733	-0.0008772	0.733	-0.0008719
0.732	-0.0009087	0.732	-0.0008959	0.732	-0.0008841	0.732	-0.0008787	0.732	-0.0008721
0.731	-0.0009101	0.731	-0.0008961	0.731	-0.0008849	0.731	-0.0008795	0.731	-0.0008729
0.73	-0.0009106	0.73	-0.0008971	0.73	-0.000886	0.73	-0.0008803	0.73	-0.0008746
0.729	-0.0009123	0.729	-0.0008977	0.729	-0.0008867	0.729	-0.0008808	0.729	-0.000875
0.728	-0.0009123	0.728	-0.0008982	0.728	-0.0008883	0.728	-0.0008805	0.728	-0.0008759
0.727	-0.0009137	0.727	-0.000899	0.727	-0.0008882	0.727	-0.0008817	0.727	-0.0008766
0.726	-0.0009142	0.726	-0.0008993	0.726	-0.0008891	0.726	-0.0008818	0.726	-0.0008765
0.725	-0.0009148	0.725	-0.0008998	0.725	-0.0008898	0.725	-0.0008821	0.725	-0.0008776
0.724	-0.0009155	0.724	-0.0009006	0.724	-0.0008905	0.724	-0.0008827	0.724	-0.0008776
0.723	-0.0009162	0.723	-0.000901	0.723	-0.0008914	0.723	-0.0008837	0.723	-0.0008781
0.722	-0.0009168	0.722	-0.0009018	0.722	-0.0008919	0.722	-0.0008833	0.722	-0.000878
0.721	-0.0009174	0.721	-0.0009017	0.721	-0.000892	0.721	-0.0008842	0.721	-0.0008787
0.72	-0.0009174	0.72	-0.0009015	0.72	-0.0008922	0.72	-0.0008845	0.72	-0.0008787
0.719	-0.0009169	0.719	-0.0009014	0.719	-0.0008923	0.719	-0.0008846	0.719	-0.0008788
0.718	-0.0009171	0.718	-0.0009013	0.718	-0.0008923	0.718	-0.0008833	0.718	-0.000879
0.717	-0.0009185	0.717	-0.0009024	0.717	-0.0008932	0.717	-0.0008843	0.717	-0.0008788
0.716	-0.0009182	0.716	-0.0009024	0.716	-0.0008927	0.716	-0.0008849	0.716	-0.0008795
0.715	-0.000919	0.715	-0.0009025	0.715	-0.000893	0.715	-0.0008841	0.715	-0.0008787
0.714	-0.0009177	0.714	-0.0009015	0.714	-0.0008912	0.714	-0.0008838	0.714	-0.0008787
0.713	-0.0009174	0.713	-0.0009016	0.713	-0.0008912	0.713	-0.000884	0.713	-0.000877
0.712	-0.0009172	0.712	-0.0008999	0.712	-0.0008898	0.712	-0.0008828	0.712	-0.0008771
0.711	-0.0009165	0.711	-0.0008998	0.711	-0.0008899	0.711	-0.0008831	0.711	-0.0008759
0.71	-0.000916	0.71	-0.0008991	0.71	-0.0008894	0.71	-0.0008827	0.71	-0.0008744
0.709	-0.0009164	0.709	-0.0008983	0.709	-0.0008889	0.709	-0.0008806	0.709	-0.0008743
0.708	-0.0009144	0.708	-0.0008978	0.708	-0.0008876	0.708	-0.0008802	0.708	-0.0008735
0.707	-0.0009135	0.707	-0.0008959	0.707	-0.0008858	0.707	-0.0008795	0.707	-0.0008727
0.706	-0.0009126	0.706	-0.0008953	0.706	-0.0008853	0.706	-0.0008789	0.706	-0.0008708
0.705	-0.000912	0.705	-0.0008939	0.705	-0.000884	0.705	-0.0008776	0.705	-0.0008694
0.704	-0.0009101	0.704	-0.0008922	0.704	-0.0008829	0.704	-0.0008757	0.704	-0.0008676
0.703	-0.0009092	0.703	-0.0008911	0.703	-0.0008816	0.703	-0.0008752	0.703	-0.000867
0.702	-0.0009083	0.702	-0.0008887	0.702	-0.0008808	0.702	-0.0008731	0.702	-0.0008637
0.701	-0.0009059	0.701	-0.0008873	0.701	-0.0008775	0.701	-0.0008719	0.701	-0.0008622
0.7	-0.000905	0.7	-0.0008861	0.7	-0.0008768	0.7	-0.00087	0.7	-0.0008607
0.699	-0.000903	0.699	-0.0008835	0.699	-0.0008749	0.699	-0.000867	0.699	-0.0008592
0.698	-0.0009019	0.698	-0.0008823	0.698	-0.0008738	0.698	-0.0008639	0.698	-0.0008567
0.697	-0.0008997	0.697	-0.0008805	0.697	-0.0008717	0.697	-0.000862	0.697	-0.0008553
0.696	-0.0008984	0.696	-0.0008783	0.696	-0.0008695	0.696	-0.0008598	0.696	-0.0008532
0.695	-0.0008958	0.695	-0.000876	0.695	-0.0008667	0.695	-0.000858	0.695	-0.0008508
0.694	-0.0008931	0.694	-0.0008732	0.694	-0.0008642	0.694	-0.000855	0.694	-0.0008481
0.693	-0.000891	0.693	-0.0008707	0.693	-0.0008618	0.693	-0.0008527	0.693	-0.000846
0.692	-0.0008883	0.692	-0.0008681	0.692	-0.0008593	0.692	-0.0008503	0.692	-0.0008436
0.691	-0.000886	0.691	-0.000865	0.691	-0.0008555	0.691	-0.0008475	0.691	-0.0008401
0.69	-0.000883	0.69	-0.0008627	0.69	-0.0008543	0.69	-0.0008446	0.69	-0.000837
0.689	-0.0008806	0.689	-0.0008588	0.689	-0.0008509	0.689	-0.0008421	0.689	-0.0008336
0.688	-0.0008775	0.688	-0.0008564	0.688	-0.0008481	0.688	-0.0008385	0.688	-0.0008305
0.687	-0.0008746	0.687	-0.000853	0.687	-0.0008448	0.687	-0.0008365	0.687	-0.0008284
0.686	-0.000871	0.686	-0.0008495	0.686	-0.0008416	0.686	-0.000832	0.686	-0.0008244
0.685	-0.0008682	0.685	-0.0008468	0.685	-0.000839	0.685	-0.0008297	0.685	-0.0008218
0.684	-0.0008647	0.684	-0.0008429	0.684	-0.0008355	0.684	-0.0008262	0.684	-0.0008187
0.683	-0.0008607	0.683	-0.0008391	0.683	-0.0008319	0.683	-0.0008232	0.683	-0.000815
0.682	-0.0008576	0.682	-0.0008356	0.682	-0.0008274	0.682	-0.0008192	0.682	-0.000811
0.681	-0.0008534	0.681	-0.0008306	0.681	-0.0008232	0.681	-0.0008157	0.681	-0.0008075
0.68	-0.000849	0.68	-0.0008267	0.68	-0.0008201	0.68	-0.0008114	0.68	-0.0008035
0.679	-0.0008448	0.679	-0.0008232	0.679	-0.0008162	0.679	-0.0008076	0.679	-0.0007995
0.678	-0.0008412	0.678	-0.000819	0.678	-0.0008119	0.678	-0.0008033	0.678	-0.0007947
0.677	-0.0008369	0.677	-0.0008138	0.677	-0.0008083	0.677	-0.0007998	0.677	-0.0007908
0.676	-0.0008322	0.676	-0.0008105	0.676	-0.0008045	0.676	-0.0007953	0.676	-0.0007863
0.675	-0.0008279	0.675	-0.0008049	0.675	-0.0007997	0.675	-0.0007909	0.675	-0.0007813
0.674	-0.0008235	0.674	-0.0008011	0.674	-0.0007954	0.674	-0.0007869	0.674	-0.0007764
0.673	-0.0008189	0.673	-0.0007963	0.673	-0.0007908	0.673	-0.0007825	0.673	-0.0007717
0.672	-0.0008141	0.672	-0.0007912	0.672	-0.000786	0.672	-0.0007776	0.672	-0.0007672
0.671	-0.0008098	0.671	-0.0007869	0.671	-0.0007817	0.671	-0.0007732	0.671	-0.0007626
0.67	-0.0008045	0.67	-0.0007818	0.67	-0.0007769	0.67	-0.000767	0.67	-0.0007575
0.669	-0.0007997	0.669	-0.0007768	0.669	-0.0007709	0.669	-0.0007627	0.669	-0.0007519
0.668	-0.0007947	0.668	-0.000771	0.668	-0.0007659	0.668	-0.0007574	0.668	-0.0007476
0.667	-0.0007886	0.667	-0.0007655	0.667	-0.0007612	0.667	-0.0007523	0.667	-0.0007419
0.666	-0.0007842	0.666	-0.0007604	0.666	-0.0007557	0.666	-0.0007476	0.666	-0.0007375
0.665	-0.0007788	0.665	-0.0007548	0.665	-0.0007506	0.665	-0.0007421	0.665	-0.0007323
0.664	-0.0007724	0.664	-0.0007495	0.664	-0.0007454	0.664	-0.0007369	0.664	-0.0007274
0.663	-0.0007679	0.663	-0.0007445	0.663	-0.0007405	0.663	-0.0007317	0.663	-0.0007227
0.662	-0.0007611	0.662	-0.0007379	0.662	-0.0007349	0.662	-0.0007262	0.662	-0.0007166
0.661	-0.0007562	0.661	-0.0007329	0.661	-0.0007289	0.661	-0.0007205	0.661	-0.0007115
0.66	-0.0007506	0.66	-0.000727	0.66	-0.0007232	0.66	-0.000715	0.66	-0.0007057
0.659	-0.0007446	0.659	-0.000722	0.659	-0.0007181	0.659	-0.0007093	0.659	-0.0007006
0.658	-0.0007386	0.658	-0.0007155	0.658	-0.0007117	0.658	-0.0007042	0.658	-0.0006951
0.657	-0.0007329	0.657	-0.0007104	0.657	-0.0007059	0.657	-0.0006988	0.657	-0.0006895
0.656	-0.0007265	0.656	-0.000704	0.656	-0.0007008	0.656	-0.0006925	0.656	-0.0006833
0.655	-0.0007207	0.655	-0.0006982	0.655	-0.0006942	0.655	-0.0006869	0.655	-0.0006776
0.654	-0.0007144	0.654	-0.000692	0.654	-0.0006892	0.654	-0.0006816	0.654	-0.0006712
0.653	-0.0007085	0.653	-0.0006861	0.653	-0.0006831	0.653	-0.0006757	0.653	-0.0006661
0.652	-0.0007025	0.652	-0.0006802	0.652	-0.0006773	0.652	-0.0006698	0.652	-0.00066
0.651	-0.0006956	0.651	-0.0006747	0.651	-0.0006715	0.651	-0.0006641	0.651	-0.0006541
0.65	-0.0006902	0.65	-0.0006684	0.65	-0.0006654	0.65	-0.0006579	0.65	-0.000648
0.649	-0.000684	0.649	-0.0006627	0.649	-0.0006593	0.649	-0.0006524	0.649	-0.0006416
0.648	-0.0006774	0.648	-0.0006564	0.648	-0.0006535	0.648	-0.0006463	0.648	-0.0006363
0.647	-0.0006716	0.647	-0.0006512	0.647	-0.0006482	0.647	-0.0006412	0.647	-0.0006304
0.646	-0.0006655	0.646	-0.0006451	0.646	-0.0006424	0.646	-0.0006358	0.646	-0.0006255
0.645	-0.0006598	0.645	-0.0006393	0.645	-0.0006371	0.645	-0.0006297	0.645	-0.0006194
0.644	-0.0006534	0.644	-0.0006339	0.644	-0.0006306	0.644	-0.000625	0.644	-0.000614
0.643	-0.0006475	0.643	-0.0006283	0.643	-0.0006243	0.643	-0.0006184	0.643	-0.0006087
0.642	-0.0006418	0.642	-0.0006222	0.642	-0.0006193	0.642	-0.0006128	0.642	-0.0006028
0.641	-0.0006359	0.641	-0.0006168	0.641	-0.0006134	0.641	-0.0006083	0.641	-0.0005975
0.64	-0.0006299	0.64	-0.0006106	0.64	-0.0006079	0.64	-0.0006019	0.64	-0.0005921
0.639	-0.0006243	0.639	-0.0006056	0.639	-0.0006026	0.639	-0.0005965	0.639	-0.0005867
0.638	-0.0006185	0.638	-0.0006	0.638	-0.0005967	0.638	-0.0005911	0.638	-0.0005817
0.637	-0.000613	0.637	-0.0005946	0.637	-0.000592	0.637	-0.0005864	0.637	-0.0005765
0.636	-0.0006067	0.636	-0.0005894	0.636	-0.0005857	0.636	-0.0005802	0.636	-0.0005714
0.635	-0.0006016	0.635	-0.0005843	0.635	-0.0005809	0.635	-0.0005754	0.635	-0.0005664
0.634	-0.0005963	0.634	-0.000579	0.634	-0.0005758	0.634	-0.0005705	0.634	-0.0005608
0.633	-0.0005909	0.633	-0.0005744	0.633	-0.0005712	0.633	-0.000565	0.633	-0.0005564
0.632	-0.0005859	0.632	-0.0005693	0.632	-0.0005662	0.632	-0.0005603	0.632	-0.0005511
0.631	-0.0005805	0.631	-0.0005642	0.631	-0.0005617	0.631	-0.0005554	0.631	-0.0005466
0.63	-0.0005756	0.63	-0.000559	0.63	-0.0005567	0.63	-0.0005505	0.63	-0.0005412
0.629	-0.0005709	0.629	-0.0005547	0.629	-0.000552	0.629	-0.000546	0.629	-0.000536
0.628	-0.0005661	0.628	-0.0005499	0.628	-0.0005476	0.628	-0.0005413	0.628	-0.0005323
0.627	-0.0005607	0.627	-0.0005453	0.627	-0.0005428	0.627	-0.0005365	0.627	-0.0005275
0.626	-0.0005563	0.626	-0.0005408	0.626	-0.0005385	0.626	-0.0005324	0.626	-0.0005242
0.625	-0.000552	0.625	-0.0005365	0.625	-0.0005342	0.625	-0.0005279	0.625	-0.0005199
0.624	-0.0005475	0.624	-0.0005329	0.624	-0.0005294	0.624	-0.0005241	0.624	-0.0005156
0.623	-0.0005438	0.623	-0.0005287	0.623	-0.0005263	0.623	-0.0005194	0.623	-0.0005119
0.622	-0.0005391	0.622	-0.0005248	0.622	-0.0005217	0.622	-0.0005153	0.622	-0.0005083
0.621	-0.0005352	0.621	-0.0005209	0.621	-0.0005182	0.621	-0.0005117	0.621	-0.0005049
0.62	-0.0005315	0.62	-0.000518	0.62	-0.0005149	0.62	-0.0005085	0.62	-0.0005013
0.619	-0.0005279	0.619	-0.0005144	0.619	-0.0005111	0.619	-0.0005049	0.619	-0.0004981
0.618	-0.000524	0.618	-0.0005111	0.618	-0.0005077	0.618	-0.0005016	0.618	-0.000494
0.617	-0.0005208	0.617	-0.0005076	0.617	-0.0005044	0.617	-0.0004986	0.617	-0.0004914
0.616	-0.0005176	0.616	-0.0005042	0.616	-0.000501	0.616	-0.0004952	0.616	-0.0004881
0.615	-0.0005145	0.615	-0.0005019	0.615	-0.0004989	0.615	-0.0004923	0.615	-0.0004848
0.614	-0.000512	0.614	-0.000499	0.614	-0.0004955	0.614	-0.0004892	0.614	-0.0004824
0.613	-0.0005089	0.613	-0.0004964	0.613	-0.0004927	0.613	-0.0004871	0.613	-0.0004797
0.612	-0.0005062	0.612	-0.0004941	0.612	-0.0004898	0.612	-0.0004839	0.612	-0.0004774
0.611	-0.0005037	0.611	-0.0004909	0.611	-0.0004872	0.611	-0.0004812	0.611	-0.0004743
0.61	-0.0005009	0.61	-0.0004887	0.61	-0.0004844	0.61	-0.0004791	0.61	-0.0004723
0.609	-0.0004989	0.609	-0.0004865	0.609	-0.000482	0.609	-0.0004767	0.609	-0.0004703
0.608	-0.000497	0.608	-0.0004843	0.608	-0.0004801	0.608	-0.0004746	0.608	-0.0004679
0.607	-0.0004948	0.607	-0.0004828	0.607	-0.0004781	0.607	-0.0004725	0.607	-0.0004664
0.606	-0.0004924	0.606	-0.0004806	0.606	-0.0004756	0.606	-0.0004705	0.606	-0.0004641
0.605	-0.0004909	0.605	-0.0004792	0.605	-0.0004739	0.605	-0.0004687	0.605	-0.0004624
0.604	-0.0004889	0.604	-0.000477	0.604	-0.0004718	0.604	-0.0004664	0.604	-0.0004602
0.603	-0.0004868	0.603	-0.000476	0.603	-0.0004698	0.603	-0.0004647	0.603	-0.0004584
0.602	-0.000486	0.602	-0.0004742	0.602	-0.000468	0.602	-0.0004641	0.602	-0.0004575
0.601	-0.0004846	0.601	-0.0004732	0.601	-0.0004673	0.601	-0.0004621	0.601	-0.0004558
0.6	-0.0004835	0.6	-0.0004722	0.6	-0.0004658	0.6	-0.000461	0.6	-0.0004538
0.599	-0.0004825	0.599	-0.0004714	0.599	-0.0004652	0.599	-0.0004598	0.599	-0.0004535
0.598	-0.0004817	0.598	-0.0004704	0.598	-0.0004637	0.598	-0.0004591	0.598	-0.0004521
0.597	-0.0004809	0.597	-0.0004694	0.597	-0.0004635	0.597	-0.0004573	0.597	-0.0004514
0.596	-0.0004802	0.596	-0.0004686	0.596	-0.0004622	0.596	-0.0004567	0.596	-0.000451
0.595	-0.0004802	0.595	-0.0004688	0.595	-0.0004624	0.595	-0.0004566	0.595	-0.0004507
0.594	-0.0004795	0.594	-0.0004683	0.594	-0.0004615	0.594	-0.000456	0.594	-0.0004504
0.593	-0.0004791	0.593	-0.0004677	0.593	-0.000461	0.593	-0.0004552	0.593	-0.0004496
0.592	-0.000479	0.592	-0.0004673	0.592	-0.0004603	0.592	-0.0004553	0.592	-0.000449
0.591	-0.0004788	0.591	-0.0004675	0.591	-0.0004604	0.591	-0.0004551	0.591	-0.0004493
0.59	-0.0004785	0.59	-0.0004672	0.59	-0.0004603	0.59	-0.0004551	0.59	-0.000448
0.589	-0.0004789	0.589	-0.0004675	0.589	-0.0004608	0.589	-0.0004551	0.589	-0.000448
0.588	-0.0004798	0.588	-0.0004678	0.588	-0.0004606	0.588	-0.0004553	0.588	-0.0004481
0.587	-0.0004795	0.587	-0.0004681	0.587	-0.0004611	0.587	-0.0004551	0.587	-0.0004484
0.586	-0.0004802	0.586	-0.0004687	0.586	-0.0004612	0.586	-0.0004546	0.586	-0.0004494
0.585	-0.000481	0.585	-0.0004692	0.585	-0.0004619	0.585	-0.0004557	0.585	-0.0004493
0.584	-0.0004814	0.584	-0.0004702	0.584	-0.0004621	0.584	-0.0004558	0.584	-0.0004495
0.583	-0.0004827	0.583	-0.0004706	0.583	-0.0004627	0.583	-0.0004568	0.583	-0.00045
0.582	-0.0004834	0.582	-0.0004719	0.582	-0.0004642	0.582	-0.0004576	0.582	-0.0004513
0.581	-0.0004843	0.581	-0.0004729	0.581	-0.0004643	0.581	-0.0004586	0.581	-0.0004519
0.58	-0.0004858	0.58	-0.0004738	0.58	-0.000466	0.58	-0.0004593	0.58	-0.0004531
0.579	-0.0004864	0.579	-0.0004751	0.579	-0.0004664	0.579	-0.0004601	0.579	-0.0004534
0.578	-0.000488	0.578	-0.0004762	0.578	-0.0004672	0.578	-0.0004615	0.578	-0.000455
0.577	-0.0004887	0.577	-0.0004775	0.577	-0.0004688	0.577	-0.0004624	0.577	-0.0004559
0.576	-0.0004908	0.576	-0.0004788	0.576	-0.0004699	0.576	-0.0004635	0.576	-0.000457
0.575	-0.0004924	0.575	-0.0004805	0.575	-0.0004714	0.575	-0.0004648	0.575	-0.0004585
0.574	-0.0004939	0.574	-0.0004822	0.574	-0.0004723	0.574	-0.0004664	0.574	-0.0004601
0.573	-0.000496	0.573	-0.0004835	0.573	-0.000474	0.573	-0.0004678	0.573	-0.0004613
0.572	-0.0004974	0.572	-0.0004856	0.572	-0.0004755	0.572	-0.0004694	0.572	-0.0004629
0.571	-0.0004993	0.571	-0.000487	0.571	-0.0004775	0.571	-0.0004712	0.571	-0.0004645
0.57	-0.0005014	0.57	-0.0004893	0.57	-0.0004791	0.57	-0.0004728	0.57	-0.0004667
0.569	-0.0005042	0.569	-0.0004914	0.569	-0.0004813	0.569	-0.0004745	0.569	-0.0004686
0.568	-0.000506	0.568	-0.0004932	0.568	-0.0004829	0.568	-0.000476	0.568	-0.0004698
0.567	-0.0005081	0.567	-0.0004957	0.567	-0.0004849	0.567	-0.000478	0.567	-0.0004714
0.566	-0.0005105	0.566	-0.0004979	0.566	-0.0004866	0.566	-0.0004803	0.566	-0.0004734
0.565	-0.0005127	0.565	-0.0004993	0.565	-0.0004892	0.565	-0.0004824	0.565	-0.0004757
0.564	-0.0005155	0.564	-0.0005022	0.564	-0.0004915	0.564	-0.0004846	0.564	-0.0004781
0.563	-0.0005181	0.563	-0.0005048	0.563	-0.0004939	0.563	-0.0004865	0.563	-0.00048
0.562	-0.0005209	0.562	-0.0005073	0.562	-0.0004966	0.562	-0.0004889	0.562	-0.0004827
0.561	-0.0005236	0.561	-0.0005105	0.561	-0.0004991	0.561	-0.0004916	0.561	-0.0004851
0.56	-0.0005263	0.56	-0.0005125	0.56	-0.0005015	0.56	-0.0004931	0.56	-0.0004873
0.559	-0.0005292	0.559	-0.0005153	0.559	-0.000504	0.559	-0.0004957	0.559	-0.0004898
0.558	-0.0005318	0.558	-0.0005181	0.558	-0.0005062	0.558	-0.0004985	0.558	-0.0004925
0.557	-0.0005354	0.557	-0.0005208	0.557	-0.0005094	0.557	-0.0005011	0.557	-0.0004953
0.556	-0.0005387	0.556	-0.0005245	0.556	-0.0005117	0.556	-0.0005043	0.556	-0.0004979
0.555	-0.000541	0.555	-0.0005272	0.555	-0.0005146	0.555	-0.0005069	0.555	-0.0005014
0.554	-0.000545	0.554	-0.0005302	0.554	-0.0005173	0.554	-0.0005093	0.554	-0.0005042
0.553	-0.0005481	0.553	-0.0005333	0.553	-0.0005209	0.553	-0.0005124	0.553	-0.0005065
0.552	-0.0005513	0.552	-0.0005362	0.552	-0.0005232	0.552	-0.0005149	0.552	-0.0005091
0.551	-0.0005555	0.551	-0.0005401	0.551	-0.0005264	0.551	-0.0005182	0.551	-0.0005126
0.55	-0.000558	0.55	-0.0005431	0.55	-0.0005295	0.55	-0.0005211	0.55	-0.000515
0.549	-0.0005619	0.549	-0.0005465	0.549	-0.0005325	0.549	-0.000524	0.549	-0.0005183
0.548	-0.0005656	0.548	-0.0005505	0.548	-0.0005362	0.548	-0.0005273	0.548	-0.0005217
0.547	-0.0005695	0.547	-0.0005535	0.547	-0.0005389	0.547	-0.0005304	0.547	-0.0005248
0.546	-0.0005728	0.546	-0.0005573	0.546	-0.0005418	0.546	-0.0005333	0.546	-0.0005281
0.545	-0.0005773	0.545	-0.0005609	0.545	-0.0005454	0.545	-0.000537	0.545	-0.0005316
0.544	-0.0005805	0.544	-0.0005652	0.544	-0.0005494	0.544	-0.0005411	0.544	-0.0005353
0.543	-0.0005847	0.543	-0.0005692	0.543	-0.0005529	0.543	-0.0005445	0.543	-0.0005389
0.542	-0.0005887	0.542	-0.0005726	0.542	-0.0005565	0.542	-0.0005482	0.542	-0.0005424
0.541	-0.0005927	0.541	-0.0005766	0.541	-0.0005608	0.541	-0.0005518	0.541	-0.0005457
0.54	-0.0005971	0.54	-0.00058	0.54	-0.0005647	0.54	-0.0005559	0.54	-0.0005499
0.539	-0.0006011	0.539	-0.0005844	0.539	-0.0005687	0.539	-0.0005587	0.539	-0.0005528
0.538	-0.0006055	0.538	-0.0005887	0.538	-0.0005728	0.538	-0.0005628	0.538	-0.0005569
0.537	-0.0006095	0.537	-0.0005925	0.537	-0.0005766	0.537	-0.0005668	0.537	-0.0005606
0.536	-0.0006142	0.536	-0.0005966	0.536	-0.0005806	0.536	-0.0005709	0.536	-0.0005647
0.535	-0.0006184	0.535	-0.0006012	0.535	-0.000585	0.535	-0.0005752	0.535	-0.0005687
0.534	-0.0006232	0.534	-0.0006055	0.534	-0.0005891	0.534	-0.0005791	0.534	-0.0005727
0.533	-0.0006279	0.533	-0.0006095	0.533	-0.0005935	0.533	-0.0005835	0.533	-0.000577
0.532	-0.0006323	0.532	-0.0006149	0.532	-0.0005976	0.532	-0.0005873	0.532	-0.0005811
0.531	-0.0006367	0.531	-0.0006191	0.531	-0.0006015	0.531	-0.0005918	0.531	-0.0005853
0.53	-0.0006417	0.53	-0.0006238	0.53	-0.0006068	0.53	-0.000596	0.53	-0.0005896
0.529	-0.0006458	0.529	-0.000629	0.529	-0.0006108	0.529	-0.0006001	0.529	-0.0005937
0.528	-0.0006505	0.528	-0.0006327	0.528	-0.0006147	0.528	-0.0006043	0.528	-0.0005982
0.527	-0.0006559	0.527	-0.0006383	0.527	-0.00062	0.527	-0.0006092	0.527	-0.0006028
0.526	-0.0006601	0.526	-0.0006426	0.526	-0.0006249	0.526	-0.0006134	0.526	-0.0006073
0.525	-0.0006655	0.525	-0.0006477	0.525	-0.000629	0.525	-0.0006184	0.525	-0.0006115
0.524	-0.0006701	0.524	-0.0006519	0.524	-0.0006335	0.524	-0.0006233	0.524	-0.0006165
0.523	-0.0006762	0.523	-0.0006573	0.523	-0.0006387	0.523	-0.0006277	0.523	-0.0006203
0.522	-0.0006808	0.522	-0.0006621	0.522	-0.0006431	0.522	-0.0006321	0.522	-0.0006251
0.521	-0.000686	0.521	-0.0006675	0.521	-0.0006478	0.521	-0.0006372	0.521	-0.0006292
0.52	-0.0006915	0.52	-0.0006722	0.52	-0.0006527	0.52	-0.0006418	0.52	-0.0006336
0.519	-0.0006969	0.519	-0.0006778	0.519	-0.0006581	0.519	-0.0006467	0.519	-0.0006389
0.518	-0.0007018	0.518	-0.0006828	0.518	-0.0006639	0.518	-0.0006516	0.518	-0.000644
0.517	-0.0007077	0.517	-0.0006888	0.517	-0.0006686	0.517	-0.0006567	0.517	-0.0006488
0.516	-0.0007132	0.516	-0.0006941	0.516	-0.0006747	0.516	-0.0006619	0.516	-0.0006535
0.515	-0.0007183	0.515	-0.0006993	0.515	-0.0006794	0.515	-0.0006668	0.515	-0.0006586
0.514	-0.0007244	0.514	-0.0007047	0.514	-0.0006845	0.514	-0.0006721	0.514	-0.0006646
0.513	-0.00073	0.513	-0.0007105	0.513	-0.0006905	0.513	-0.0006775	0.513	-0.0006695
0.512	-0.0007363	0.512	-0.0007166	0.512	-0.0006962	0.512	-0.0006838	0.512	-0.0006758
0.511	-0.0007424	0.511	-0.0007227	0.511	-0.0007019	0.511	-0.000689	0.511	-0.0006807
0.51	-0.0007475	0.51	-0.0007277	0.51	-0.0007075	0.51	-0.0006944	0.51	-0.0006864
0.509	-0.0007542	0.509	-0.0007334	0.509	-0.0007129	0.509	-0.0007003	0.509	-0.0006917
0.508	-0.0007601	0.508	-0.0007397	0.508	-0.0007197	0.508	-0.0007058	0.508	-0.0006977
0.507	-0.0007652	0.507	-0.0007449	0.507	-0.0007241	0.507	-0.0007114	0.507	-0.0007033
0.506	-0.000772	0.506	-0.000752	0.506	-0.0007297	0.506	-0.0007172	0.506	-0.0007092
0.505	-0.0007784	0.505	-0.0007577	0.505	-0.0007364	0.505	-0.0007225	0.505	-0.0007152
0.504	-0.0007843	0.504	-0.0007636	0.504	-0.0007413	0.504	-0.0007281	0.504	-0.0007209
0.503	-0.0007904	0.503	-0.0007701	0.503	-0.0007473	0.503	-0.0007347	0.503	-0.0007274
0.502	-0.0007962	0.502	-0.0007757	0.502	-0.0007535	0.502	-0.0007402	0.502	-0.0007323
0.501	-0.0008029	0.501	-0.0007818	0.501	-0.0007593	0.501	-0.0007461	0.501	-0.0007382
0.5	-0.0008086	0.5	-0.0007882	0.5	-0.0007656	0.5	-0.000753	0.5	-0.0007442
0.499	-0.0008151	0.499	-0.0007949	0.499	-0.0007717	0.499	-0.0007584	0.499	-0.0007499
0.498	-0.0008214	0.498	-0.0008007	0.498	-0.000778	0.498	-0.0007649	0.498	-0.0007561
0.497	-0.0008279	0.497	-0.0008069	0.497	-0.0007842	0.497	-0.0007708	0.497	-0.0007628
0.496	-0.0008346	0.496	-0.0008135	0.496	-0.0007903	0.496	-0.0007768	0.496	-0.0007683
0.495	-0.0008411	0.495	-0.0008196	0.495	-0.0007973	0.495	-0.000783	0.495	-0.000775
0.494	-0.0008476	0.494	-0.0008266	0.494	-0.0008039	0.494	-0.0007904	0.494	-0.0007809
0.493	-0.0008549	0.493	-0.0008332	0.493	-0.0008104	0.493	-0.0007966	0.493	-0.0007886
0.492	-0.0008616	0.492	-0.0008398	0.492	-0.0008169	0.492	-0.0008038	0.492	-0.0007946
0.491	-0.0008679	0.491	-0.0008469	0.491	-0.0008234	0.491	-0.0008095	0.491	-0.0008014
0.49	-0.0008754	0.49	-0.0008541	0.49	-0.0008297	0.49	-0.0008167	0.49	-0.0008076
0.489	-0.0008822	0.489	-0.0008595	0.489	-0.000836	0.489	-0.0008226	0.489	-0.0008131
0.488	-0.0008883	0.488	-0.0008664	0.488	-0.0008432	0.488	-0.000829	0.488	-0.0008196
0.487	-0.0008957	0.487	-0.0008733	0.487	-0.00085	0.487	-0.000836	0.487	-0.0008264
0.486	-0.0009022	0.486	-0.0008805	0.486	-0.0008567	0.486	-0.0008428	0.486	-0.0008333
0.485	-0.0009093	0.485	-0.000887	0.485	-0.0008636	0.485	-0.0008495	0.485	-0.0008405
0.484	-0.0009166	0.484	-0.0008936	0.484	-0.0008709	0.484	-0.0008567	0.484	-0.0008473
0.483	-0.0009227	0.483	-0.0009003	0.483	-0.0008775	0.483	-0.0008632	0.483	-0.0008537
0.482	-0.0009292	0.482	-0.0009075	0.482	-0.0008841	0.482	-0.0008706	0.482	-0.0008611
0.481	-0.0009362	0.481	-0.0009146	0.481	-0.0008915	0.481	-0.0008776	0.481	-0.0008678
0.48	-0.0009435	0.48	-0.0009211	0.48	-0.0008987	0.48	-0.0008842	0.48	-0.0008749
0.479	-0.0009507	0.479	-0.0009278	0.479	-0.0009055	0.479	-0.0008916	0.479	-0.0008822
0.478	-0.000957	0.478	-0.0009347	0.478	-0.0009117	0.478	-0.0008985	0.478	-0.0008884
0.477	-0.0009637	0.477	-0.0009409	0.477	-0.0009184	0.477	-0.000906	0.477	-0.0008945
0.476	-0.0009706	0.476	-0.0009481	0.476	-0.0009242	0.476	-0.0009124	0.476	-0.0009019
0.475	-0.0009771	0.475	-0.0009537	0.475	-0.0009309	0.475	-0.0009185	0.475	-0.000908
0.474	-0.0009839	0.474	-0.0009609	0.474	-0.0009378	0.474	-0.0009257	0.474	-0.0009144
0.473	-0.0009898	0.473	-0.0009672	0.473	-0.0009451	0.473	-0.0009319	0.473	-0.0009214
0.472	-0.0009969	0.472	-0.0009732	0.472	-0.0009514	0.472	-0.0009386	0.472	-0.0009282
0.471	-0.001	0.471	-0.0009796	0.471	-0.0009585	0.471	-0.0009455	0.471	-0.0009344
0.47	-0.00101	0.47	-0.0009863	0.47	-0.0009638	0.47	-0.0009517	0.47	-0.0009406
0.469	-0.00102	0.469	-0.0009915	0.469	-0.0009698	0.469	-0.0009587	0.469	-0.0009464
0.468	-0.00102	0.468	-0.0009989	0.468	-0.0009772	0.468	-0.0009651	0.468	-0.0009531
0.467	-0.00103	0.467	-0.001	0.467	-0.0009828	0.467	-0.0009714	0.467	-0.0009599
0.466	-0.00103	0.466	-0.00101	0.466	-0.0009895	0.466	-0.0009775	0.466	-0.0009654
0.465	-0.00104	0.465	-0.00102	0.465	-0.0009951	0.465	-0.0009833	0.465	-0.0009722
0.464	-0.00105	0.464	-0.00102	0.464	-0.001	0.464	-0.0009895	0.464	-0.0009768
0.463	-0.00105	0.463	-0.00103	0.463	-0.00101	0.463	-0.0009948	0.463	-0.0009831
0.462	-0.00106	0.462	-0.00103	0.462	-0.00101	0.462	-0.001	0.462	-0.0009889
0.461	-0.00106	0.461	-0.00104	0.461	-0.00102	0.461	-0.00101	0.461	-0.0009947
0.46	-0.00107	0.46	-0.00104	0.46	-0.00102	0.46	-0.00101	0.46	-0.001
0.459	-0.00107	0.459	-0.00105	0.459	-0.00103	0.459	-0.00102	0.459	-0.001
0.458	-0.00108	0.458	-0.00105	0.458	-0.00103	0.458	-0.00102	0.458	-0.00101
0.457	-0.00108	0.457	-0.00106	0.457	-0.00104	0.457	-0.00103	0.457	-0.00102
0.456	-0.00109	0.456	-0.00106	0.456	-0.00104	0.456	-0.00103	0.456	-0.00102
0.455	-0.00109	0.455	-0.00107	0.455	-0.00105	0.455	-0.00104	0.455	-0.00102
0.454	-0.0011	0.454	-0.00107	0.454	-0.00105	0.454	-0.00104	0.454	-0.00103
0.453	-0.0011	0.453	-0.00107	0.453	-0.00106	0.453	-0.00105	0.453	-0.00103
0.452	-0.0011	0.452	-0.00108	0.452	-0.00106	0.452	-0.00105	0.452	-0.00104
0.451	-0.00111	0.451	-0.00108	0.451	-0.00107	0.451	-0.00105	0.451	-0.00104
0.45	-0.00111	0.45	-0.00109	0.45	-0.00107	0.45	-0.00106	0.45	-0.00104
0.449	-0.00111	0.449	-0.00109	0.449	-0.00108	0.449	-0.00106	0.449	-0.00105
0.448	-0.00112	0.448	-0.00109	0.448	-0.00108	0.448	-0.00107	0.448	-0.00105
0.447	-0.00112	0.447	-0.0011	0.447	-0.00108	0.447	-0.00107	0.447	-0.00106
0.446	-0.00112	0.446	-0.0011	0.446	-0.00108	0.446	-0.00107	0.446	-0.00106
0.445	-0.00112	0.445	-0.0011	0.445	-0.00109	0.445	-0.00108	0.445	-0.00106
0.444	-0.00113	0.444	-0.0011	0.444	-0.00109	0.444	-0.00108	0.444	-0.00106
0.443	-0.00113	0.443	-0.0011	0.443	-0.00109	0.443	-0.00108	0.443	-0.00107
0.442	-0.00113	0.442	-0.00111	0.442	-0.00109	0.442	-0.00108	0.442	-0.00107
0.441	-0.00113	0.441	-0.00111	0.441	-0.0011	0.441	-0.00109	0.441	-0.00107
0.44	-0.00113	0.44	-0.00111	0.44	-0.0011	0.44	-0.00109	0.44	-0.00107
0.439	-0.00113	0.439	-0.00111	0.439	-0.0011	0.439	-0.00109	0.439	-0.00107
0.438	-0.00113	0.438	-0.00111	0.438	-0.0011	0.438	-0.00109	0.438	-0.00107
0.437	-0.00113	0.437	-0.00111	0.437	-0.0011	0.437	-0.00109	0.437	-0.00107
0.436	-0.00113	0.436	-0.00111	0.436	-0.0011	0.436	-0.00109	0.436	-0.00108
0.435	-0.00113	0.435	-0.00111	0.435	-0.0011	0.435	-0.00109	0.435	-0.00108
0.434	-0.00113	0.434	-0.00111	0.434	-0.0011	0.434	-0.00109	0.434	-0.00108
0.433	-0.00113	0.433	-0.00111	0.433	-0.0011	0.433	-0.00109	0.433	-0.00108
0.432	-0.00113	0.432	-0.00111	0.432	-0.0011	0.432	-0.00109	0.432	-0.00107
0.431	-0.00113	0.431	-0.0011	0.431	-0.0011	0.431	-0.00109	0.431	-0.00107
0.43	-0.00112	0.43	-0.0011	0.43	-0.0011	0.43	-0.00109	0.43	-0.00107
0.429	-0.00112	0.429	-0.0011	0.429	-0.00109	0.429	-0.00109	0.429	-0.00107
0.428	-0.00112	0.428	-0.0011	0.428	-0.00109	0.428	-0.00108	0.428	-0.00107
0.427	-0.00112	0.427	-0.0011	0.427	-0.00109	0.427	-0.00108	0.427	-0.00107
0.426	-0.00111	0.426	-0.00109	0.426	-0.00109	0.426	-0.00108	0.426	-0.00106
0.425	-0.00111	0.425	-0.00109	0.425	-0.00108	0.425	-0.00107	0.425	-0.00106
0.424	-0.00111	0.424	-0.00108	0.424	-0.00108	0.424	-0.00107	0.424	-0.00106
0.423	-0.0011	0.423	-0.00108	0.423	-0.00108	0.423	-0.00107	0.423	-0.00105
0.422	-0.0011	0.422	-0.00108	0.422	-0.00107	0.422	-0.00106	0.422	-0.00105
0.421	-0.00109	0.421	-0.00107	0.421	-0.00107	0.421	-0.00106	0.421	-0.00105
0.42	-0.00109	0.42	-0.00107	0.42	-0.00107	0.42	-0.00105	0.42	-0.00104
0.419	-0.00108	0.419	-0.00106	0.419	-0.00106	0.419	-0.00105	0.419	-0.00104
0.418	-0.00107	0.418	-0.00105	0.418	-0.00105	0.418	-0.00104	0.418	-0.00103
0.417	-0.00107	0.417	-0.00105	0.417	-0.00105	0.417	-0.00104	0.417	-0.00103
0.416	-0.00106	0.416	-0.00104	0.416	-0.00104	0.416	-0.00103	0.416	-0.00102
0.415	-0.00105	0.415	-0.00104	0.415	-0.00104	0.415	-0.00103	0.415	-0.00101
0.414	-0.00105	0.414	-0.00103	0.414	-0.00103	0.414	-0.00102	0.414	-0.00101
0.413	-0.00104	0.413	-0.00102	0.413	-0.00102	0.413	-0.00102	0.413	-0.001
0.412	-0.00103	0.412	-0.00102	0.412	-0.00102	0.412	-0.00101	0.412	-0.0009938
0.411	-0.00103	0.411	-0.00101	0.411	-0.00101	0.411	-0.001	0.411	-0.0009866
0.41	-0.00102	0.41	-0.001	0.41	-0.001	0.41	-0.0009946	0.41	-0.0009792
0.409	-0.00101	0.409	-0.0009952	0.409	-0.0009959	0.409	-0.0009878	0.409	-0.0009724
0.408	-0.001	0.408	-0.0009862	0.408	-0.0009875	0.408	-0.0009792	0.408	-0.0009648
0.407	-0.0009936	0.407	-0.0009781	0.407	-0.0009788	0.407	-0.0009716	0.407	-0.000957
0.406	-0.0009849	0.406	-0.0009702	0.406	-0.0009696	0.406	-0.0009628	0.406	-0.0009482
0.405	-0.0009751	0.405	-0.0009608	0.405	-0.0009608	0.405	-0.0009531	0.405	-0.0009397
0.404	-0.0009658	0.404	-0.0009525	0.404	-0.0009529	0.404	-0.0009449	0.404	-0.0009306
0.403	-0.0009572	0.403	-0.000943	0.403	-0.0009437	0.403	-0.0009352	0.403	-0.0009228
0.402	-0.0009473	0.402	-0.0009343	0.402	-0.0009354	0.402	-0.0009268	0.402	-0.0009143
0.401	-0.0009376	0.401	-0.0009251	0.401	-0.0009258	0.401	-0.0009175	0.401	-0.0009052
0.4	-0.0009283	0.4	-0.0009155	0.4	-0.0009166	0.4	-0.0009084	0.4	-0.0008958
0.399	-0.0009187	0.399	-0.0009056	0.399	-0.0009068	0.399	-0.0008987	0.399	-0.0008865
0.398	-0.0009086	0.398	-0.0008965	0.398	-0.0008976	0.398	-0.0008888	0.398	-0.0008775
0.397	-0.0008992	0.397	-0.0008863	0.397	-0.0008871	0.397	-0.0008789	0.397	-0.0008672
0.396	-0.0008896	0.396	-0.0008775	0.396	-0.0008781	0.396	-0.0008692	0.396	-0.0008579
0.395	-0.0008792	0.395	-0.0008673	0.395	-0.0008674	0.395	-0.0008586	0.395	-0.0008472
0.394	-0.0008697	0.394	-0.0008575	0.394	-0.0008583	0.394	-0.0008491	0.394	-0.000838
0.393	-0.0008587	0.393	-0.0008476	0.393	-0.0008479	0.393	-0.0008394	0.393	-0.0008279
0.392	-0.0008489	0.392	-0.0008384	0.392	-0.0008382	0.392	-0.0008293	0.392	-0.0008187
0.391	-0.0008395	0.391	-0.0008285	0.391	-0.0008283	0.391	-0.0008206	0.391	-0.0008097
0.39	-0.0008299	0.39	-0.0008189	0.39	-0.0008188	0.39	-0.0008097	0.39	-0.0007998
0.389	-0.0008196	0.389	-0.0008095	0.389	-0.0008092	0.389	-0.0008007	0.389	-0.00079
0.388	-0.0008102	0.388	-0.0008003	0.388	-0.0008001	0.388	-0.0007907	0.388	-0.0007807
0.387	-0.0008008	0.387	-0.0007907	0.387	-0.0007895	0.387	-0.0007812	0.387	-0.0007708
0.386	-0.0007913	0.386	-0.0007815	0.386	-0.0007805	0.386	-0.0007724	0.386	-0.0007615
0.385	-0.0007816	0.385	-0.0007718	0.385	-0.000771	0.385	-0.0007627	0.385	-0.0007527
0.384	-0.0007721	0.384	-0.0007626	0.384	-0.0007611	0.384	-0.0007534	0.384	-0.000743
0.383	-0.0007637	0.383	-0.0007541	0.383	-0.0007521	0.383	-0.0007442	0.383	-0.0007347
0.382	-0.0007538	0.382	-0.0007445	0.382	-0.0007434	0.382	-0.0007348	0.382	-0.0007253
0.381	-0.0007448	0.381	-0.0007357	0.381	-0.0007336	0.381	-0.0007259	0.381	-0.0007161
0.38	-0.0007366	0.38	-0.0007279	0.38	-0.0007252	0.38	-0.0007167	0.38	-0.000708
0.379	-0.0007271	0.379	-0.0007184	0.379	-0.0007163	0.379	-0.0007079	0.379	-0.0006992
0.378	-0.0007194	0.378	-0.0007106	0.378	-0.0007079	0.378	-0.0006999	0.378	-0.000691
0.377	-0.0007107	0.377	-0.0007026	0.377	-0.0007	0.377	-0.0006918	0.377	-0.0006831
0.376	-0.0007026	0.376	-0.0006941	0.376	-0.0006912	0.376	-0.0006833	0.376	-0.000675
0.375	-0.0006949	0.375	-0.0006864	0.375	-0.0006837	0.375	-0.0006757	0.375	-0.0006672
0.374	-0.0006862	0.374	-0.0006786	0.374	-0.0006747	0.374	-0.0006676	0.374	-0.0006594
0.373	-0.000679	0.373	-0.0006708	0.373	-0.0006677	0.373	-0.0006593	0.373	-0.0006511
0.372	-0.0006715	0.372	-0.0006633	0.372	-0.00066	0.372	-0.0006527	0.372	-0.0006443
0.371	-0.0006639	0.371	-0.0006557	0.371	-0.0006528	0.371	-0.0006453	0.371	-0.0006379
0.37	-0.000657	0.37	-0.0006492	0.37	-0.0006452	0.37	-0.000638	0.37	-0.00063
0.369	-0.0006499	0.369	-0.0006421	0.369	-0.0006384	0.369	-0.0006307	0.369	-0.0006236
0.368	-0.000643	0.368	-0.0006357	0.368	-0.0006313	0.368	-0.0006239	0.368	-0.0006168
0.367	-0.000637	0.367	-0.0006289	0.367	-0.000625	0.367	-0.0006177	0.367	-0.0006099
0.366	-0.0006305	0.366	-0.0006226	0.366	-0.000618	0.366	-0.0006111	0.366	-0.000604
0.365	-0.0006246	0.365	-0.0006166	0.365	-0.0006117	0.365	-0.0006049	0.365	-0.0005979
0.364	-0.000618	0.364	-0.0006106	0.364	-0.0006063	0.364	-0.0005992	0.364	-0.0005921
0.363	-0.0006126	0.363	-0.0006043	0.363	-0.0006	0.363	-0.0005931	0.363	-0.0005861
0.362	-0.0006066	0.362	-0.0005988	0.362	-0.0005949	0.362	-0.0005874	0.362	-0.0005808
0.361	-0.000601	0.361	-0.0005937	0.361	-0.0005885	0.361	-0.0005817	0.361	-0.000575
0.36	-0.0005954	0.36	-0.0005882	0.36	-0.0005833	0.36	-0.0005763	0.36	-0.0005698
0.359	-0.0005905	0.359	-0.0005836	0.359	-0.0005779	0.359	-0.0005717	0.359	-0.0005655
0.358	-0.0005854	0.358	-0.0005781	0.358	-0.0005729	0.358	-0.0005667	0.358	-0.0005597
0.357	-0.000581	0.357	-0.0005736	0.357	-0.0005683	0.357	-0.0005618	0.357	-0.0005556
0.356	-0.0005764	0.356	-0.0005691	0.356	-0.0005637	0.356	-0.0005573	0.356	-0.0005509
0.355	-0.0005711	0.355	-0.0005645	0.355	-0.0005589	0.355	-0.0005527	0.355	-0.0005463
0.354	-0.0005669	0.354	-0.0005601	0.354	-0.0005548	0.354	-0.000549	0.354	-0.0005424
0.353	-0.0005628	0.353	-0.000556	0.353	-0.0005508	0.353	-0.0005444	0.353	-0.000538
0.352	-0.0005587	0.352	-0.0005522	0.352	-0.0005468	0.352	-0.0005407	0.352	-0.0005344
0.351	-0.0005553	0.351	-0.0005484	0.351	-0.0005429	0.351	-0.0005369	0.351	-0.0005306
0.35	-0.0005513	0.35	-0.0005451	0.35	-0.0005387	0.35	-0.0005335	0.35	-0.0005275
0.349	-0.0005479	0.349	-0.0005408	0.349	-0.0005359	0.349	-0.00053	0.349	-0.0005233
0.348	-0.0005443	0.348	-0.0005378	0.348	-0.0005323	0.348	-0.0005264	0.348	-0.0005208
0.347	-0.0005406	0.347	-0.0005345	0.347	-0.000529	0.347	-0.0005233	0.347	-0.0005172
0.346	-0.0005376	0.346	-0.0005312	0.346	-0.0005258	0.346	-0.0005204	0.346	-0.0005141
0.345	-0.0005348	0.345	-0.0005285	0.345	-0.0005231	0.345	-0.0005179	0.345	-0.0005116
0.344	-0.0005317	0.344	-0.0005256	0.344	-0.0005205	0.344	-0.000515	0.344	-0.0005087
0.343	-0.0005291	0.343	-0.0005232	0.343	-0.0005177	0.343	-0.0005122	0.343	-0.0005066
0.342	-0.0005262	0.342	-0.0005207	0.342	-0.0005153	0.342	-0.0005097	0.342	-0.000504
0.341	-0.0005242	0.341	-0.0005183	0.341	-0.0005124	0.341	-0.0005074	0.341	-0.0005021
0.34	-0.0005214	0.34	-0.000516	0.34	-0.0005107	0.34	-0.0005058	0.34	-0.0004996
0.339	-0.0005196	0.339	-0.0005142	0.339	-0.0005087	0.339	-0.0005035	0.339	-0.0004975
0.338	-0.0005179	0.338	-0.0005123	0.338	-0.0005068	0.338	-0.0005018	0.338	-0.0004961
0.337	-0.0005163	0.337	-0.0005099	0.337	-0.0005048	0.337	-0.0004998	0.337	-0.0004942
0.336	-0.0005135	0.336	-0.0005086	0.336	-0.0005026	0.336	-0.0004979	0.336	-0.0004923
0.335	-0.0005119	0.335	-0.0005067	0.335	-0.000501	0.335	-0.0004966	0.335	-0.0004906
0.334	-0.0005106	0.334	-0.0005051	0.334	-0.0004995	0.334	-0.0004951	0.334	-0.0004889
0.333	-0.0005088	0.333	-0.0005037	0.333	-0.0004982	0.333	-0.0004933	0.333	-0.0004883
0.332	-0.0005076	0.332	-0.0005025	0.332	-0.0004971	0.332	-0.0004926	0.332	-0.0004872
0.331	-0.0005061	0.331	-0.0005011	0.331	-0.0004955	0.331	-0.0004913	0.331	-0.0004855
0.33	-0.0005051	0.33	-0.0005	0.33	-0.0004944	0.33	-0.0004901	0.33	-0.0004844
0.329	-0.0005043	0.329	-0.0004991	0.329	-0.0004935	0.329	-0.0004891	0.329	-0.0004836
0.328	-0.0005026	0.328	-0.0004978	0.328	-0.0004928	0.328	-0.0004881	0.328	-0.0004823
0.327	-0.0005022	0.327	-0.0004974	0.327	-0.0004918	0.327	-0.0004873	0.327	-0.0004819
0.326	-0.0005016	0.326	-0.0004967	0.326	-0.0004913	0.326	-0.0004863	0.326	-0.0004814
0.325	-0.0005008	0.325	-0.0004953	0.325	-0.0004903	0.325	-0.0004861	0.325	-0.0004805
0.324	-0.0004998	0.324	-0.0004951	0.324	-0.0004898	0.324	-0.0004851	0.324	-0.0004801
0.323	-0.0004992	0.323	-0.0004946	0.323	-0.000489	0.323	-0.0004847	0.323	-0.0004795
0.322	-0.000498	0.322	-0.0004938	0.322	-0.0004884	0.322	-0.0004843	0.322	-0.0004793
0.321	-0.0004983	0.321	-0.0004929	0.321	-0.0004877	0.321	-0.0004835	0.321	-0.0004788
0.32	-0.0004977	0.32	-0.0004931	0.32	-0.0004874	0.32	-0.0004832	0.32	-0.0004785
0.319	-0.0004973	0.319	-0.0004931	0.319	-0.0004872	0.319	-0.0004833	0.319	-0.0004788
0.318	-0.0004972	0.318	-0.0004922	0.318	-0.0004871	0.318	-0.000483	0.318	-0.000478
0.317	-0.0004965	0.317	-0.0004923	0.317	-0.0004868	0.317	-0.0004827	0.317	-0.0004775
0.316	-0.0004967	0.316	-0.0004922	0.316	-0.0004872	0.316	-0.0004829	0.316	-0.0004783
0.315	-0.0004964	0.315	-0.0004917	0.315	-0.0004863	0.315	-0.0004819	0.315	-0.0004776
0.314	-0.0004965	0.314	-0.0004922	0.314	-0.0004872	0.314	-0.0004825	0.314	-0.000478
0.313	-0.0004965	0.313	-0.000492	0.313	-0.000487	0.313	-0.0004831	0.313	-0.0004782
0.312	-0.0004963	0.312	-0.000492	0.312	-0.0004871	0.312	-0.000483	0.312	-0.0004774
0.311	-0.000497	0.311	-0.0004924	0.311	-0.0004875	0.311	-0.0004831	0.311	-0.0004783
0.31	-0.0004968	0.31	-0.000492	0.31	-0.0004872	0.31	-0.0004834	0.31	-0.0004783
0.309	-0.0004969	0.309	-0.0004926	0.309	-0.0004867	0.309	-0.0004838	0.309	-0.0004785
0.308	-0.0004974	0.308	-0.0004932	0.308	-0.0004878	0.308	-0.0004837	0.308	-0.0004793
0.307	-0.0004982	0.307	-0.0004936	0.307	-0.0004883	0.307	-0.0004848	0.307	-0.0004798
0.306	-0.0004979	0.306	-0.0004937	0.306	-0.0004888	0.306	-0.000485	0.306	-0.0004803
0.305	-0.0004985	0.305	-0.0004941	0.305	-0.0004893	0.305	-0.0004855	0.305	-0.0004807
0.304	-0.0004989	0.304	-0.0004945	0.304	-0.000489	0.304	-0.0004855	0.304	-0.0004808
0.303	-0.0004991	0.303	-0.0004947	0.303	-0.0004897	0.303	-0.0004861	0.303	-0.0004816
0.302	-0.0004995	0.302	-0.0004953	0.302	-0.0004896	0.302	-0.0004863	0.302	-0.0004818
0.301	-0.0005003	0.301	-0.0004958	0.301	-0.0004903	0.301	-0.000487	0.301	-0.0004823
0.3	-0.0005005	0.3	-0.0004964	0.3	-0.0004909	0.3	-0.0004877	0.3	-0.0004829
0.299	-0.000501	0.299	-0.0004963	0.299	-0.0004914	0.299	-0.000488	0.299	-0.0004835
0.298	-0.0005014	0.298	-0.0004973	0.298	-0.0004917	0.298	-0.0004882	0.298	-0.000484
0.297	-0.0005022	0.297	-0.0004973	0.297	-0.0004924	0.297	-0.0004892	0.297	-0.0004842
0.296	-0.0005025	0.296	-0.0004981	0.296	-0.0004928	0.296	-0.000489	0.296	-0.0004848
0.295	-0.0005034	0.295	-0.0004984	0.295	-0.000493	0.295	-0.0004897	0.295	-0.0004855
0.294	-0.0005035	0.294	-0.0004988	0.294	-0.0004938	0.294	-0.0004905	0.294	-0.0004863
0.293	-0.0005039	0.293	-0.0004996	0.293	-0.0004945	0.293	-0.0004911	0.293	-0.0004863
0.292	-0.000505	0.292	-0.0005	0.292	-0.0004948	0.292	-0.0004911	0.292	-0.0004872
0.291	-0.0005052	0.291	-0.0005007	0.291	-0.0004956	0.291	-0.0004922	0.291	-0.0004876
0.29	-0.0005058	0.29	-0.0005015	0.29	-0.0004962	0.29	-0.0004929	0.29	-0.0004879
0.289	-0.0005061	0.289	-0.0005017	0.289	-0.0004966	0.289	-0.0004935	0.289	-0.0004889
0.288	-0.0005074	0.288	-0.0005025	0.288	-0.0004975	0.288	-0.0004941	0.288	-0.0004893
0.287	-0.0005077	0.287	-0.0005033	0.287	-0.0004981	0.287	-0.0004943	0.287	-0.0004907
0.286	-0.000508	0.286	-0.0005036	0.286	-0.0004985	0.286	-0.0004951	0.286	-0.0004905
0.285	-0.0005089	0.285	-0.0005041	0.285	-0.0004992	0.285	-0.0004957	0.285	-0.000491
0.284	-0.0005093	0.284	-0.0005048	0.284	-0.0004994	0.284	-0.0004963	0.284	-0.0004922
0.283	-0.0005093	0.283	-0.0005051	0.283	-0.0004999	0.283	-0.0004967	0.283	-0.000492
0.282	-0.0005103	0.282	-0.0005058	0.282	-0.0005008	0.282	-0.0004972	0.282	-0.0004929
0.281	-0.0005109	0.281	-0.0005064	0.281	-0.000501	0.281	-0.0004976	0.281	-0.0004937
0.28	-0.0005115	0.28	-0.0005068	0.28	-0.0005018	0.28	-0.0004983	0.28	-0.0004941
0.279	-0.0005121	0.279	-0.0005074	0.279	-0.0005022	0.279	-0.0004991	0.279	-0.0004947
0.278	-0.0005123	0.278	-0.0005077	0.278	-0.0005026	0.278	-0.0004996	0.278	-0.0004951
0.277	-0.0005128	0.277	-0.0005083	0.277	-0.0005031	0.277	-0.0004994	0.277	-0.0004959
0.276	-0.000513	0.276	-0.0005088	0.276	-0.0005038	0.276	-0.0005004	0.276	-0.0004959
0.275	-0.0005141	0.275	-0.0005095	0.275	-0.000504	0.275	-0.0005009	0.275	-0.000497
0.274	-0.0005146	0.274	-0.0005098	0.274	-0.0005049	0.274	-0.0005013	0.274	-0.0004974
0.273	-0.0005147	0.273	-0.0005101	0.273	-0.0005049	0.273	-0.0005018	0.273	-0.0004977
0.272	-0.0005153	0.272	-0.0005105	0.272	-0.0005054	0.272	-0.0005023	0.272	-0.0004981
0.271	-0.0005158	0.271	-0.0005109	0.271	-0.0005061	0.271	-0.0005025	0.271	-0.0004987
0.27	-0.0005159	0.27	-0.0005111	0.27	-0.0005062	0.27	-0.0005029	0.27	-0.0004987
0.269	-0.0005162	0.269	-0.0005115	0.269	-0.0005064	0.269	-0.0005036	0.269	-0.0004992
0.268	-0.0005174	0.268	-0.000512	0.268	-0.0005071	0.268	-0.0005035	0.268	-0.0005005
0.267	-0.000517	0.267	-0.0005127	0.267	-0.0005068	0.267	-0.0005041	0.267	-0.0004998
0.266	-0.0005171	0.266	-0.0005128	0.266	-0.0005077	0.266	-0.0005047	0.266	-0.0005008
0.265	-0.0005178	0.265	-0.000513	0.265	-0.0005074	0.265	-0.0005048	0.265	-0.0005005
0.264	-0.0005177	0.264	-0.0005132	0.264	-0.0005084	0.264	-0.0005048	0.264	-0.0005013
0.263	-0.0005186	0.263	-0.000514	0.263	-0.0005082	0.263	-0.0005052	0.263	-0.0005018
0.262	-0.0005188	0.262	-0.0005138	0.262	-0.0005093	0.262	-0.000506	0.262	-0.0005021
0.261	-0.0005191	0.261	-0.0005139	0.261	-0.0005091	0.261	-0.0005058	0.261	-0.0005025
0.26	-0.0005195	0.26	-0.0005147	0.26	-0.0005099	0.26	-0.0005064	0.26	-0.0005025
0.259	-0.0005192	0.259	-0.0005144	0.259	-0.0005093	0.259	-0.0005064	0.259	-0.0005029
0.258	-0.0005197	0.258	-0.0005152	0.258	-0.0005097	0.258	-0.0005067	0.258	-0.0005028
0.257	-0.0005202	0.257	-0.0005154	0.257	-0.0005101	0.257	-0.0005071	0.257	-0.0005036
0.256	-0.0005202	0.256	-0.0005152	0.256	-0.0005104	0.256	-0.0005069	0.256	-0.0005036
0.255	-0.0005206	0.255	-0.0005163	0.255	-0.0005107	0.255	-0.0005074	0.255	-0.0005042
0.254	-0.0005209	0.254	-0.0005155	0.254	-0.0005112	0.254	-0.000508	0.254	-0.0005043
0.253	-0.0005213	0.253	-0.0005162	0.253	-0.0005109	0.253	-0.0005072	0.253	-0.0005045
0.252	-0.0005211	0.252	-0.0005165	0.252	-0.0005114	0.252	-0.0005079	0.252	-0.0005048
0.251	-0.0005211	0.251	-0.0005163	0.251	-0.0005113	0.251	-0.0005081	0.251	-0.0005051
0.25	-0.0005218	0.25	-0.000517	0.25	-0.0005117	0.25	-0.0005086	0.25	-0.0005056
0.249	-0.0005219	0.249	-0.0005174	0.249	-0.0005124	0.249	-0.0005092	0.249	-0.0005058
0.248	-0.000522	0.248	-0.000517	0.248	-0.0005122	0.248	-0.0005092	0.248	-0.0005059
0.247	-0.0005224	0.247	-0.0005178	0.247	-0.0005122	0.247	-0.0005092	0.247	-0.000506
0.246	-0.0005221	0.246	-0.0005176	0.246	-0.0005127	0.246	-0.0005091	0.246	-0.0005065
0.245	-0.0005223	0.245	-0.0005179	0.245	-0.0005126	0.245	-0.0005094	0.245	-0.0005066
0.244	-0.0005227	0.244	-0.0005183	0.244	-0.0005133	0.244	-0.0005103	0.244	-0.000507
0.243	-0.0005227	0.243	-0.0005185	0.243	-0.0005136	0.243	-0.0005099	0.243	-0.0005069
0.242	-0.000523	0.242	-0.000518	0.242	-0.0005133	0.242	-0.0005106	0.242	-0.0005076
0.241	-0.0005234	0.241	-0.0005189	0.241	-0.0005143	0.241	-0.000511	0.241	-0.0005076
0.24	-0.0005231	0.24	-0.000519	0.24	-0.000514	0.24	-0.0005111	0.24	-0.0005078
0.239	-0.0005241	0.239	-0.0005193	0.239	-0.0005145	0.239	-0.0005115	0.239	-0.0005084
0.238	-0.0005235	0.238	-0.0005195	0.238	-0.0005147	0.238	-0.0005115	0.238	-0.0005083
0.237	-0.0005244	0.237	-0.00052	0.237	-0.0005148	0.237	-0.0005121	0.237	-0.0005091
0.236	-0.0005247	0.236	-0.0005201	0.236	-0.0005154	0.236	-0.0005129	0.236	-0.0005095
0.235	-0.0005242	0.235	-0.0005202	0.235	-0.0005162	0.235	-0.0005122	0.235	-0.0005093
0.234	-0.000525	0.234	-0.0005205	0.234	-0.0005161	0.234	-0.0005134	0.234	-0.0005101
0.233	-0.000525	0.233	-0.0005209	0.233	-0.0005163	0.233	-0.0005132	0.233	-0.0005101
0.232	-0.0005249	0.232	-0.000521	0.232	-0.0005167	0.232	-0.0005136	0.232	-0.0005105
0.231	-0.0005258	0.231	-0.0005214	0.231	-0.000517	0.231	-0.000514	0.231	-0.0005109
0.23	-0.0005262	0.23	-0.000522	0.23	-0.0005172	0.23	-0.0005144	0.23	-0.0005116
0.229	-0.0005265	0.229	-0.000522	0.229	-0.0005178	0.229	-0.0005145	0.229	-0.0005118
0.228	-0.000527	0.228	-0.0005229	0.228	-0.0005183	0.228	-0.0005155	0.228	-0.0005124
0.227	-0.0005268	0.227	-0.0005231	0.227	-0.0005186	0.227	-0.0005157	0.227	-0.0005126
0.226	-0.0005273	0.226	-0.0005237	0.226	-0.0005193	0.226	-0.0005162	0.226	-0.0005131
0.225	-0.0005278	0.225	-0.0005239	0.225	-0.0005195	0.225	-0.0005167	0.225	-0.0005138
0.224	-0.0005283	0.224	-0.0005246	0.224	-0.0005201	0.224	-0.0005175	0.224	-0.000514
0.223	-0.0005288	0.223	-0.0005251	0.223	-0.0005205	0.223	-0.0005181	0.223	-0.0005151
0.222	-0.0005291	0.222	-0.0005254	0.222	-0.0005208	0.222	-0.0005185	0.222	-0.0005158
0.221	-0.0005294	0.221	-0.0005262	0.221	-0.0005215	0.221	-0.0005186	0.221	-0.0005154
0.22	-0.00053	0.22	-0.0005267	0.22	-0.0005217	0.22	-0.0005192	0.22	-0.0005169
0.219	-0.0005303	0.219	-0.0005273	0.219	-0.0005223	0.219	-0.0005201	0.219	-0.0005167
0.218	-0.000531	0.218	-0.0005284	0.218	-0.000523	0.218	-0.0005207	0.218	-0.000518
0.217	-0.0005317	0.217	-0.0005282	0.217	-0.0005241	0.217	-0.0005215	0.217	-0.0005182
0.216	-0.0005321	0.216	-0.0005292	0.216	-0.0005242	0.216	-0.0005218	0.216	-0.0005194
0.215	-0.000533	0.215	-0.0005297	0.215	-0.0005251	0.215	-0.0005227	0.215	-0.0005199
0.214	-0.0005334	0.214	-0.0005303	0.214	-0.0005259	0.214	-0.0005233	0.214	-0.0005203
0.213	-0.0005341	0.213	-0.0005308	0.213	-0.0005263	0.213	-0.0005242	0.213	-0.0005207
0.212	-0.0005348	0.212	-0.0005324	0.212	-0.000527	0.212	-0.000525	0.212	-0.0005222
0.211	-0.0005354	0.211	-0.0005327	0.211	-0.000528	0.211	-0.0005257	0.211	-0.0005228
0.21	-0.0005364	0.21	-0.0005333	0.21	-0.0005291	0.21	-0.000527	0.21	-0.0005238
0.209	-0.0005372	0.209	-0.0005348	0.209	-0.0005297	0.209	-0.0005276	0.209	-0.0005248
0.208	-0.0005376	0.208	-0.0005355	0.208	-0.0005303	0.208	-0.0005282	0.208	-0.0005255
0.207	-0.0005385	0.207	-0.0005358	0.207	-0.0005318	0.207	-0.0005292	0.207	-0.0005263
0.206	-0.0005393	0.206	-0.0005369	0.206	-0.0005322	0.206	-0.0005303	0.206	-0.0005274
0.205	-0.0005408	0.205	-0.0005381	0.205	-0.0005336	0.205	-0.0005316	0.205	-0.0005285
0.204	-0.000542	0.204	-0.0005394	0.204	-0.0005346	0.204	-0.0005327	0.204	-0.00053
0.203	-0.000543	0.203	-0.00054	0.203	-0.0005356	0.203	-0.0005335	0.203	-0.0005304
0.202	-0.0005437	0.202	-0.0005412	0.202	-0.0005368	0.202	-0.0005344	0.202	-0.0005314
0.201	-0.0005449	0.201	-0.000542	0.201	-0.0005375	0.201	-0.0005355	0.201	-0.0005325
0.2	-0.0005122	0.2	-0.0005108	0.2	-0.0005064	0.2	-0.0005035	0.2	-0.0005001
0.201	-0.0004366	0.201	-0.0004386	0.201	-0.0004355	0.201	-0.0004316	0.201	-0.0004286
0.202	-0.0003821	0.202	-0.0003849	0.202	-0.0003829	0.202	-0.0003786	0.202	-0.0003757
0.203	-0.0003403	0.203	-0.0003441	0.203	-0.0003418	0.203	-0.0003376	0.203	-0.0003348
0.204	-0.0003072	0.204	-0.0003105	0.204	-0.0003081	0.204	-0.000304	0.204	-0.0003012
0.205	-0.0002792	0.205	-0.0002825	0.205	-0.0002798	0.205	-0.0002755	0.205	-0.000273
0.206	-0.0002563	0.206	-0.0002586	0.206	-0.0002558	0.206	-0.0002513	0.206	-0.000249
0.207	-0.0002363	0.207	-0.0002382	0.207	-0.0002347	0.207	-0.0002305	0.207	-0.0002282
0.208	-0.0002189	0.208	-0.0002197	0.208	-0.0002163	0.208	-0.0002119	0.208	-0.0002093
0.209	-0.0002031	0.209	-0.0002033	0.209	-0.0001993	0.209	-0.0001952	0.209	-0.0001924
0.21	-0.0001889	0.21	-0.0001885	0.21	-0.0001841	0.21	-0.00018	0.21	-0.0001777
0.211	-0.0001756	0.211	-0.0001746	0.211	-0.0001703	0.211	-0.0001662	0.211	-0.0001639
0.212	-0.0001639	0.212	-0.0001623	0.212	-0.0001573	0.212	-0.0001536	0.212	-0.0001511
0.213	-0.000153	0.213	-0.0001505	0.213	-0.0001457	0.213	-0.000142	0.213	-0.0001398
0.214	-0.0001427	0.214	-0.0001397	0.214	-0.0001349	0.214	-0.0001312	0.214	-0.0001291
0.215	-0.0001332	0.215	-0.0001297	0.215	-0.0001249	0.215	-0.0001216	0.215	-0.0001192
0.216	-0.0001243	0.216	-0.0001205	0.216	-0.0001156	0.216	-0.0001125	0.216	-0.0001103
0.217	-0.000116	0.217	-0.0001119	0.217	-0.0001069	0.217	-0.0001038	0.217	-0.0001015
0.218	-0.000108	0.218	-0.000104	0.218	-9.884e-05	0.218	-9.567e-05	0.218	-9.381e-05
0.219	-0.0001005	0.219	-9.602e-05	0.219	-9.136e-05	0.219	-8.848e-05	0.219	-8.672e-05
0.22	-9.366e-05	0.22	-8.926e-05	0.22	-8.418e-05	0.22	-8.133e-05	0.22	-7.914e-05
0.221	-8.72e-05	0.221	-8.223e-05	0.221	-7.722e-05	0.221	-7.456e-05	0.221	-7.265e-05
0.222	-8.068e-05	0.222	-7.547e-05	0.222	-7.084e-05	0.222	-6.817e-05	0.222	-6.63e-05
0.223	-7.425e-05	0.223	-6.931e-05	0.223	-6.501e-05	0.223	-6.223e-05	0.223	-6.076e-05
0.224	-6.863e-05	0.224	-6.363e-05	0.224	-5.923e-05	0.224	-5.643e-05	0.224	-5.469e-05
0.225	-6.314e-05	0.225	-5.787e-05	0.225	-5.361e-05	0.225	-5.118e-05	0.225	-4.951e-05
0.226	-5.764e-05	0.226	-5.268e-05	0.226	-4.834e-05	0.226	-4.587e-05	0.226	-4.447e-05
0.227	-5.269e-05	0.227	-4.737e-05	0.227	-4.331e-05	0.227	-4.125e-05	0.227	-3.958e-05
0.228	-4.76e-05	0.228	-4.251e-05	0.228	-3.879e-05	0.228	-3.656e-05	0.228	-3.52e-05
0.229	-4.323e-05	0.229	-3.806e-05	0.229	-3.447e-05	0.229	-3.242e-05	0.229	-3.068e-05
0.23	-3.85e-05	0.23	-3.384e-05	0.23	-3.012e-05	0.23	-2.8e-05	0.23	-2.67e-05
0.231	-3.442e-05	0.231	-2.963e-05	0.231	-2.613e-05	0.231	-2.406e-05	0.231	-2.273e-05
0.232	-3.023e-05	0.232	-2.555e-05	0.232	-2.241e-05	0.232	-2.06e-05	0.232	-1.905e-05
0.233	-2.63e-05	0.233	-2.178e-05	0.233	-1.883e-05	0.233	-1.691e-05	0.233	-1.572e-05
0.234	-2.264e-05	0.234	-1.809e-05	0.234	-1.528e-05	0.234	-1.35e-05	0.234	-1.234e-05
0.235	-1.929e-05	0.235	-1.492e-05	0.235	-1.216e-05	0.235	-1.048e-05	0.235	-9.275e-06
0.236	-1.567e-05	0.236	-1.162e-05	0.236	-9.139e-06	0.236	-7.309e-06	0.236	-6.119e-06
0.237	-1.261e-05	0.237	-8.492e-06	0.237	-6.134e-06	0.237	-4.425e-06	0.237	-3.434e-06
0.238	-9.291e-06	0.238	-5.431e-06	0.238	-3.162e-06	0.238	-1.548e-06	0.238	-6.451e-07
0.239	-6.366e-06	0.239	-2.707e-06	0.239	-6.691e-07	0.239	8.251e-07	0.239	2.032e-06
0.24	-3.482e-06	0.24	-2.987e-08	0.24	1.736e-06	0.24	3.15e-06	0.24	4.109e-06
0.241	-6.212e-07	0.241	2.527e-06	0.241	3.901e-06	0.241	5.42e-06	0.241	6.203e-06
0.242	1.904e-06	0.242	4.7e-06	0.242	5.931e-06	0.242	7.105e-06	0.242	8.232e-06
0.243	4.133e-06	0.243	6.97e-06	0.243	7.865e-06	0.243	9.063e-06	0.243	1.013e-05
0.244	6.482e-06	0.244	8.712e-06	0.244	9.622e-06	0.244	1.078e-05	0.244	1.179e-05
0.245	8.528e-06	0.245	1.049e-05	0.245	1.136e-05	0.245	1.22e-05	0.245	1.328e-05
0.246	1.066e-05	0.246	1.226e-05	0.246	1.265e-05	0.246	1.393e-05	0.246	1.488e-05
0.247	1.257e-05	0.247	1.371e-05	0.247	1.409e-05	0.247	1.523e-05	0.247	1.629e-05
0.248	1.434e-05	0.248	1.533e-05	0.248	1.534e-05	0.248	1.663e-05	0.248	1.748e-05
0.249	1.625e-05	0.249	1.667e-05	0.249	1.706e-05	0.249	1.801e-05	0.249	1.888e-05
0.25	1.784e-05	0.25	1.824e-05	0.25	1.824e-05	0.25	1.935e-05	0.25	2.056e-05
0.251	1.93e-05	0.251	1.945e-05	0.251	1.951e-05	0.251	2.08e-05	0.251	2.182e-05
0.252	2.079e-05	0.252	2.074e-05	0.252	2.099e-05	0.252	2.225e-05	0.252	2.342e-05
0.253	2.23e-05	0.253	2.225e-05	0.253	2.248e-05	0.253	2.383e-05	0.253	2.516e-05
0.254	2.351e-05	0.254	2.351e-05	0.254	2.404e-05	0.254	2.559e-05	0.254	2.681e-05
0.255	2.492e-05	0.255	2.495e-05	0.255	2.572e-05	0.255	2.733e-05	0.255	2.858e-05
0.256	2.624e-05	0.256	2.683e-05	0.256	2.764e-05	0.256	2.941e-05	0.256	3.066e-05
0.257	2.775e-05	0.257	2.835e-05	0.257	2.964e-05	0.257	3.123e-05	0.257	3.271e-05
0.258	2.909e-05	0.258	3.029e-05	0.258	3.164e-05	0.258	3.359e-05	0.258	3.502e-05
0.259	3.076e-05	0.259	3.188e-05	0.259	3.386e-05	0.259	3.578e-05	0.259	3.744e-05
0.26	3.218e-05	0.26	3.437e-05	0.26	3.625e-05	0.26	3.828e-05	0.26	4.004e-05
0.261	3.422e-05	0.261	3.623e-05	0.261	3.856e-05	0.261	4.077e-05	0.261	4.253e-05
0.262	3.599e-05	0.262	3.866e-05	0.262	4.102e-05	0.262	4.375e-05	0.262	4.524e-05
0.263	3.78e-05	0.263	4.119e-05	0.263	4.392e-05	0.263	4.627e-05	0.263	4.796e-05
0.264	3.987e-05	0.264	4.359e-05	0.264	4.656e-05	0.264	4.897e-05	0.264	5.07e-05
0.265	4.212e-05	0.265	4.588e-05	0.265	4.905e-05	0.265	5.143e-05	0.265	5.331e-05
0.266	4.428e-05	0.266	4.863e-05	0.266	5.178e-05	0.266	5.429e-05	0.266	5.623e-05
0.267	4.654e-05	0.267	5.093e-05	0.267	5.44e-05	0.267	5.699e-05	0.267	5.883e-05
0.268	4.861e-05	0.268	5.364e-05	0.268	5.709e-05	0.268	5.956e-05	0.268	6.141e-05
0.269	5.1e-05	0.269	5.619e-05	0.269	5.975e-05	0.269	6.251e-05	0.269	6.446e-05
0.27	5.363e-05	0.27	5.868e-05	0.27	6.225e-05	0.27	6.512e-05	0.27	6.707e-05
0.271	5.563e-05	0.271	6.138e-05	0.271	6.512e-05	0.271	6.794e-05	0.271	6.982e-05
0.272	5.811e-05	0.272	6.388e-05	0.272	6.767e-05	0.272	7.062e-05	0.272	7.266e-05
0.273	6.058e-05	0.273	6.651e-05	0.273	7.049e-05	0.273	7.308e-05	0.273	7.53e-05
0.274	6.285e-05	0.274	6.909e-05	0.274	7.319e-05	0.274	7.611e-05	0.274	7.816e-05
0.275	6.539e-05	0.275	7.164e-05	0.275	7.57e-05	0.275	7.882e-05	0.275	8.084e-05
0.276	6.765e-05	0.276	7.449e-05	0.276	7.851e-05	0.276	8.143e-05	0.276	8.364e-05
0.277	7.019e-05	0.277	7.674e-05	0.277	8.11e-05	0.277	8.404e-05	0.277	8.643e-05
0.278	7.257e-05	0.278	7.93e-05	0.278	8.366e-05	0.278	8.671e-05	0.278	8.889e-05
0.279	7.501e-05	0.279	8.207e-05	0.279	8.619e-05	0.279	8.928e-05	0.279	9.173e-05
0.28	7.732e-05	0.28	8.428e-05	0.28	8.891e-05	0.28	9.187e-05	0.28	9.408e-05
0.281	7.983e-05	0.281	8.718e-05	0.281	9.138e-05	0.281	9.444e-05	0.281	9.698e-05
0.282	8.233e-05	0.282	8.945e-05	0.282	9.406e-05	0.282	9.716e-05	0.282	9.94e-05
0.283	8.476e-05	0.283	9.203e-05	0.283	9.646e-05	0.283	9.961e-05	0.283	0.000102
0.284	8.693e-05	0.284	9.445e-05	0.284	9.897e-05	0.284	0.000102	0.284	0.0001044
0.285	8.931e-05	0.285	9.688e-05	0.285	0.0001013	0.285	0.0001043	0.285	0.0001066
0.286	9.16e-05	0.286	9.953e-05	0.286	0.0001035	0.286	0.0001066	0.286	0.0001088
0.287	9.418e-05	0.287	0.0001017	0.287	0.0001058	0.287	0.0001086	0.287	0.000111
0.288	9.67e-05	0.288	0.0001041	0.288	0.0001081	0.288	0.0001109	0.288	0.0001133
0.289	9.885e-05	0.289	0.0001065	0.289	0.0001102	0.289	0.000113	0.289	0.0001152
0.29	0.0001013	0.29	0.0001087	0.29	0.000112	0.29	0.0001146	0.29	0.0001173
0.291	0.0001035	0.291	0.0001104	0.291	0.0001141	0.291	0.0001167	0.291	0.000119
0.292	0.0001057	0.292	0.0001128	0.292	0.000116	0.292	0.0001187	0.292	0.0001209
0.293	0.0001077	0.293	0.0001145	0.293	0.0001177	0.293	0.0001202	0.293	0.0001223
0.294	0.00011	0.294	0.0001167	0.294	0.0001197	0.294	0.000122	0.294	0.0001243
0.295	0.0001122	0.295	0.0001184	0.295	0.000121	0.295	0.0001237	0.295	0.000126
0.296	0.000114	0.296	0.0001203	0.296	0.0001231	0.296	0.0001251	0.296	0.0001271
0.297	0.000116	0.297	0.000122	0.297	0.0001243	0.297	0.0001267	0.297	0.0001289
0.298	0.0001181	0.298	0.0001236	0.298	0.0001262	0.298	0.0001281	0.298	0.0001301
0.299	0.00012	0.299	0.0001251	0.299	0.0001273	0.299	0.0001294	0.299	0.0001317
[truncated: 12,500 more rows]

## Sheet: Figure 3b
	Figure 3b
[truncated: 1,780 more rows]

## Sheet: Figure 3d
Figure 3d
[truncated: 74 more rows]

[truncated: 14 more sheets: Figure 3e, Figure 3g, Figure 4a, Figure 4b, Figure 4c, Figure 4d, Figure 4e, Figure 5b, Figure 5c, Figure 5d, Figure 5e, Figure 6c, Figure 6d, Sheet1]
